# Supplementary material for: Understanding fibrosis pathogenesis via modeling macrophage-fibroblast interplay in immune-metabolic context
Source: Nat Commun. 2022 Oct 30;13:6499. doi: 10.1038/s41467-022-34241-5 (PMC9618579; doi:10.1038/s41467-022-34241-5)
Supplement: Supplementary file 3 — Supplementary Data 1 [file 41467_2022_34241_MOESM3_ESM.xlsx]

## Sheet: CM_MIvsM0_CC_24N_up
Term	Description	-LOG10(p)	Genes
R-HSA-1280215	Cytokine Signaling in Immune system	60.2325	ABL2,ADAR,BIRC3,B2M,CASP3,CD80,CD40,CD44,CD70,CDKN1A,CISH,CSF2RB,CSF3,DUSP4,FLT3LG,GBP1,GBP2,GBP3,GRB10,CXCL1,HLA-A,HLA-B,HLA-C,HLA-F,ICAM1,IFI27,IFI35,IFIT2,IFIT3,IFNAR1,IL1A,IL1B,IL2RA,IL3RA,IL4R,IL6,IL6ST,IL7R,CXCL8,IL10RA,IL12B,IL12RB1,IL15,IL15RA,TNFRSF9,CXCL10,IRAK2,IRF1,IRF2,IRF4,IRF6,IRF7,IRS1,ISG20,JAK1,JAK2,JAK3,KPNB1,KPNA5,LAMA5,LMNB1,LYN,MCL1,MMP1,MT2A,MUC1,MX1,MX2,NFKB1,NFKB2,NFKBIA,…
GO:0009615	response to virus	37.9284	ACTA2,ADAR,BIRC3,BCL3,CD40,CLU,GSDME,FMR1,GBP1,GBP3,IFI27,IFIT2,IFIT3,IFNAR1,IL6,IL12B,IL12RB1,IL15,CXCL10,IRF1,IRF2,IRF7,ISG20,ITGB8,MICB,CXCL9,MOV10,MX1,MX2,NFKB1,OAS2,OAS3,PLSCR1,PMAIP1,PML,EIF2AK2,PSMA2,RELA,CCL5,CCL8,CCL19,SRC,STAT1,STAT2,TNF,TNFAIP3,IFITM1,OASL,RIOK3,NMI,AIM2,ISG15,IKBKE,TRIM22,IRF9,IFITM3,IFI44,TRAF3IP2,IFI44L,PIM2,DDX58,IFIT5,SIN3A,TBK1,TBX21,HERC5,NT5C3A,IL23A,DDIT4,SHFL…
R-HSA-913531	Interferon Signaling	34.3376	ADAR,B2M,CD44,GBP1,GBP2,GBP3,HLA-A,HLA-B,HLA-C,HLA-F,ICAM1,IFI27,IFI35,IFIT2,IFIT3,IFNAR1,IRF1,IRF2,IRF4,IRF6,IRF7,ISG20,JAK1,JAK2,KPNB1,KPNA5,MT2A,MX1,MX2,NUP98,OAS2,OAS3,PML,EIF2AK2,PSMB8,PTPN1,PTPN2,SP100,STAT1,STAT2,UBC,VCAM1,TRIM26,IFITM1,OASL,SOCS1,SOCS3,UBE2L6,ISG15,TRIM22,IRF9,IFITM3,TRIM38,NUP50,TRIM31,USP18,DDX58,NUP62,IFIT5,HERC5,XAF1,RSAD2,GBP4,GBP5,GBP6,GBP7
GO:0031347	regulation of defense response	33.165	ADAR,BIRC3,CEACAM1,SERPING1,CEBPB,CCR7,CYLD,COCH,EREG,ETS1,FANCA,FPR2,HLA-A,HLA-B,HLA-F,IFI35,IL1B,IL2RA,IL6,IL6ST,IL12B,IL12RB1,IL15,IRF1,IRF7,JAK2,KARS1,KIR2DL4,LAG3,LYN,MDK,MEFV,MICB,NFKB1,NFKBIA,NINJ1,OAS3,SERPINB9,PLSCR1,PSMA6,PTGER4,PTGS2,PTPN1,PTPN2,PVR,NECTIN2,RELA,SAA1,CCL1,CCL5,CX3CL1,SRC,STAT1,STAT2,TGM2,TNF,TNFAIP3,TNFAIP6,WNT5A,CST7,SOCS1,TRADD,RIPK1,RIPK2,RIOK3,SPHK1,SOCS3,NMI,OSMR,…
GO:0022407	regulation of cell-cell adhesion	29.808	JAG1,RHOH,B2M,CEACAM1,CASP3,RUNX3,CD80,CD44,CD70,CEBPB,CCR7,CTLA4,CD55,EFNA5,ETS1,FLOT2,LRRC32,HLA-A,HLA-DOB,HLX,ICAM1,IL1A,IL1B,IL2RA,IL4R,IL6,IL6ST,IL7R,IL12B,IL12RB1,IL15,IRF1,JAK1,JAK2,JAK3,LAG3,LYN,MDK,AFDN,MYO10,NCK1,NOTCH1,PLAUR,PTPN2,RDX,RELA,CCL5,CCL19,CX3CL1,SDC4,SLAMF1,SLC7A1,SRC,TJP1,TNF,VCAM1,VEGFA,WNT5A,NR4A3,SOCS1,ADAM19,TNFSF9,RIPK2,CD83,CHST2,RIPOR2,RASGRP1,EBI3,BTN2A2,MAD2L2,CXC…
GO:0001817	regulation of cytokine production	28.7387	ALOX15B,ATF4,B2M,BCL3,CEACAM1,CAMK4,CD80,CD40,CD58,CEBPB,CEBPG,CLU,CCR7,CYLD,CD55,DDIT3,EREG,EZH2,LRRC32,GBP1,HLA-A,HLA-B,HLA-F,HSPA1B,IL1A,IL1B,IL4R,IL6,IL6ST,IL12B,IL12RB1,IL15,INHBA,IRF1,IRF4,IRF7,ITGB8,ITK,JAK2,JAK3,KIR2DL4,LAG3,LYN,MDK,MEFV,NFKB1,OAS2,OAS3,P2RX7,PDE4B,PDE4D,PML,SRGN,EIF2AK2,PTGER4,PTGS2,PTPRJ,REL,RELA,RELB,SAA1,CCL1,CCL19,CX3CL1,SLAMF1,SRC,STAT1,TNF,TNFAIP3,TRAF2,WNT5A,NR4A3…
GO:0050778	positive regulation of immune response	27.4473	B2M,CFB,CEACAM1,SERPING1,C1QB,C1R,C1S,C2,CD80,CD38,CD40,CLU,CCR7,CR1L,CTLA4,CD55,COCH,EREG,FPR2,GBP1,CFH,HLA-A,HLA-B,HLA-F,HLX,IFI35,IL1B,IL4R,IL6,IL6ST,IL12B,IL12RB1,IL15,IRF7,ITK,KARS1,KIR2DL4,LAG3,LYN,MICB,PDE4B,PDE4D,PLSCR1,PTPN2,PTPRJ,PVR,NECTIN2,RELA,CCL5,CCL19,SLAMF1,SRC,STAT6,TNF,TP53BP1,TRAF2,VAV2,WNT5A,NR4A3,RIPK2,RIOK3,RAB29,NMI,AIM2,IKBKE,RASGRP1,BTN3A3,BTN2A2,MAD2L2,HEXIM1,RBCK1,TNFS…
GO:0034341	response to interferon-gamma	25.7096	CD40,CD58,CYP27B1,EDN1,GBP1,GBP2,GBP3,GCH1,ICAM1,IL12B,IL12RB1,IRF1,JAK1,JAK2,MEFV,PTPN2,CCL1,CCL5,CCL8,CCL14,CCL15,CCL17,CCL19,CCL20,CX3CL1,SP100,STAT1,WNT5A,IFITM1,SOCS1,KYNU,NMI,CALCOCO2,IFITM3,CDC42EP2,UBD,CDC42EP4,NUB1,PARP14,SHFL,CXCL16,PARP9,NLRC5,GBP4,GBP5,GBP6,GBP7,ACOD1,CEBPB,IL1B,IL6,CXCL8,IRAK2,NFKB1,NKX3-1,RELA,VRK2,RPS6KA5,TANK,ANKRD1,OTUD4,TNIP2,ZC3H12A,ZBP1,DAB2IP,CD38,ETS1,SRC,RI…
hsa04668	TNF signaling pathway	25.0045	JAG1,BIRC3,FAS,ATF4,BCL3,CASP3,CASP7,CASP10,CEBPB,EDN1,CXCL1,ICAM1,IL1B,IL6,IL15,CXCL10,IRF1,MMP14,NFKB1,NFKBIA,PTGS2,RELA,CCL5,CCL20,CX3CL1,TNF,TNFAIP3,TRAF1,TRAF2,VCAM1,VEGFC,TRADD,RIPK1,CFLAR,SOCS3,RPS6KA5,CREB5,AKT3,TANK,CREB3,NOD2,DAB2IP,MLKL,BAK1,BID,CSF2RB,DAXX,GADD45A,DDIT3,ERN1,IL3RA,ITPR3,LMNB1,MCL1,GADD45B,PMAIP1,SEPTIN4,RAF1,TNFSF10,TNFRSF10A,PARP3,GADD45G,BBC3,IRF2,IRF4,IRF6,IRF7,MDM…
GO:0032496	response to lipopolysaccharide	24.3037	ADM,BDKRB1,CASP3,CD80,CD40,CEBPB,CCR7,CNP,CSF2RB,CSF3,CYP27B1,CD55,EDN1,GCH1,GGT5,GJB2,CXCL1,ICAM1,IFNAR1,IL1A,IL1B,IL6,CXCL8,IL10RA,IL12B,CXCL10,IRAK2,JAK2,LYN,SMAD6,MGST1,CXCL9,NFKB1,NFKB2,NFKBIA,NFKBIB,NOTCH1,PDE4B,PTGER4,PTGIR,PTGS2,RELA,CCL5,CXCL11,CX3CL1,SLPI,SOD2,SRC,TNF,TNFAIP3,VCAM1,WNT5A,RIPK2,PTGES,IL18BP,TNIP1,CXCL13,MALT1,DUSP10,SBNO2,SASH1,STAP1,ANKRD1,CD274,PELI1,NOD2,TNIP2,TNIP3,Z…
GO:0002460	adaptive immune response based on somatic recombination of immune receptors built from immunoglobulin superfamily domains	23.8064	JAG1,AHR,B2M,BCL3,CEACAM1,SERPING1,C1QB,C1R,C1S,C2,CD80,CD40,CD70,CLU,CR1L,CD55,HLA-A,HLA-B,HLA-DOB,HLA-F,HLX,ICAM1,IL1B,IL4R,IL6,IL7R,IL12B,IL12RB1,IRF4,IRF7,JAK3,NBN,NFKB2,NOTCH1,PVR,NECTIN2,RAB27A,RELB,CCL19,SLAMF1,STAT6,TNF,TNFAIP3,TP53BP1,TRAF2,RIPK2,PARP3,IL18BP,EBI3,BTN3A3,MAD2L2,CXCL13,TNFSF13B,TRAF3IP2,MALT1,BTN3A2,RFTN1,CLCF1,CD274,TBX21,C1RL,IL23A,IL20RB,MYO1G,NOD2,SEMA4A,NFKBIZ,ZC3H12…
GO:0097190	apoptotic signaling pathway	22.963	ACVR1B,FAS,ATF3,ATF4,BAK1,BCL3,BID,BRCA2,CASP3,CASP10,CD38,CD44,CD70,CDKN1A,CDKN2D,CEBPB,CLU,CTNNB1,CYLD,DAXX,DDIT3,GSDME,EYA4,ERN1,GRINA,DNAJA1,HSPA1B,ICAM1,IFI27,IL1A,IL1B,INHBA,JAK2,MCL1,MDM2,MUC1,NBN,NCK1,NKX3-1,P2RX4,P2RX7,PLAGL2,PLAUR,PMAIP1,PML,SEPTIN4,POLB,PTGS2,PTPN1,PTPN2,RAF1,RELA,SCN2A,CX3CL1,SIAH2,SKIL,SOD2,SP100,SRC,STK4,TNF,TNFAIP3,TRAF1,TRAF2,CUL1,TRADD,RIPK1,TNFSF10,TNFRSF10A,CFL…
GO:0002683	negative regulation of immune system process	22.3151	ADAR,AHR,CEACAM1,SERPING1,CASP3,RUNX3,CD80,CEBPB,CR1L,CTLA4,CTNNB1,CD55,TSC22D3,LRRC32,GBP1,HLA-A,HLA-B,HLA-DOB,HLA-F,HLX,IL2RA,IL4R,IL7R,IL12B,INHBA,IRF1,JAK3,KIR2DL4,LAG3,LYN,MDK,MICB,OAS3,SERPINB9,PTGER4,PTPN2,PTPRJ,CX3CL1,SDC4,SLAMF1,SOX11,SRC,STAT2,STAT6,TNF,TNFAIP3,CST7,SOCS1,RIOK3,NMI,ISG15,RIPOR2,PARP3,BTN2A2,TRAFD1,DUSP10,PADI2,USP18,SYT11,FBXO7,STAP1,CD274,TBX21,IL20RB,PARP14,BANK1,TAPB…
GO:0034612	response to tumor necrosis factor	21.8595	BIRC3,FAS,CASP3,CD40,CD58,CD70,CYLD,GSDME,EDN1,GBP1,GBP2,GBP3,GCH1,GGT5,HSPA1B,ICAM1,CXCL8,JAK2,NFKB1,NFKBIA,NKX3-1,PTGS2,PTPN2,RELA,CCL1,CCL5,CCL8,CCL14,CCL15,CCL17,CCL19,CCL20,CX3CL1,STAT1,TNF,TNFAIP3,TRAF1,TRAF2,TNFRSF4,VCAM1,TRADD,RIPK1,TNFRSF18,SPHK1,H2BC11,AIM2,TANK,IL18BP,UBD,TNFSF13B,TRAF3IP2,ANKRD1,NUB1,CXCL16,ZC3H12A,SPPL2A,RFFL,DAB2IP,ACOD1
GO:0008285	negative regulation of cell population proliferation	21.6933	ACVRL1,ADM,ALOX15B,ASCL2,B2M,BAK1,CEACAM1,BRCA2,BTG1,CASP3,RUNX3,CD80,CDKN1A,CDKN2D,CEBPB,CTLA4,CTNNB1,CYP27B1,GSDME,EREG,ETS1,ETV3,FTH1,LRRC32,B4GALT1,CXCL1,HPN,DNAJB2,HSPA1B,IFI35,IFIT3,IGFBP3,IGFBP7,IL1A,IL1B,IL2RA,IL6,CXCL8,IL12B,IL15,TNFRSF9,INHBA,INSL3,INSM1,IRF1,IRF6,ITGA1,JAK2,LYN,SMAD6,MN1,NF1,NKX3-1,NOTCH1,ROR2,OVOL1,PML,EIF2AK2,PTGIR,PTGS2,PTPN2,PTPRJ,RAF1,PLAAT4,ROBO1,CCL8,SDC4,SOD2,S…
WP4754	IL-18 signaling pathway	21.0346	AARS1,ACTA2,APBA2,BIRC3,FAS,ATF3,B2M,BID,BPGM,CASP3,RUNX2,CEBPB,CTNNB1,ICAM1,IL1B,IL2RA,IL6,CXCL8,IL12B,IRF1,IRF6,MMP1,MMP14,NFKB1,NFKB2,NFKBIA,NFKBIE,PLD1,PTGS2,REL,RELA,RFX5,CCL1,CCL5,CCL19,CCL20,SDC4,SLC12A3,TGM2,TNF,TNFAIP2,TNFAIP3,TRAF1,VEGFA,CFLAR,SOCS3,CLDN12,CD83,STOML1,IL18BP,TRPC4AP,TBX21,NRN1,TMEM165,CXCL16,NFKBIZ,TNIP3,ZC3H12A,HCAR2,NCF1,ACOD1
ko04060	Cytokine-cytokine receptor interaction	20.3526	ACVR1B,FAS,CXCR5,CD40,CD70,CCR7,CSF2RB,CSF3,FLT3LG,CCR10,CXCL1,IFNAR1,IL1A,IL1B,IL2RA,IL3RA,IL4R,IL6,IL6ST,IL7R,CXCL8,IL10RA,IL12B,IL12RB1,IL15,IL15RA,TNFRSF9,INHBA,CXCL10,MET,CXCL9,PRLR,CCL1,CCL5,CCL8,CCL14,CCL15,CCL17,CCL19,CCL20,CXCL11,CX3CL1,TNF,TNFRSF4,VEGFA,VEGFC,TNFSF10,TNFSF9,TNFRSF18,TNFRSF10A,OSMR,CXCL13,TNFSF13B,CLCF1,IL23A,IL20RB,ACKR3,CXCL16,CRLF2,ACVRL1,IL32,ACKR4,IL31RA,IL27,RHOH,D…
ko04621	NOD-like receptor signaling pathway	19.9926	BIRC3,GBP1,GBP2,GBP3,CXCL1,IFNAR1,IL1B,IL6,CXCL8,IRF7,ITPR3,JAK1,MEFV,NFKB1,NFKBIA,NFKBIB,OAS2,OAS3,P2RX7,PLCB4,RELA,CCL5,STAT1,STAT2,TNF,TNFAIP3,TP53BP1,TRAF2,TXN,RIPK1,RIPK2,AIM2,IKBKE,TANK,NAMPT,IRF9,RBCK1,PANX1,TBK1,NOD2,GSDMD,GBP4,GBP5,ANTXR2,STING1,GBP7,CLU,IFIT2,CXCL10,LAG3,CXCL9,MX1,NUP98,CXCL11,IFITM1,TRADD,CXCL13,LARP1,DDX58,DHX58,ADAR,FAS,HLA-DOB,HSPA1B,ICAM1,IL1A,IL12B,JAK2,PML,EIF2AK…

## Sheet: CM_MIvsM0_CC_24N_down
Term	Description	-LOG10(p)	Genes
GO:1901137	carbohydrate derivative biosynthetic process	23.1503	ABCA2,ACACA,ADK,AK1,AMPD2,APRT,ATIC,ATP5F1D,ATP5PB,ATP5MC1,ATP5MC3,ATP5ME,ATP5PF,ATP5PO,CAD,CLTC,DAD1,DHODH,SLC26A2,DTYMK,DUT,GALNT1,GCNT1,GGTA1,IGF1,IMPDH1,IMPDH2,MGAT5,MPI,MTAP,NME1,NME4,PDK2,PDK4,PFAS,PLOD1,PMM2,PPAT,PPT1,PRPS1,PYGL,RPN1,RRM1,RRM2,SNCA,TGFB1,TK2,TKT,TYMS,VEGFB,SLC25A16,GPAA1,PLOD3,PAPSS2,CHST10,ATP5MF,HS2ST1,XYLB,HS3ST2,HS3ST1,GNPDA1,ABCC5,ALG3,PAICS,B3GNT2,B4GAT1,MGAT4A,DPY19…
R-HSA-8868773	rRNA processing in the nucleus and cytosol	21.255	BYSL,DKC1,FBL,RPL10A,RPL3,RPL5,RPL7,RPL7A,RPL8,RPL22,RPL26,RPL30,RPL27A,RPL29,RPL32,RPL38,RPL39,RPL36A,RPLP0,RPS4X,RPS4Y1,RPS5,RPS8,RPS10,RPS12,RPS13,RPS17,RPS18,RPS23,RPS24,NOP14,RPL23,RPP40,WDR3,RPL35,PDCD11,WDR43,BOP1,DCAF13,UTP20,UTP11,NIP7,RPP25,HEATR1,NHP2,WDR12,EXOSC5,NOL6,UTP15,WDR36,MRM1,EEF1B2,EIF4E,FARSA,OXA1L,MRPL12,RPN1,SRP72,VARS1,EIF3B,EIF3D,EIF2B3,FARSB,MRPL3,MRPS27,EIF3K,MRPS28,M…
GO:0042254	ribosome biogenesis	20.8153	BYSL,DDX10,DKC1,ERCC2,FBL,GTF3A,RPL10A,NPM1,PA2G4,PRKDC,ABCE1,RPL3,RPL5,RPL7,RPL7A,RPL26,RPL38,RPLP0,RPS5,RPS8,RPS17,RPS24,SURF6,NOP14,URB1,NPM3,MYBBP1A,RPP40,WDR3,RPL35,PDCD11,WDR43,RRS1,RRP12,BOP1,DCAF13,UTP20,GEMIN4,RRP15,UTP11,MRTO4,POP5,NIP7,NOP16,NLE1,RPP25,PAK1IP1,HEATR3,HEATR1,SHQ1,NHP2,WDR12,PPAN,EXOSC5,DDX31,NOL6,MRM1,UTP15,RPF2,WDR36,SRFBP1,NSUN5P2,HSP90AB1,SRSF6,SNRPD2,EIF3B,EIF3D,SF3…
GO:0044283	small molecule biosynthetic process	19.1397	ABAT,ABCA2,ACACA,ACADM,ADK,APOC1,APRT,BCAT1,BRCA1,CAD,CBR1,CYP27A1,DHCR7,DHCR24,DTYMK,EGR1,FABP5,FASN,FBP1,FDPS,GAMT,GATM,KAT2A,GGTA1,GPI,GSTM4,HMGCR,IMPA2,ITPKB,LBR,FADS1,LPL,LTA4H,MGST2,MTAP,MVD,MVK,NDUFAB1,P2RY1,PC,PCBD1,PDK2,PDK4,PRPS1,QDPR,RBP1,MSMO1,SCD,SHMT1,SNCA,SYK,TBXAS1,TK2,TM7SF2,PLOD3,DHRS9,ACAA2,PMVK,EBP,ILVBL,ABHD2,PPIP5K2,OSBPL3,COQ2,HPGDS,NSDHL,COQ6,MLXIPL,MECR,ISYNA1,HACD3,ACSM5…
GO:0042273	ribosomal large subunit biogenesis	15.2877	GTF3A,RPL10A,NPM1,RPL3,RPL5,RPL7,RPL7A,RPL26,RPL38,RPLP0,SURF6,URB1,RPL35,RRS1,BOP1,RRP15,MRTO4,NIP7,NOP16,NLE1,PAK1IP1,HEATR3,NHP2,WDR12,PPAN,RPF2,PRKDC,RPS5,HSP90AB1,SRSF6,SNRPD2,EIF3B,EIF3D,SF3A3,GEMIN5,NUFIP1,EIF3K,GEMIN4,SHQ1,GEMIN6,RNVU1-4,BRCA1,CETN2,RCC1,SEPTIN1,KAT2A,KIF11,MYBL2,PLK1,RPS23,SQLE,NEK6,TUBGCP2,MAPRE2,HAUS7,CENPH,HAUS8,TUBGCP5,CNTROB,CCSAP,FITM2,CENPW
GO:0046034	ATP metabolic process	11.8995	AK1,ATP5F1D,ATP5PB,ATP5MC1,ATP5MC3,ATP5ME,ATP5PF,ATP5PO,TSPO,CBFA2T3,CDK1,FBP1,GALK1,GPI,IGF1,INSR,NDUFAB1,NDUFB1,NDUFB2,NDUFB9,NDUFC2,NDUFS5,NDUFV3,PFKFB2,SNCA,TGFB1,UQCRB,UQCRC2,UQCRH,ATP5MF,NUDT5,UQCRQ,UQCR10,FIS1,MLXIPL,TREM2,PID1,FAM20C,COQ9,PINK1,ANTKMT,SLC25A23,UQCC2,JMJD8,NDUFS7,CHCHD10,IDH2,ME1,ME2,PDK2,PDK4,PPARD,RXRA,LRPPRC,TRAP1,NNT,TIMMDC1,MPC1,NUBPL,NDUFAF2,ACADM,ASIP,ASPH,GSR,MYC,O…
R-HSA-191273	Cholesterol biosynthesis	11.728	ACAT2,DHCR7,DHCR24,FDPS,HMGCR,LBR,MVD,MVK,MSMO1,SQLE,TM7SF2,PMVK,EBP,NSDHL,CYP27A1,FASN,FADS1,SCD,ABCA2,IMPA2,ITPKB,P2RY1,PCBD1,QDPR,SNCA,ACAA2,PPIP5K2,ISYNA1,SPTLC3,ACER3,SRD5A3,ACACA,TSPO,HSD17B4,LGMN,RXRA,OSBPL3,GPAM,FDX2,OSBPL7,SCARB1,GALK1,IDH2,IGF1,INPP5A,ITPK1,LRP5,PPARD,SULT1A2,AKR7A2,DHRS3,DHRS9,NPC2,COQ2,CLN6,RDH13,PLB1,FAXDC2,CYB5R1,ABAT,ASIP,EPAS1,FAH,LIPA,PFKFB2,CPQ,APPL1,EBPL,APOC1,…
GO:1901699	cellular response to nitrogen compound	11.58	ADRB2,AIF1,ALK,APEX1,APRT,ATP2B1,BLM,BRCA1,CA2,CASP6,CD36,CDC6,CRHBP,DNMT1,DNMT3A,EGR1,FCGR2B,FOLR2,GCLC,GNAQ,GNAS,HRH2,HSPA5,HTR2B,HTR7,IGF1,INSR,ITGA4,KCNQ1,LPL,LRP1,MEF2C,NPM1,P2RY1,PDK2,PDK4,PIK3R1,PPAT,PRKCB,PRKDC,MAPK3,MAPK13,PRNP,LGMN,PTK2,RGS10,SHMT1,SNCA,HSP90B1,AIFM1,RPL23,AKAP6,TBC1D4,KLF2,BAIAP2,LAMTOR5,KLF1,SIRT2,CYFIP1,BACE1,APPL1,PTPN22,SNX5,SESN1,SLC2A8,FIS1,ADIPOR1,TREM2,GNG2,PID…
GO:0005975	carbohydrate metabolic process	11.5655	ACADM,CBFA2T3,CHI3L1,CLTC,FABP5,FBP1,FUCA1,GALK1,KAT2A,GGTA1,GCLC,GPI,GUSB,HEXB,IDH2,IGF1,IMPA2,INPP5A,INSR,ITPK1,KCNQ1,LRP5,ME1,MPI,P2RY1,PC,PDK2,PDK4,PFKFB2,PFKFB4,PMM2,PPARD,PYGL,SLC2A5,SNCA,TGFB1,TPD52L2,DYRK2,AKR7A2,CHST10,HS2ST1,MLEC,XYLB,GNPDA1,B3GNT2,B4GAT1,NUDT5,NISCH,GPD1L,PPIP5K2,ST6GALNAC4,COQ2,SLC2A8,AMDHD2,MLXIPL,ADIPOR1,ISYNA1,DPM3,ABHD10,ENOSF1,ZNF692,SDHAF3,MAN1C1,NLN,CASD1,CHID1…
WP2446	Retinoblastoma gene in cancer	11.1353	BARD1,CDK1,CDC25A,CDK6,DNMT1,E2F1,E2F2,STMN1,MCM4,MCM6,MYC,POLE2,PRKDC,MAPK13,RBBP7,RBP1,RFC3,RFC5,RRM1,RRM2,TYMS,CCNE2,SMC2,CDT1,BRCA1,CDC6,KAT2A,MYBL2,PLAU,RANBP1,WASF1,CDKN1C,MCM2,BUB1B,PLK1,TGFB1,ZNF367,MMAB,MCM10,CABLES1,TGFBR2,BLM,SESN1,ANAPC15
GO:1903047	mitotic cell cycle process	10.9461	AIF1,APEX1,RHOB,ARL3,BCAT1,BLM,BRCA1,ZFP36L2,BUB1B,CALM2,CCNF,CD28,CDK1,CDC6,CDC25A,CDK6,RCC1,CLTC,E2F1,EIF4E,EPS8,ERCC2,HTT,IGF1,INSR,KIF11,KIF22,STMN1,LRP5,MCM2,MCM4,MCM6,MYBL2,PLK1,PPAT,PPP3CA,PRKCA,PRKCB,PRKDC,RAD51C,RANBP1,RASA1,RPL26,SETMAR,TAF10,TFAP4,NAA10,CDK10,CCNE2,MACROH2A1,KIF20B,GINS1,CTDSPL,SPRY2,CDK2AP2,GPNMB,TACC3,SMC2,NEK6,ZWINT,SIRT2,RRS1,NCAPH,ANAPC15,APPL1,CKAP2,RGCC,DTL,TIPI…
R-HSA-15869	Metabolism of nucleotides	10.7634	ADK,AK1,AMPD2,APRT,ATIC,CAD,DHODH,DTYMK,DUT,GSR,IMPDH1,IMPDH2,NUDT1,NME1,NME4,PFAS,PPAT,RRM1,RRM2,TK2,TYMS,DNPH1,PAICS,NUDT5,SAMHD1,PRPS1,MPP1,ALDH6A1,SHMT1,ASIP,BLVRB,TSPO,HMBS,HMOX1,HMOX2,SLCO2B1,APPL1,SLC46A1
GO:0003013	circulatory system process	10.534	ABAT,ABCA2,ADORA3,ADRA2B,ADRB2,BIN1,ATP1A1,ATP2B1,ATP5PF,CALM2,CD36,CXADR,ACE,DMD,EDNRB,SLC29A1,EPAS1,FABP5,FLI1,GAS6,GCLC,ARHGAP35,HMGCR,HMOX1,HRH2,HTR2B,HTR7,INSR,KCNJ5,KCNQ1,LRP1,LRP3,LRP5,P2RX1,P2RY1,PPARD,RAP1GDS1,RPS6KA2,SGK1,SLC2A5,SLC12A2,SLC19A1,TBXAS1,TGFB1,THRA,TNNI2,VEGFB,PLOD3,ITGB1BP1,KCNK6,ABCG2,SLC4A8,ABCC5,ATP6AP2,KLF2,ATP8A1,NISCH,SLCO2B1,GPD1L,NEDD4L,SLC7A8,SNX5,KCNMB4,DLL1,CTN…
GO:0006644	phospholipid metabolic process	9.42143	ABCA2,APOC1,SCARB1,CSF1R,FABP3,FABP5,FDPS,HEXB,HTR2B,IMPA2,INPP5A,ITPKB,FADS1,LPL,MVD,MVK,PIK3CD,PIK3R1,PI4KA,PLCB2,PPARD,SNCA,GPAA1,PEMT,PMVK,PNPLA6,SMPDL3A,EFR3B,PIGN,PLA2G15,SH3YL1,ISYNA1,DPM3,MTMR10,AGPAT5,CHPT1,GPAM,PLPPR2,SRD5A3,PNPLA3,PLA2G12A,FAM126A,PGAP3,OSBPL8,FITM2,PIK3R6,PLB1,LCLAT1,PIGW,PNPLA7,SLC27A1,ABHD2
R-HSA-9006934	Signaling by Receptor Tyrosine Kinases	9.31895	ADAM10,AP2A2,ALK,ATP6V0A1,CALM2,AP2S1,CLTC,DLG4,DUSP6,DUSP7,EGR1,FES,FOS,ID3,IGF1,INSR,STMN1,LYL1,MATK,MEF2C,MYC,PCSK6,PIK3R1,POLR2I,POLR2L,PRKACB,PRKCA,PRKCB,MAPK3,MAPK13,PTK2,RAB4A,RASA1,RPS6KA2,S100B,MAPK12,SGK1,SHB,SPARC,SPP1,TIAM1,VEGFB,MKNK1,NRP1,WASF1,TRIB1,SPRY2,VAV3,BAIAP2,MXD4,WWP1,CYFIP1,FLRT2,DNM3,ATP6V1D,WWOX,SHC3,PDGFC,MAPKAP1,ATP6V0E2,SPRED1,ATP6V0D2
GO:0098771	inorganic ion homeostasis	9.28147	ANXA6,ATP1A1,ATP2B1,ATP6V0A1,CA2,CALCR,CALM2,CALR,CD36,CD52,DLG4,DMD,S1PR1,EDNRB,EPAS1,FTL,HTT,HEXB,HFE,HMOX1,HMOX2,HTR2B,KCNQ1,LRP1,MELTF,MYC,NMB,P2RX1,P2RY1,PDK2,PDK4,PPT1,PRKCB,MAPK3,PRNP,RAP1GDS1,S100A9,CCL13,SLC12A2,SNCA,TBXAS1,HSP90B1,WFS1,SLC30A4,F2RL3,AKAP6,SLC4A7,SLC4A8,SLC12A6,ATP6AP2,LPAR6,CYSLTR1,RASA3,PACS2,NEDD4L,SLC7A8,SNX5,SLC40A1,FIS1,TPCN1,CLN6,SLC12A9,SLC39A10,MCOLN1,HAMP,TRPV4…
GO:0001933	negative regulation of protein phosphorylation	9.18609	LDLRAD4,CALM2,CDKN1C,DMD,DUSP6,DUSP7,EPHB2,FABP4,GFRA2,GNAQ,HHEX,HMGCR,LRP1,LRP5,NPM1,PLK1,PPIA,PRKDC,PRNP,SNCA,TFAP4,TGFB1,ITGB1BP1,MACROH2A1,PPM1F,CTDSPL,TRIB1,SPRY2,RGS14,TMED2,CD300A,SIRT2,GPD1L,NNT,FKBP8,PTPN22,PYCARD,MLXIPL,PID1,DEPTOR,PRR5L,SH3BP5L,ZBED3,UBASH3B,CD109,DUSP19,SPRED1,ABCA2,APOC1,CBFA2T3,FBP1,LGALS3,MGAT5,SLC27A1,BRCA1,TSPO,DNMT1,GCLC,RPL5,SKI,RPL23,CRTAP,OXR1,BIN1,APLP2,CR1,…
GO:0006897	endocytosis	8.56798	ABCA2,ADRB2,AP2A2,AIF1,BIN1,APOC1,ASGR1,CD9,CD22,CD36,SCARB1,AP2S1,CLTC,DAB2,DLG4,FCGR2B,FCN1,HFE,HTR2B,INSR,ITGA4,LGALS3,LRP1,LRP3,LRP5,LRPAP1,MRC1,MSR1,NME1,OPHN1,PPP3CA,PPT1,MAPK3,RAB4A,ITSN1,SNCA,SNX2,SYK,SYT1,TGFBR2,WASF1,CD163,TBC1D5,RHOBTB1,MRC2,SPON2,CLEC10A,CD300A,STAB1,RHOBTB2,NEDD4L,DNM3,APPL1,SNX5,DLL1,PYCARD,CD209,MARCHF2,TPCN1,TREM2,RIN2,APPL2,SLC17A7,MIB1,RIN3,COLEC12,FCHO2,SCAMP5,…
GO:0001817	regulation of cytokine production	8.55974	ACP5,AIF1,ARG2,ATP2B1,BRCA1,TSPO,CD28,CD36,CHI3L1,CR1,CSF1R,EGR1,EPHB2,FCGR2B,FCN1,GAS6,KAT2A,HFE,HMOX1,HSP90AB1,HSPD1,HTR2B,IGF1,IL1R1,IL10,IL16,IRF4,LPL,LRP1,LY9,MMP8,PHB,PIK3CD,PIK3R1,MAPK13,PRNP,SYK,TGFB1,TLR5,IL1R2,CD84,HOMER3,ATP6AP2,KLF2,SPON2,GPNMB,MERTK,LAMTOR5,POLR3G,HPSE,TMED10,VSIG4,TRIM32,MAPKBP1,LY96,CADM1,APPL1,PTPN22,TNFRSF21,DLL1,RGCC,PYCARD,CLEC4A,TLR7,TREM2,RNF125,APPL2,GPAM,SI…
GO:0043549	regulation of kinase activity	8.55292	ADRA2B,ADRB2,ALK,BLM,CALM2,CCNF,CDC6,CDC25A,CDKN1C,CHI3L1,CSF1R,ACE,DLG4,DUSP7,EGR1,EPHB2,EPHB3,EPHB6,FABP4,GAS6,GNAQ,HTT,HHEX,HMGCR,HSP90AB1,HTR2B,IGF1,INSR,LRP5,NPM1,PFKFB2,PHB,PIK3R1,PLK1,PPIA,PRNP,PTK2,SNCA,SYK,TFAP4,TGFB1,TGFBR2,TIAM1,CAMK1,ADAM9,TNFRSF11A,CCNE2,ITGB1BP1,MACROH2A1,PPM1F,TRIB1,SPRY2,VAV3,MERTK,RGS14,ERP29,CD300A,MMD,PTPN22,RGCC,WDR91,PYCARD,TREM2,PDGFC,DEPTOR,PINK1,CARD14,SH3…

## Sheet: CF_FbIvsFb0_CC_24N_up
Term	Description	-LOG10(p)	Genes
R-HSA-1280215	Cytokine Signaling in Immune system	74.5751	ABL2,ADAR,BIRC2,BIRC3,APP,B2M,BCL2L1,BCL6,BST2,CAMK2D,CASP1,CASP3,CD80,CD86,CD40,CD70,CDKN1B,MAP3K8,CSF1,CSF2RB,CSF3,DUSP3,FGF2,FOXO3,FLNB,FN1,IFI6,GBP1,GBP2,GBP3,GRB10,CXCL1,CXCL2,HCK,HGF,HIF1A,HLA-A,HLA-B,HLA-C,HLA-DQA1,HLA-DRA,HLA-E,HLA-F,HLA-G,ICAM1,IRF8,IFI27,IFI35,IFIT2,IFIT1,IFIT3,IFNAR1,IFNAR2,IFNGR2,IL1A,IL1B,IL1RAP,IL1RN,IL2RA,IL2RG,IL3RA,IL4R,IL6,IL7R,CXCL8,IL10RA,IL10RB,IL11,IL12A,IL1…
GO:0001817	regulation of cytokine production	45.7686	ABL1,ADAM8,ADCYAP1,AGT,ALOX15B,APP,B2M,BCL3,BCL6,CEACAM1,BST2,C3,C3AR1,CASP1,CASP8,RUNX1,CD80,CD86,CD40,CD47,CD58,CD74,CEBPB,CEBPG,CCR7,CMKLR1,CYLD,CYP1B1,DDIT3,EPHA2,SERPINB1,EREG,FN1,LRRC32,GBP1,HGF,HIF1A,HLA-A,HLA-B,HLA-E,HLA-F,HLA-G,IRF8,IFI16,IL1A,IL1B,IL1RAP,IL4R,IL6,IL12A,IL12RB1,IL15,INHBA,IRF1,IRF4,IRF7,ITGB8,ITK,JAK2,JAK3,LAG3,LGALS9,LTB,LYN,SMAD7,MDK,MEFV,MYB,MYD88,NFKB1,OAS1,OAS2,OAS3…
GO:0031347	regulation of defense response	44.5022	A2M,ADAM8,ADAR,ADCYAP1,AGT,AGTR1,BIRC2,BIRC3,APP,BCL6,CEACAM1,SERPING1,C3,CASP1,CASP4,CASP8,CD47,CEBPB,CCR7,CYLD,EP300,EREG,ETS1,HCK,HGF,HLA-A,HLA-B,HLA-E,HLA-F,HLA-G,IFI16,IFI35,IFIT1,IL1B,IL2RA,IL6,IL12A,IL12RB1,IL15,IRF1,IRF7,JAK2,LAG3,LGALS9,LYN,MDK,MEFV,MICB,ABCC1,MYD88,NFKB1,NFKBIA,NINJ1,NPAS2,NT5E,OAS1,OAS3,SERPINB9,PLSCR1,PRKCD,MAPK7,MAPK13,PSMA6,PTGER4,PTGS2,PTPN2,PVR,NECTIN2,RB1,RELA,RO…
R-HSA-913531	Interferon Signaling	43.7505	ADAR,B2M,BST2,CAMK2D,FLNB,IFI6,GBP1,GBP2,GBP3,HLA-A,HLA-B,HLA-C,HLA-DQA1,HLA-DRA,HLA-E,HLA-F,HLA-G,ICAM1,IRF8,IFI27,IFI35,IFIT2,IFIT1,IFIT3,IFNAR1,IFNAR2,IFNGR2,IRF1,IRF2,IRF4,IRF7,ISG20,JAK2,KPNA5,CIITA,MX1,MX2,OAS1,OAS2,OAS3,PML,PRKCD,EIF2AK2,PSMB8,PTAFR,PTPN2,SP100,TRIM21,STAT1,STAT2,UBC,UBA7,UBE2E1,VCAM1,TRIM25,IFITM1,OASL,SOCS1,SOCS3,UBE2L6,ISG15,EIF4A3,TRIM14,TRIM22,IRF9,IFITM3,IFI30,TRIM38…
GO:0009615	response to virus	39.5624	ADAR,BIRC2,BIRC3,BCL2L1,BCL3,BNIP3,BST2,CD40,FMR1,IFI6,GBP1,GBP3,HIF1A,IFI16,IFI27,IFIT2,IFIT1,IFIT3,IFNAR1,IFNAR2,IFNGR2,IL6,IL10RB,IL12A,IL12RB1,IL15,CXCL10,IRF1,IRF2,IRF7,ISG20,ITGB8,LGALS8,LGALS9,MICB,CXCL9,MOV10,MX1,MX2,MYD88,NFKB1,OAS1,OAS2,OAS3,PLSCR1,PMAIP1,PML,POU2F2,EIF2AK2,RELA,CCL5,CCL8,CCL11,CCL19,STAT1,STAT2,TLR2,TLR3,TNFAIP3,TRIM25,IFITM1,OASL,RIOK3,NMI,AIM2,ISG15,IKBKE,USP15,TRIM2…
GO:0030155	regulation of cell adhesion	36.6992	ABL1,ABL2,ACVRL1,ADAM8,RHOH,B2M,BCL6,CEACAM1,BMP2,CASP3,RUNX1,RUNX3,CBLB,CD80,CD86,CD47,CD70,CD74,CDH1,CEBPB,CCR7,MAP3K8,CSF1,CYP1B1,DPP4,DUSP1,DUSP3,EFNA1,EPHA2,ETS1,FN1,FUT4,LRRC32,GBP1,HAS2,HLA-A,HLA-DOB,HLA-DQA1,HLA-DRA,HLA-E,HLA-G,HLX,TNC,ICAM1,IL1A,IL1B,IL1RN,IL2RA,IL4R,IL6,IL7R,CXCL8,IL12A,IL12RB1,IL15,IRF1,JAK2,JAK3,JUP,LAG3,LGALS9,LIF,LYN,TACSTD2,SMAD7,MDK,AFDN,MMP14,MUC1,MYB,MYO10,PPP1R…
GO:0034341	response to interferon-gamma	35.4961	BST2,CASP1,CD40,CD47,CD58,CD74,CYP27B1,EDN1,FLNB,GBP1,GBP2,GBP3,GCH1,HCK,ICAM1,IRF8,IFNGR2,IL12RB1,IRF1,JAK2,LGALS9,MEFV,CIITA,PTPN2,CCL2,CCL3,CCL5,CCL8,CCL11,CCL15,CCL19,CCL23,CX3CL1,SP100,TRIM21,STAT1,STX4,TLR2,TLR3,TLR4,IFITM1,SOCS1,KYNU,CLDN1,NMI,ACTR3,CALCOCO2,IFITM3,CDC42EP2,UBD,IFITM2,NUB1,PARP14,SHFL,RAB20,CXCL16,PARP9,NLRC5,GBP4,GBP5,GBP6,GBP7,ACOD1,APP,CD38,CEBPB,ETS1,HAS2,HIF1A,HNMT,IL…
GO:0032496	response to lipopolysaccharide	34.1923	ABCA1,ABL1,ADM,ALPL,BDKRB1,CASP1,CASP3,CASP8,CD80,CD86,CD40,CD68,CEBPB,CCR7,CNP,CSF2RB,CSF3,CYP27B1,EDN1,GCH1,GFI1,GGT5,CXCL1,CXCL2,CXCL3,HCK,ICAM1,IRF8,IFNAR1,IL1A,IL1B,IL6,CXCL8,IL10RA,IL12A,CXCL10,IRAK2,JAK2,JUN,LGALS9,LYN,CXCL9,MYD88,NFKB1,NFKB2,NFKBIA,NOTCH1,PCK2,PDE4B,PTAFR,PTGER4,PTGIR,PTGS2,RELA,CCL2,CCL3,CCL5,CXCL6,CXCL11,CXCL5,CX3CL1,SOD2,ADAM17,TLR2,TLR4,TNFAIP3,TNFRSF1B,TRAF6,VCAM1,RI…
ko04621	NOD-like receptor signaling pathway	32.6145	BIRC2,BIRC3,BCL2L1,CASP1,CASP4,CASP8,GBP1,GBP2,GBP3,CXCL1,CXCL2,CXCL3,IFI16,IFNAR1,IFNAR2,IL1B,IL6,CXCL8,IRF7,ITPR1,ITPR2,JUN,MEFV,MYD88,NFKB1,NFKBIA,OAS1,OAS2,OAS3,PRKCD,MAPK13,RELA,CCL2,CCL5,STAT1,STAT2,TLR4,TNFAIP3,TRAF6,RIPK1,RIPK2,AIM2,IKBKE,TANK,NAMPT,IRF9,NOD1,RBCK1,TXNIP,RIPK3,GABARAPL2,TAB2,PANX1,PYCARD,TRPM7,NOD2,GSDMD,CARD6,CARD16,GBP4,GBP5,ANTXR2,TICAM1,TAB3,STING1,GBP7,FAS,ARNTL,C3,C…
hsa04668	TNF signaling pathway	31.8918	BIRC2,BIRC3,FAS,BCL3,CASP3,CASP7,CASP8,CASP10,CEBPB,MAP3K8,CSF1,EDN1,CXCL1,CXCL2,CXCL3,ICAM1,IL1B,IL6,IL15,CXCL10,IRF1,JUN,JUNB,LIF,MAP3K5,MMP14,NFKB1,NFKBIA,PIK3CD,MAPK13,MAP2K1,PTGS2,RELA,CCL2,CCL5,CXCL5,CX3CL1,TNFAIP3,TNFRSF1B,TRAF1,VCAM1,VEGFC,TRADD,RIPK1,CFLAR,SOCS3,RPS6KA5,TANK,RIPK3,TAB2,NOD2,DAB2IP,MLKL,TAB3,APBA2,ATF3,B2M,BCL2L1,BID,BMP2,BPGM,FOXN3,DES,EPB41,FN1,IL2RA,CXCL8,LTB,MEF2A,MMP…
GO:0002683	negative regulation of immune system process	29.2301	A2M,ADAR,ADCYAP1,AHR,BCL6,CEACAM1,BST2,SERPING1,CASP3,RUNX1,RUNX3,CBLB,CD80,CD86,CD47,CD68,CD74,CEBPB,CR1L,DPP4,TSC22D3,DUSP1,DUSP3,LRRC32,GBP1,HCK,HLA-A,HLA-B,HLA-DOB,HLA-E,HLA-F,HLA-G,HLX,IFI16,IL2RA,IL4R,IL7R,INHBA,IRF1,JAK3,LAG3,LGALS9,LYN,SMAD7,MDK,MICB,OAS1,OAS3,SERPINB9,PTGER4,PTPN2,PTPRJ,CCL2,CCL3,CX3CL1,TRIM21,STAT2,STAT6,TGFB2,TLR3,TLR4,TNFAIP3,GPR68,SOCS1,TNFRSF14,RIOK3,NMI,ISG15,USP15…
GO:0016032	viral process	28.8698	ADAR,AGTR1,ANPEP,BCL2L1,BST2,CCNT2,CD80,CD86,SCARB2,CD74,DPP4,EPHA2,EP300,STOM,EPS15,FMR1,GFI1,GTF2B,HPN,ICAM1,IFI16,IFI27,IFIT1,IGF2R,CXCL8,IRF7,ISG20,ITGB3,JUN,LGALS9,LIG4,LY6E,CIITA,MX1,NOTCH1,OAS1,OAS2,OAS3,PLSCR1,PML,EIF2AK2,PROX1,PVR,NECTIN2,RAB5A,CCL2,CCL3,CCL5,CCL8,SELPLG,ST6GAL1,ST3GAL1,SLC3A2,SLC20A2,SIGLEC1,TRIM21,STAT1,DYNLT1,UVRAG,TRIM25,IFITM1,OASL,TNFRSF14,RAB29,CLDN1,CTDP1,ISG15,N…
GO:0002252	immune effector process	27.7806	A2M,ABL1,AHR,ANXA3,APP,B2M,BCL3,BCL6,CFB,CEACAM1,BST2,SERPING1,C1QB,C1S,C2,C3,CD80,CD86,CD40,CD47,CD70,CD74,CEBPG,CR1L,HCK,CFH,HLA-A,HLA-B,HLA-DOB,HLA-DQA1,HLA-DRA,HLA-E,HLA-F,HLA-G,MR1,HLX,ICAM1,IRF8,IFI35,IL1B,IL4R,IL6,IL7R,IL12A,IL12RB1,IRF4,IRF7,JAK3,LAG3,LGALS9,LIG4,LYN,SMAD7,MDK,MYB,MYD88,NBN,NOTCH2,SERPINB9,PIK3CD,PRKCD,PSEN1,PTAFR,PTGER4,PTPRJ,PVR,NECTIN2,RAB27A,RELB,RORA,CCL3,CCL19,CXCL6…
GO:0050778	positive regulation of immune response	27.7037	A2M,ABL1,ADAM8,B2M,CFB,CEACAM1,SERPING1,C1QB,C1S,C2,C3,C3AR1,CBLB,CD80,CD86,CD38,CD40,CD47,CD74,CCR7,CMKLR1,CR1L,DUSP3,EP300,EREG,FPR3,GBP1,HCK,CFH,HLA-A,HLA-B,HLA-DRA,HLA-E,HLA-F,HLA-G,MR1,HLX,IFI16,IFI35,IL1B,IL4R,IL6,IL12A,IL12RB1,IL15,IRF7,ITK,LAG3,LGALS9,LYN,MICB,MYB,PDE4B,PDE4D,PIK3CD,PLSCR1,PRKCD,PSEN1,PTAFR,PTPN2,PTPRJ,PVR,NECTIN2,RELA,CCL5,CCL19,STAT6,STX4,TEC,TGFB2,TLR4,TRAF6,FZD5,STX7,…
GO:0034612	response to tumor necrosis factor	27.2248	BIRC2,BIRC3,FAS,CASP1,CASP3,CASP4,CASP8,CD40,CD58,CD70,CYLD,EDN1,FOXO3,GBP1,GBP2,GBP3,GCH1,GGT5,HAS2,ICAM1,CXCL8,JAK2,MAP3K5,NFE2L2,NFKB1,NFKBIA,NKX3-1,PCK2,PTGS2,PTPN2,RELA,RORA,CCL2,CCL3,CCL5,CCL8,CCL11,CCL15,CCL19,CCL23,CX3CL1,STAT1,ADAM17,TNFAIP3,TNFRSF1B,TRAF1,TRAF6,VCAM1,TRADD,RIPK1,TNFRSF14,SPHK1,H2BC11,CLDN1,ARHGEF2,AIM2,TANK,IL18BP,UBD,TNFSF13B,ANKRD1,TNFRSF21,PYCARD,NUB1,INPP5K,SMPD3,CX…
GO:0007249	I-kappaB kinase/NF-kappaB signaling	26.9987	ABL1,BIRC2,BIRC3,RHOH,BCL3,BST2,CASP1,CASP8,CASP10,CD40,CD74,CCR7,CTH,IL1B,IRAK2,LGALS9,MYD88,NFKBIA,RELA,RELB,RORA,CCL19,CX3CL1,SECTM1,TRIM21,STAT1,TGM2,TLR2,TLR3,TLR4,TNFAIP3,TRAF1,TRAF6,TRIM25,TRADD,RIPK1,TNFSF10,RIPK2,RIOK3,TNFRSF10B,CFLAR,BCL10,LITAF,IKBKE,TBKBP1,TRIM14,TANK,OPTN,TNIP1,TRIM22,NOD1,TRIM38,UBD,RBCK1,PLK2,MALT1,RIPK3,TAB2,NUP62,IFIT5,PYCARD,GPRC5B,PELI1,NOD2,TNIP2,SNIP1,ZC3H12A…
GO:0097190	apoptotic signaling pathway	25.6528	ABL1,AGT,FAS,ATF3,BAK1,BCL2L1,BCL3,BID,BNIP3,PTTG1IP,CASP1,CASP3,CASP4,CASP8,CASP10,CD38,CD70,CD74,CEBPB,CTH,CTNNA1,CYLD,CYP1B1,DDIT3,EPHA2,EP300,ERN1,FOXO3,IFI6,GCLM,GRINA,HGF,HIF1A,DNAJA1,ICAM1,IFI16,IFI27,IL1A,IL1B,IL12A,INHBA,ITPR1,JAK2,JUN,MCL1,MAP3K5,MSX1,MUC1,NBN,NFE2L2,NKX3-1,NR4A2,P2RX4,PDK1,PLAGL2,PMAIP1,PML,SEPTIN4,PRKCD,MAPK7,PSEN1,PTGS2,PTPN2,RB1,RELA,RET,CX3CL1,SIAH1,SIAH2,SKIL,SOD2…
GO:0001568	blood vessel development	24.9327	ABL1,ACVRL1,ADAM8,ADM,AGT,AGTR1,AHR,ANPEP,ANXA3,BAK1,CEACAM1,PRDM1,KLF5,BTG1,C3,C3AR1,CASP8,RUNX1,CD40,COL4A1,COL4A2,COL8A2,CCN2,CYP1B1,GADD45A,DDIT3,TYMP,EDN1,EDNRA,EFNA1,EPHA2,EREG,ETS1,FGF2,FN1,B4GALT1,GJA4,HAS2,HGF,HHEX,HIF1A,HK2,HLA-G,IL1A,IL1B,IL6,CXCL8,IL12A,CXCL10,ITGB3,ITGB8,JUN,JUNB,JUP,LYL1,SMAD1,SMAD7,MDK,MMP14,MMP19,MYH9,MYO1E,NFE2L2,NINJ1,NKX3-1,NOTCH1,NOTCH2,NPPB,PGK1,PIK3CD,PML,MA…
R-HSA-1280218	Adaptive Immune System	24.5474	B2M,C3,CBLB,CD80,CD86,CD40,CD74,CDH1,MAP3K8,CTSO,CTSS,HLA-A,HLA-B,HLA-C,HLA-DOB,HLA-DQA1,HLA-DRA,HLA-E,HLA-F,HLA-G,ICAM1,ICAM2,ICAM4,ITK,ITPR1,ITPR2,LAG3,LNPEP,LYN,MICB,MYD88,NFKB1,NFKBIA,NFKBIE,PIK3CD,PPP2R5B,LGMN,PSMA4,PSMA6,PSMB8,PSMB9,PSMB10,PSME1,PSME2,PTPRJ,PVR,NECTIN2,RELA,FBXW4,SIAH1,SIAH2,SIPA1,SIGLEC1,TRIM21,STX4,TAP1,TAP2,TAPBP,TLR2,TLR4,TRAF6,UBC,UBA7,UBE2B,UBE2D3,UBE2E1,VCAM1,IFITM1,…

## Sheet: CF_FbIvsFb0_CC_24N_down
Term	Description	-LOG10(p)	Genes
R-HSA-1640170	Cell Cycle	87.608	BIRC5,BARD1,BLM,BRCA1,BUB1,BUB1B,CCNA2,CCNB1,CCNE1,CDK1,CDC6,CDC20,CDC25A,CDC25C,CDKN2C,CENPA,CENPE,CENPF,CETN2,CKS1B,DKC1,DNA2,E2F1,E2F2,EMD,ENSA,FEN1,FOXM1,CENPI,H2AX,H2AZ1,HMMR,HSP90AB1,INCENP,LBR,LIG1,LMNA,LMNB1,MAD2L1,MCM2,MCM3,MCM4,MCM5,MCM6,MCM7,MRE11,MYBL2,NEK2,NPM1,NUP88,ODF2,PCNA,PCNT,PLK1,POLA1,POLD1,POLD2,POLE,POLE2,POLR2E,POLR2L,PPP2R5A,PPP2R5C,PPP2R5D,PRIM1,PRKACA,PSMB1,PSMB5,PSMC5,…
GO:1903047	mitotic cell cycle process	61.0839	APC,APEX1,ARL3,BLM,BRCA1,BUB1,BUB1B,CCNA2,CCNB1,CCNE1,CCNF,CDK1,CDC6,CDC20,CDC25A,CDC25C,CDKN2C,CDKN3,CENPA,CENPE,CENPF,CKS2,DNA2,E2F1,EIF4E,EML1,ENSA,EPS8,FANCD2,FHL1,FOXM1,GJA1,GSPT1,HOXA13,INCENP,ITGB1,KIF11,KIFC1,KIF22,STMN1,LIG1,MAD2L1,MCM2,MCM3,MCM4,MCM6,MKI67,MRE11,MSH2,MYBL2,MYH10,NASP,NEK2,PBX1,PCNA,PCNT,PLK1,POLA1,POLE,PRKDC,RAD51,RAD51C,RANBP1,RBL1,RPL24,RPS6,SMARCD3,AURKA,TFAP4,TFDP1,…
R-HSA-72766	Translation	47.7283	APEH,EEF1A1,EEF1B2,EEF2,EIF4B,EIF4E,EPRS1,FARSA,GSPT1,EIF3E,RPSA,RPL10A,RPL3,RPL4,RPL5,RPL6,RPL7,RPL7A,RPL8,RPL9,RPL11,RPL15,RPL17,RPL18,RPL21,RPL24,RPL27,RPL27A,RPL29,RPL31,RPL32,RPL35A,RPL38,RPL41,RPL36A,RPLP0,MRPL12,RPS3,RPS3A,RPS4X,RPS4Y1,RPS5,RPS6,RPS8,RPS9,RPS10,RPS11,RPS13,RPS16,RPS17,RPS18,RPS21,RPS23,RPS25,RPS26,SSR1,SSR2,TUFM,UBA52,VARS1,AIMP2,EIF3G,EIF2B3,RPL14,RPL23,EEF1E1,FARSB,MRPL3…
GO:0006281	DNA repair	40.4168	ACTL6A,PARP1,APEX1,BARD1,BLM,BRCA1,CDK1,CETN2,DDX1,DNA2,EYA2,FANCA,FANCD2,FANCG,FEN1,FH,FOXM1,XRCC6,H2AX,HMGB1,HMGB2,KIF22,LIG1,LIG3,MC1R,MCM2,MCM3,MCM4,MCM5,MCM6,MCM7,MGMT,MRE11,MSH2,NUDT1,NPM1,NTHL1,OGG1,PCNA,POLA1,POLD1,POLD2,POLE,POLE2,PRKDC,RAD1,RAD51,RAD51C,RFC3,RFC4,RFC5,RPA1,RPA3,RPS3,SFPQ,SSRP1,TWIST1,USP1,XRCC2,XRCC3,XRCC5,CHAF1B,CDC45,RAD54L,RUVBL1,TIMELESS,EXO1,PTTG1,TRIP13,RECQL4,MDC…
GO:0042254	ribosome biogenesis	37.7276	DKC1,FBL,RPSA,RPL10A,NOP2,NPM1,NUP88,PA2G4,EXOSC9,PRKDC,ABCE1,RPL3,RPL5,RPL6,RPL7,RPL7A,RPL11,RPL24,RPL27,RPL35A,RPL38,RPLP0,RPS5,RPS6,RPS8,RPS16,RPS17,RPS21,RPS25,SUV39H1,XRCC5,NOP14,RPL14,RRP9,WDR46,URB1,MPHOSPH6,POP7,NPM3,NSA2,C1D,NOP56,RPP30,TBL3,WDR3,EBNA1BP2,RPL35,EXOSC7,RRP1B,MDN1,RRS1,BOP1,EXOSC2,MTREX,DCAF13,ZNF658,UTP20,METTL5,GEMIN4,EXOSC1,RPS27L,UTP11,RPL26L1,MRTO4,POP5,NOP16,YBEY,NLE…
GO:0006260	DNA replication	34.1739	BLM,CCNA2,CCNE1,CDK1,CDC6,DNA2,DUT,FEN1,HMGA1,LIG1,LIG3,MCM2,MCM3,MCM4,MCM5,MCM6,MCM7,MRE11,NASP,NFIA,PCNA,POLA1,POLD1,POLD2,POLE,POLE2,PRIM1,RAD51,RFC3,RFC4,RFC5,RPA1,RPA3,RRM1,RRM2,SSRP1,CHAF1B,CDC45,TIMELESS,CCNE2,RECQL4,PCLAF,GINS1,CHAF1A,ALYREF,TRAIP,RNASEH2A,POLQ,DBF4,TOPBP1,FAF1,WDHD1,ORC6,POLA2,CACYBP,DONSON,GMNN,DTL,CINP,GINS2,RFWD3,ZGRF1,MCM10,FANCM,CHTF18,NUCKS1,DSCC1,E2F8,ATAD5,STN1,C…
GO:0000226	microtubule cytoskeleton organization	33.2681	APC,ARL2,ARL3,BICD1,BRCA1,CCNB1,CCNF,CDK1,CDC20,CENPA,CENPE,CETN2,CETN3,CRYAB,EML1,KAT2A,GJA1,INCENP,ITGB1,KIF11,KIFC1,STMN1,LMNA,MAD2L1,MET,MYBL2,NEK2,NPM1,ODF2,PCNT,PLK1,RANBP1,RPS3,AURKA,TBCD,TTK,TUBG1,XRCC2,XRCC3,PRC1,CCNB2,ZW10,AURKB,KIF23,PCLAF,DLGAP5,KIF14,KIF20A,SPRY2,CDK2AP2,TUBA1B,TUBB3,TUBB4B,NDC80,RBM14,TACC3,SPAG5,NUDC,PLK4,TUBGCP2,KIF2C,STMN2,CHP1,TPX2,CEP131,CEP152,TTLL5,HAUS5,KIF4…
GO:0140694	non-membrane-bounded organelle assembly	29.3992	BICD1,BRCA1,CDC20,CENPA,CENPE,CENPF,CETN2,KAT2A,INCENP,ITGB1,KIF11,KIFC1,KRT8,KRT19,RPSA,MYBL2,NEK2,NOP2,NPM1,PGM5,PLK1,PRKDC,RPL3,RPL5,RPL6,RPL11,RPL24,RPL38,RPLP0,RPS3,RPS5,RPS23,AURKA,XRCC5,PRC1,CCNB2,AURKB,KIF23,KNTC1,DLGAP5,RBM14,SPAG5,PLK4,TUBGCP2,TPX2,CEP152,MDN1,RRS1,BOP1,HAUS5,KIF4A,POLDIP2,TUBGCP4,LSM3,RACGAP1,GPSM2,SAC3D1,RPS27L,TRAPPC12,MRTO4,ANLN,NLE1,DHX29,HAUS6,HAUS4,HAUS7,CDK5RAP2…
GO:0071103	DNA conformation change	28.3685	BLM,CCNB1,CDK1,DDX1,DNA2,XRCC6,GPER1,H1-2,H1-3,H1-5,H2AX,HELLS,HMGB1,HMGB2,HMGB3,HMGA1,INCENP,MCM2,MCM3,MCM4,MCM5,MCM6,MCM7,MRE11,NAP1L3,NAP1L4,NASP,NPM1,PLK1,RAD51,RFC3,RFC4,RFC5,RPA1,SUV39H1,TOP2A,XRCC5,CHAF1B,NAA10,H2BC9,H3C8,H4C3,RAD54L,RUVBL1,BANF1,AIFM1,RECQL4,NCAPD2,CHAF1A,SMC4,SMC2,POLQ,RUVBL2,OIP5,DNAJC9,NCAPD3,NCAPH,ITGB3BP,NCAPH2,NUSAP1,MIS18A,ERCC6L,NCAPG2,HJURP,ASF1B,FANCM,CHTF18,NCA…
R-HSA-73886	Chromosome Maintenance	25.319	BLM,CCNA2,CENPA,DKC1,DNA2,FEN1,CENPI,H2AX,H2AZ1,LIG1,NPM1,PCNA,POLA1,POLD1,POLD2,POLR2E,POLR2L,PRIM1,RFC3,RFC4,RFC5,RPA1,RPA3,H2AC14,H2BC9,H4C3,RUVBL1,RUVBL2,OIP5,ITGB3BP,POLA2,MIS18A,SHQ1,CENPQ,HJURP,NHP2,CENPN,KNL1,CHTF18,CENPK,CENPH,CENPM,DSCC1,CENPO,CENPU,STN1,CENPL,H2AZ2,CENPS,CENPW,CENPP,ACTL6A,PARP1,APEX1,BARD1,BRCA1,CETN2,EYA2,FANCA,FANCD2,FANCG,XRCC6,GPS1,KPNA2,LIG3,MGMT,MRE11,MSH2,NTHL1…
GO:0042273	ribosomal large subunit biogenesis	21.575	RPL10A,NOP2,NPM1,RPL3,RPL5,RPL6,RPL7,RPL7A,RPL11,RPL24,RPL35A,RPL38,RPLP0,RPL14,URB1,NSA2,EBNA1BP2,RPL35,MDN1,RRS1,BOP1,RPL26L1,MRTO4,NOP16,NLE1,PAK1IP1,NHP2,WDR12,MRPL1,NOL9,LAS1L,RPF2,MAK16,MALSU1,RPSA,PRKDC,RPS5,XRCC5,RPS27L,DHX29,MRPS11,MPV17L2,DDX1,EIF4B,HSP90AB1,EIF3E,NCBP1,SNRPD2,SNRPE,SNRPF,RUVBL1,EIF3G,RUVBL2,SF3A3,PSIP1,STRAP,RPL13A,GEMIN5,PRPF19,GEMIN4,EIF3L,PRMT7,SHQ1,LSM2,GEMIN6
M14	PID AURORA B PATHWAY	20.4347	BIRC5,BUB1,CENPA,INCENP,STMN1,NPM1,PPP2R5D,AURKA,EVI5,CUL3,AURKB,KIF23,NCAPD2,SMC4,KIF20A,NDC80,SMC2,KIF2C,NCAPH,CBX5,RACGAP1,CDCA8,NCAPG,KLHL13,SGO1
GO:0034508	centromere complex assembly	18.4763	CENPA,CENPE,CENPF,CENPI,HELLS,NASP,KNTC1,DLGAP5,OIP5,ITGB3BP,TRAPPC12,MIS18A,HJURP,CENPN,CENPK,CENPH,CENPO,CENPV,CENPS,CENPW,CENPP,SMC4,NDC80,SMC2,CDT1,NUF2,CENPQ,CENPM,CENPU,CENPL,H2AX,H2AZ1,NPM1,H2AC14,H2BC9,H4C3,RUVBL1,KNL1,H2AZ2,FBL,HSPA8,SSRP1,KIF23,RACGAP1,SHCBP1
hsa04110	Cell cycle	17.6963	BUB1,BUB1B,CCNA2,CCNB1,CCNE1,CDK1,CDC6,CDC20,CDC25A,CDC25C,CDKN2C,E2F1,E2F2,HDAC2,MAD2L1,SMAD3,MCM2,MCM3,MCM4,MCM5,MCM6,MCM7,PCNA,PLK1,PRKDC,RBL1,TFDP1,TTK,CDC45,PKMYT1,CCNB2,CCNE2,PTTG1,MAD2L2,DBF4,YWHAQ,ORC6,REXO2,ANAPC5,ANAPC11,ZNF367,CENPF,FOXM1,MYBL2,LIN9,APC,BLM,CCNF,CDKN3,CKS1B,CKS2,HSP90AB1,TFAP4,NR2F2,DIRAS3,BCCIP,PSRC1,CAMK2G,PPP2R5A,PPP2R5C,PPP2R5D,PPP3CB,PRKACA,PRKACB,AURKA,SGO1,FBXO4…
GO:0051321	meiotic cell cycle	17.6077	BUB1,BUB1B,CCNE1,CDC20,CDC25A,CDC25C,CKS2,FANCA,FANCD2,H2AX,INCENP,MRE11,MYBL1,NEK2,PLK1,PRKACB,RAD1,RAD51,RAD51C,RPA1,AURKA,TOP2A,TTK,TUBG1,XRCC2,RAD54L,PKMYT1,CCNB2,CCNE2,EXO1,ZW10,PTTG1,TRIP13,NCAPD2,SMC4,SMC2,P3H4,RAD51AP1,TUBGCP2,DMC1,NCAPD3,TUBGCP4,NCAPH2,PSMC3IP,MNS1,NDC1,FMN2,FANCM,FIGNL1,KIF18A,NUF2,MND1,TUBGCP6,EME1,SGO2,SGO1,ASPM,FBXO43,CENPS,NUCKS1
GO:0034502	protein localization to chromosome	17.45	BUB1B,CCT6A,CDK1,CENPA,DKC1,H1-5,MSH2,PLK1,RPA1,TCP1,CCT3,TTK,XRCC5,ZW10,AURKB,KNTC1,NDC80,CCT7,RUVBL2,CCT5,GNL3,TRAPPC12,MRNIP,SPDL1,PINX1,ZWILCH,CENPQ,KNL1,CDT1,HASPIN,SLF1,MCM8,CDCA5,ESCO2,CENPE,KIF2C,NUF2
GO:0051310	metaphase plate congression	16.9889	CCNB1,CENPE,CENPF,INCENP,KIFC1,KIF22,CUL3,ZW10,AURKB,KIF14,NDC80,SPAG5,NUDC,KIF2C,RRS1,TRAPPC12,SPDL1,PINX1,CDCA8,CEP55,CENPQ,FAM83D,CDT1,KIF18A,NUF2,PSRC1,CDCA5,TTL,SPICE1,LMNA,DLGAP5,FMN2,SHROOM2,BICD1,CENPA,DNM1,BLOC1S1,KAT2A,GJA1,ITGA4,ITGB1,MAD2L1,MYO1D,NPM1,NUP88,PLK1,ABCE1,MKKS,AP3B1,STX10,LIN7A,SNPH,PREB,RABEPK,SPRY2,KIF1C,TMED2,CHP1,NLGN1,CLUH,ESYT1,FAM98A,FHOD1,GPSM2,NUSAP1,FNBP1L,MSTO1…
GO:0090068	positive regulation of cell cycle process	16.4191	APEX1,CCNB1,CDK1,CDC6,CDC25A,CDC25C,FEN1,HOXA13,MAD2L1,NPM1,PBX1,RAD51C,RANBP1,SFPQ,SMARCD3,AURKA,TFDP1,XRCC3,CUL3,PKP4,CDK10,AURKB,KIF23,KIF20B,DLGAP5,KIF14,NDC80,SPAG5,RAD51AP1,PLK4,DBF4,UBE2C,CIT,PHB2,POLDIP2,RACGAP1,GPSM2,NUSAP1,ANAPC5,DTL,ANAPC11,CENPJ,PAGR1,E2F8,ATAD5,FAM83D,CDT1,SLF1,LSM10,CEP295,CDCA5,E2F7,CENPV,STXBP4,CKS1B,CKS2,EIF4E,PTPN11,USP22,PSRC1,TTL
WP4016	DNA IR-damage and cellular response via ATR	15.5098	PARP1,BARD1,BRCA1,CDK1,CDC25C,E2F1,FANCA,FANCD2,FEN1,FOXM1,H2AX,MCM2,MRE11,MSH2,PCNA,PLK1,PRKDC,RAD1,RAD51,RPA1,USP1,XRCC5,CDC45,EXO1,EEF1E1,MDC1,TRIM28,TOPBP1,RFWD3,FANCI,CCNE1,FANCG,XRCC6,NPM1,ACTL6A,BLM,CCNB1,CDC25A,CCNB2,CCNE2,MCM7,BUB1,LBR,AURKB,CEP63,H2BC9,H4C3,BABAM1,EYA2,KPNA2,UBA52
R-HSA-5693532	DNA Double-Strand Break Repair	15.1807	PARP1,BARD1,BLM,BRCA1,CCNA2,DNA2,EYA2,FEN1,XRCC6,H2AX,KPNA2,LIG3,MRE11,PCNA,POLD1,POLD2,POLE,POLE2,PRKDC,RAD1,RAD51,RAD51C,RFC3,RFC4,RFC5,RPA1,RPA3,UBA52,XRCC2,XRCC3,XRCC5,H2BC9,H4C3,TIMELESS,EXO1,MDC1,PARP2,RAD51AP1,POLQ,TOPBP1,BABAM1,POLE4,EME1,CCNB1,CDK1,CDC6,CDC25A,CDC25C,MCM2,MCM3,MCM4,MCM5,MCM6,MCM7,PSMB1,PSMB5,PSMC5,PSMD1,CDC45,PKMYT1,CCNB2,DBF4,YWHAQ,ORC6,GTSE1,MCM10,RAD54L,POLR1A,POLDIP2…
