# Supplementary material for: Understanding fibrosis pathogenesis via modeling macrophage-fibroblast interplay in immune-metabolic context
Source: Nat Commun. 2022 Oct 30;13:6499. doi: 10.1038/s41467-022-34241-5 (PMC9618579; doi:10.1038/s41467-022-34241-5)
Supplement: Supplementary file 4 — Supplementary Data 2 [file 41467_2022_34241_MOESM4_ESM.xlsx]

## Sheet: DM_MFvsM0_CC_24H_up
Term	Description	-LOG10(p)	Genes
GO:0030155	regulation of cell adhesion	7.5322	ABL2,JAG1,ALOX15,EFNA1,LIMS1,MMP12,PIK3R1,SLAMF1,TGFBI,TGM2,NR4A3,SOCS1,CD83,IL27RA,PPM1F,SPINT2,HSPH1,FGL2,CD274,CD209,APBB1IP,PDCD1LG2,CLEC4G,CDKN1A,CTSC,IRF4,NFATC2,TSPAN32,CD226,SHPK,BLOC1S6,CD1C,NFIL3,TPD52,SEMA4A,GCNT1,FURIN,CD200R1,CARD9,SCIMP
M28	PID IL4 2PATHWAY	7.43056	ALOX15,EGR2,FCER2,IRF4,PIK3R1,CCL17,SOCS1,CCL26,CDKN1A,MAOA,CCL22,CISH,IL3RA,MAP2K6,MAPKAPK3,IL27RA,AMPD2,HRH1,NPR1,P2RY1,UPP1,ACOT7,QPRT,AGPAT4,FAM126A,NAPRT,NFIL3,ABL2,SCARB1,PTGS1,ALDH1A2,DHRS11,PPM1L,ST8SIA6,BID,CTNNAL1
GO:0071621	granulocyte chemotaxis	7.25142	HRH1,CCL13,CCL17,CCL18,CCL22,CCL23,SLAMF1,CCL26,CAMK1D,AKIRIN1,ALOX15,EFNA1,P2RY1,MAP2K6,TGFA,TRAF5,CARD9,TMEM106A,FGD2,SCIMP,CD200R1,IL27RA,SOCS1,SLC26A6,GPR35,EGR2,PPM1F,PALLD,SUCNR1,SEMA4A,EMB,GCNT1,MAPKAPK3,PPM1L,ABL2,BID,LIMS1,TGM2,PICALM,AIFM1,DENND1B,RRP1B,IL3RA,MMP12,DUOX1,PIK3R1,CRH,P2RY14,RAMP1,GPR20,ANGPTL4
GO:0002252	immune effector process	7.21681	JAG1,CD1C,CD1E,CTSC,DNASE1L3,FCER2,IRF4,CFP,SLAMF1,NR4A3,IL27RA,CD226,FGL2,RFTN1,APBB1IP,SUCNR1,CARD9,SEMA4A,DENND1B,CLEC4G,SCIMP,CD274,ALOX15,CLEC10A,CD209,PDCD1LG2,SIGLEC10,MMP12,NFATC2,ANPEP,IL3RA,CCL13,MAP2K6,MAPKAPK3,CD200R1
GO:0002274	myeloid leukocyte activation	6.63268	CTSC,DNASE1L3,IRF4,ITGB8,SLAMF1,NR4A3,TSPAN32,CD226,SHPK,BATF3,SUCNR1,TMEM106A
GO:0001817	regulation of cytokine production	5.84245	IRF4,ITGB8,MMP12,FURIN,PIK3R1,SRGN,SLAMF1,NR4A3,SOCS1,CD83,HOMER2,IL27RA,CD226,RFTN1,CD274,CARD9,PDCD1LG2,TMEM106A,CD200R1,DENND1B,SCIMP
GO:0001773	myeloid dendritic cell activation	5.54867	IRF4,ITGB8,SLAMF1,TSPAN32,BATF3,EGR2,NFATC2,AKAP5
GO:0050801	ion homeostasis	5.33712	ABL2,CLIC2,CRH,GPR20,GPR35,HTT,NPR1,P2RY1,CCL13,CCL23,TGM2,VDR,SLC30A4,PICALM,SLC4A7,ATP6V0A2,TRPV2,STIM2,MCUR1,SLC26A6,CACNB4,DPP6,KCNE1,MAOB,MAP2K6,KCNK6,HOMER2,SYT17,SYT6,RAMP1,SLC25A25,CTNS,SLC47A1,PIK3R1,NR4A3
GO:0009636	response to toxic substance	5.12309	CDKN1A,CLIC2,MAOB,NEFL,PTGS1,SLC30A4,AIFM1,IPCEF1,DUOX1,SLC47A1,GSTK1
M5885	NABA MATRISOME ASSOCIATED	5.09924	CTSC,MMP12,CCL13,CCL17,CCL18,CCL22,CCL23,SDC2,TGFA,TGM2,CCL26,CLEC10A,PARM1,CD209,ANGPTL4,PLXDC1,SEMA4A,C17orf58,CLEC4G
GO:0051385	response to mineralocorticoid	5.06632	CDKN1A,CRH,MAOB,NEFL,AIFM1,ABCB4
GO:0031347	regulation of defense response	5.01827	ALOX15,CTSC,CRH,DNASE1L3,MMP12,FURIN,TGM2,SOCS1,TSPAN32,CD226,FGL2,SHPK,SUCNR1,CARD9,SIGLEC10,DUOXA1,CD200R1,SLAMF1,PPM1F,CCL26,CAMK1D,AKIRIN1,SCIMP
GO:0050665	hydrogen peroxide biosynthetic process	4.99346	CTNS,MAOB,DUOX1,DUOXA1,MAOA,NPR1,MFSD12,ALOX15,SCARB1,HRH1,P2RY1,ALDH1A2,CHDH,CDKN1A,TLE1,HGD
GO:1901361	organic cyclic compound catabolic process	4.92312	AHCY,BLVRA,BLVRB,SCARB1,DNASE1L3,HGD,MAOA,MAOB,TRAF5,UPP1,AIFM1,ACOT7,QPRT,ERI1,NUDT16,GNS,MMP12,NAGA
R-HSA-382551	Transport of small molecules	4.71789	AP2A2,SCARB1,CLIC2,CTNS,FURIN,ABCB4,SLC2A3,SLC4A7,LRRC8B,ATP6V0A2,SLCO4A1,ANGPTL4,TRPV2,SLC47A1,SLC50A1,SLC26A6,EMB,SLC26A11,MAP2K6,SLC25A25,MFSD12,BLVRA,BLVRB
R-HSA-1280218	Adaptive Immune System	4.4591	AP2A2,AP1B1,CD1C,CTSC,NFATC2,PIK3R1,TUBA4A,SOCS1,CD226,CD274,CD209,EVL,PDCD1LG2,SIGLEC10,CD300LB,CD200R1,UBE2F,CLEC4G
GO:0002366	leukocyte activation involved in immune response	4.1539	CD1C,DNASE1L3,IRF4,SLAMF1,NR4A3,IL27RA,FGL2,APBB1IP,SUCNR1,SEMA4A
GO:0015850	organic hydroxy compound transport	4.06426	SCARB1,CRH,MAOB,P2RY1,FURIN,ABCB4,SYT17,SLC26A6,EMB,SYT6,NR4A3,SYNGR2,RIMS3,BLOC1S6,MAP2K6,FRMD4A,SUCNR1,TVP23A,MAOA
GO:0051353	positive regulation of oxidoreductase activity	4.00649	ABL2,SCARB1,FCER2,VDR,PDP2,SLC26A6,CRH
GO:0010942	positive regulation of cell death	3.93783	BID,CDKN1A,CTSC,CRH,FCER2,HTT,MAP2K6,TGM2,VDR,PICALM,ALDH1A2,AIFM1,RRP1B,CD274,CAMK1D

## Sheet: DM_MFvsM0_CC_24H_down
Term	Description	-LOG10(p)	Genes
M5884	NABA CORE MATRISOME	44.341	AEBP1,BGN,COL1A1,COL1A2,COL3A1,COL4A1,COL4A2,COL5A1,COL5A2,COL6A2,COL6A3,COL7A1,COL8A1,COL11A1,COL12A1,COL13A1,COL15A1,COL16A1,CCN2,DCN,ELN,FBLN1,FBLN2,FBN1,FBN2,EFEMP1,FMOD,TNC,IGFBP3,IGFBP4,IGFBP5,IGFBP6,IGFBP7,CCN1,LAMA2,LAMA4,LAMB1,LAMC1,LTBP1,LTBP2,LUM,MATN2,MFAP4,MFGE8,MGP,NID1,PCOLCE,VIT,PRELP,SLIT3,SPARC,SPOCK1,THBS1,THBS2,PXDN,MFAP5,CCN5,SLIT2,FBLN5,ESM1,EMILIN1,NID2,NTNG1,MXRA5,EFEMP2,C…
GO:0001568	blood vessel development	41.1723	ANGPT1,APOD,ATP2B4,BMP4,CALD1,CAV1,CDH2,CDH13,COL1A1,COL1A2,COL4A1,COL4A2,COL5A1,COL8A1,COL15A1,CSPG4,CCN2,DCN,EFNB2,EMP2,EPHB4,ERBB2,EREG,ETS1,F3,FAP,FGF1,FGF2,FOXF1,FOXC1,GATA2,GLI3,HAS2,HGF,HIF1A,HOXA5,HOXA7,HOXA13,ID1,CCN1,ISL1,LOX,LOXL1,LOXL2,MEIS1,MFGE8,MMP2,MYLK,NFATC4,SERPINE1,PDGFRA,PDGFRB,PRRX1,PRKD1,PTGS2,PTK7,PTN,PTPRM,ROBO1,SFRP1,SHC1,SIX1,SPARC,TBX2,TBX5,TBX3,NR2F2,TGFBR1,TGFBR3,THB…
GO:0097435	supramolecular fiber organization	38.1604	AEBP1,RND3,CALD1,SERPINH1,CFL2,COL1A1,COL1A2,COL3A1,COL5A1,COL5A2,COL11A1,COL12A1,COL13A1,CRYAB,CSRP1,CSRP2,CCN2,DBN1,DPYSL3,DSP,LPAR1,ELN,EMP2,EXT1,FAT1,FOXC1,FMOD,ID1,KRT8,KRT19,STMN1,LOX,LOXL1,LOXL2,LTBP2,LUM,SMAD3,MAP1B,MAP2,MET,MFAP4,MID1,MYO1B,DDR2,PAWR,PDGFRA,PDGFRB,PFN2,PGM5,PLS3,RGS4,SDC4,CXCL12,SFRP1,TGFBR1,TJP1,TPM1,TPM2,PXDN,ARHGEF5,MFAP5,WASF1,SEMA5A,PDLIM1,SLIT2,ADAMTS2,BCAR1,ARHGEF…
GO:0048598	embryonic morphogenesis	37.2666	ALX3,AR,BMP4,COL4A2,COL5A1,COL5A2,COL7A1,COL8A1,COL11A1,COL12A1,ECE1,EXT1,FBN1,FBN2,EFEMP1,FGF2,FOXF1,FOXF2,FOXC1,GATA2,GJA1,GLI2,GLI3,HIF1A,HOXA5,HOXA7,HOXA9,HOXA10,HOXA11,HOXA13,HOXC9,HOXD10,HTR2B,IGF2,CCN1,ITGA2,AFF3,LAMB1,SMAD3,MMP2,MMP16,MSX1,MSX2,PBX1,PDGFRA,PRRX1,PTK7,SALL1,SDC4,SFRP1,SIX1,SOX9,SOX11,TBX2,TBX5,TBX15,TBX3,TFAP2A,TGFB1I1,TGFBR1,TULP3,TWIST1,UGDH,WNT2,PCGF2,MFAP5,HMGA2,FZD7,R…
GO:0048729	tissue morphogenesis	36.5269	ACTG2,AR,BMP4,COL4A1,COL5A1,COL11A1,DLG3,DSP,EPHA4,EXT1,FAT1,FGF1,FGF2,FGF7,FOXF1,FOXF2,FOXC1,FOXD1,FOXL1,GJA1,GLI2,GLI3,HGF,NRG1,HIF1A,HOXA5,HOXA11,HOXA13,TNC,IGFBP5,CCN1,ISL1,ITGA2,SMAD3,MET,MLLT3,MSX1,MYLK,NFATC4,PBX1,PTK7,ROBO1,SALL1,SDC4,SFRP1,SIX1,SNAI2,SOX9,SOX11,STC1,TBX2,TBX5,TBX3,TFAP2A,TGFB1I1,TGFBR1,TGFBR3,TPM1,TULP3,TWIST1,WNT2,HMGA2,FZD7,TEAD2,ITGA8,DLG5,SLIT2,TBX4,MAGED1,GPC6,SEMA3…
GO:0007169	transmembrane receptor protein tyrosine kinase signaling pathway	34.0777	ADRA2A,ANGPT1,APOD,AR,ARF4,AXL,BDKRB2,BDNF,CAV2,CDH13,CHN1,COL1A1,COL4A1,COL4A2,CSPG4,CCN2,DCN,EFNB2,EFNB3,EGFR,EPHA4,EPHB4,ERBB2,ERBB3,EREG,EXT1,F3,EFEMP1,FGF1,FGF2,FGF5,FGF7,FGF9,FGFR1,FOXC1,GFRA1,GPC1,HGF,NRG1,HIF1A,IGF1R,IGF2,IGFBP3,IGFBP4,IGFBP5,IGFBP6,IRS1,ITGA1,STMN1,LOX,MET,MMP2,NEDD4,NFATC4,NGF,DDR2,PDGFRA,PDGFRB,ENPP1,PLAT,PRKD1,PTPRG,RARRES2,ROBO1,SHC1,SOX9,THBS1,TYRO3,XDH,YES1,FZD4,IR…
GO:0070848	response to growth factor	33.7526	ATP2B4,BDNF,BMP4,CAV1,CAV2,CCNA2,CDKN2B,COL1A1,COL1A2,COL3A1,COL4A2,CCN2,DCN,DTYMK,EGFR,ERBB2,EXT1,FBN1,FBN2,FGF1,FGF2,FGF5,FGF7,FGF9,FGFR1,FOXC1,FOXD1,FMOD,FUT8,GAS1,GPC1,HAS2,HGF,HIF1A,HIVEP1,HOXA13,TNC,ID1,CCN1,LOX,LTBP1,LTBP2,LUM,SMAD3,SMAD9,MAP1B,MCM7,MEIS2,MSX1,NEDD4,NGF,PDGFRA,PDGFRB,PENK,PRKD1,PTN,PTPRK,ROBO1,SFRP1,SHC1,SNAI2,SOX9,SOX11,TGFB1I1,TGFBR1,TGFBR3,THBS1,TWIST1,WNT2,XDH,YES1,FZD…
GO:0051301	cell division	30.1162	BIRC5,BUB1,BUB1B,CCNA2,CCNB1,CDK1,CDC6,CDC20,CDC25C,CDK2,CENPA,CENPF,ECT2,EREG,EXT1,FGF1,FGF2,FGF5,FGF7,FGF9,GNAI1,HELLS,HTR2B,IGF2,KIFC1,STMN1,MLLT3,MYH10,CDK14,PTN,TEAD3,TOP2A,WEE1,HMGA2,FZD7,PKP4,PRC1,CCNB2,CCNE2,AURKB,PTTG1,KIF23,BCAR1,KIF14,SMC4,KIF20A,NDC80,PLK2,KIF2C,UBE2C,TRIOBP,CIT,ZWINT,OIP5,TPX2,FBXL7,ORC6,KIF4A,FBXO5,GPSM2,NUSAP1,PELO,ANLN,PIMREG,ERCC6L,SPDL1,CDCA8,CEP55,SEPTIN11,PARD…
GO:0060485	mesenchyme development	27.4625	ACTG2,BMP4,CDH2,COL1A1,EXT1,FGFR1,FOXF1,FOXF2,FOXC1,FOXD1,HAS2,HGF,NRG1,HIF1A,HOXA5,HTR2B,ISL1,LOXL2,SMAD3,KITLG,MSX1,PDGFRB,PTK7,ROBO1,SEMA3F,SFRP1,SIX1,SNAI2,SOX9,SOX11,TBX2,TBX5,TBX3,TGFB1I1,TGFBR1,TGFBR3,TWIST1,WNT2,SEMA3B,HMGA2,TEAD2,SEMA5A,DLG5,SEMA3A,YAP1,FERMT2,POFUT2,GREM1,SIX4,BNC2,RADIL,FAM83D,LOXL3,PHLDB2,VASN,DAB2IP,RDH10,RBM24,SEMA3D,BCL9L,RFLNB,FGF2,HOXA7,KRT18,MLLT3,PDGFRA,PTN,MYO…
GO:0031589	cell-substrate adhesion	26.7037	ANGPT1,APOD,AXL,CDH13,COL1A1,COL3A1,COL8A1,COL13A1,COL16A1,CCN2,EMP2,FBLN1,FBLN2,FOXF1,HAS2,HOXA7,ID1,CCN1,ITGA6,ITGA1,ITGA2,L1CAM,LAMB1,LAMC1,SMAD3,NID1,SERPINE1,VIT,PTN,PTPRK,SDC4,SFRP1,SPOCK1,THBS1,THY1,TYRO3,FZD4,FZD7,ITGA8,CASK,SGCE,ITGBL1,KIF14,CORO2B,DLC1,FBLN5,OLFM4,FERMT2,TRIOBP,EMILIN1,NID2,NTNG1,LIMCH1,GREM1,EFEMP2,CARMIL1,RADIL,PARVA,THSD1,AJAP1,NTN4,ADAMTS12,JAM3,ANTXR1,AJUBA,PHLDB2,…
GO:0009611	response to wounding	26.613	ADRA2A,APOD,ARF4,AXL,BNIP3,CAV1,CDK1,COL1A1,COL3A1,COL5A1,CSRP1,CCN2,DCN,DPYSL3,DSP,EGFR,EPHA4,ERBB2,ERBB3,EREG,ETS1,EXT1,F2R,F2RL2,F3,F10,FAP,FBLN1,FGF1,FGF2,FGF7,FOXF1,GATA2,GJA1,GLI3,NRG1,HIF1A,TNC,ID3,CCN1,INHBB,ISL1,ITGA2,KCNK2,LOX,SMAD3,MAP1B,MYLK,SERPINE1,PDGFRA,PDGFRB,SERPINE2,PLAT,PTK7,PTN,PTPRF,S100A8,SDC1,SDC4,SPARC,TGFBR1,THBS1,TPM1,TYRO3,TFPI2,FZD7,CASK,NREP,MYL9,YAP1,PROCR,FERMT2,AJ…
GO:0008285	negative regulation of cell population proliferation	24.0196	APOD,AR,BMP4,CAV1,CAV2,CDC6,CDH13,CDKN2B,CDKN2C,CDKN3,CNN1,GSDME,DLG3,ERBB2,EREG,ETS1,F2R,FAP,FBLN1,FGF2,GATA2,GJA1,GLI3,HMGA1,IGFBP3,IGFBP5,IGFBP6,IGFBP7,IL2RA,ISL1,ITGA1,KCNK2,KISS1,SMAD3,MEIS1,MSX1,NGF,NPR3,PAWR,SERPINE2,PTGS2,PTN,PTPN14,PTPRK,PTPRM,ROBO1,SDC4,SFRP1,SLC16A2,SLIT3,SNAI2,SOD2,SOX9,SOX11,SPARC,TBX5,TBX3,TFAP2A,NR2F2,TGFB1I1,TGFBR1,TGFBR3,THBS1,TPBG,TPM1,XDH,CASK,DLG5,MAGED1,ADAMT…
GO:0034330	cell junction organization	24.0043	APBB2,APOD,ARF4,BDNF,CACNB3,CAV1,CDC20,CDH2,CDH11,COL4A1,COL16A1,DBN1,DLG3,DSP,ECT2,EFNB2,EPHA4,ERBB2,EXT1,F2R,GJA1,NRG1,TNC,IGF1R,ITGA6,ITGA2,L1CAM,LAMC1,SMAD3,MAP1B,MYH10,NEDD4,NFATC4,OXTR,PTN,PTPRF,PTPRK,SDC4,SEMA3F,SFRP1,SIX1,SNAI2,SPARC,TBX5,TGFBR1,THBS1,THBS2,THY1,TJP1,TPBG,PKP4,CNTNAP1,MPDZ,WASF1,DLG5,GJC1,GPC6,CORO2B,DLC1,WASF3,FERMT2,SYNPO,NTNG1,NLGN1,ZNF365,DKK1,LIMCH1,PDZRN3,NFASC,GREM…
GO:0051272	positive regulation of cellular component movement	23.077	ADRA2A,ANGPT1,BMP4,CAV1,CDH13,COL1A1,EGFR,ETS1,F2R,F3,F10,FGF1,FGF2,FGF7,FGF9,FGFR1,FOXF1,GATA2,HAS2,HGF,HIF1A,IGF1R,IGFBP5,CCN1,ITGA6,ITGA2,LAMB1,STMN1,SMAD3,MAP2,MET,KITLG,MYLK,DDR2,SERPINE1,PDGFRA,PDGFRB,PRKD1,PTGS2,PTN,RARRES2,CXCL12,SEMA3F,SNAI2,SOD2,SOX9,SPARC,TGFBR1,THBS1,THY1,TJP1,TWIST1,SEMA3B,FZD4,IRS2,SEMA5A,ADAMTS1,BCAR1,FEZ1,RIPOR2,SEMA3A,PLK2,FERMT2,RRAS2,DAPK2,ADGRA2,FBXO5,CARMIL1,…
R-HSA-1474290	Collagen formation	22.3198	SERPINH1,COL1A1,COL1A2,COL3A1,COL4A1,COL4A2,COL5A1,COL5A2,COL6A2,COL6A3,COL7A1,COL8A1,COL11A1,COL12A1,COL13A1,COL15A1,COL16A1,ITGA6,LOX,LOXL1,LOXL2,MMP3,PCOLCE,PLOD2,PXDN,P4HA2,ADAMTS2,P3H3,P3H2,COL18A1,LOXL4,LOXL3,CSPG4,FBN1,TNC,ITGA1,ITGA2,LAMA2,LAMA4,LAMB1,LAMC1,NID1,THBS1,THBS2,ITGA8,HGF,MET,MMP1,SDC1,CASK,FGF2,DDR2,SDC4,NTN4,DCN,ELN,FBN2,MMP2,MMP16,ADAMTS1,ADAMTS5,IGF1R,IRS1,MFGE8,BCAR1,ADGR…
GO:0000904	cell morphogenesis involved in differentiation	22.2838	APBB1,AR,AXL,BDNF,CDH2,CDH4,CDH11,CHN1,COL15A1,DBN1,EFNB2,EFNB3,EPHA4,EPHB4,ERBB2,EXT1,FBLN1,FAT1,FOXD1,GLI2,GLI3,HAS2,HOXA13,ID1,ISL1,L1CAM,LAMA2,LAMB1,LAMC1,STMN1,MAP1B,MAP2,MET,NEDD4,NFATC4,NGF,PTN,PTPRM,ROBO1,CXCL12,SEMA3F,SLIT3,STC1,THY1,TPBG,TRIO,TRPC6,TYRO3,UCHL1,VLDLR,SEMA3B,FZD4,FZD7,ITGA8,SEMA5A,SLIT2,FEZ1,KIF14,SEMA3A,OLFM4,IGF2BP1,FERMT2,TRIOBP,LZTS1,NTNG1,NLGN1,ZNF365,NFASC,RBFOX2,CL…
GO:0050673	epithelial cell proliferation	22.0942	ANGPT1,AR,BMP4,CAV1,CAV2,CDH13,CDKN2B,COL8A1,EGFR,ERBB2,EREG,F3,FAP,FGF1,FGF2,FGF7,FGF9,FGFR1,GATA2,GJA1,HAS2,HGF,HIF1A,HOXA5,HTR2B,ID1,IGF2,IGFBP4,IGFBP5,ISL1,LAMB1,LAMC1,LOXL2,SMAD3,PRKD1,PTN,PTPRK,PTPRM,ROBO1,CXCL12,SFRP1,SIX1,SNAI2,SOX9,SOX11,SPARC,NR2F2,TGFBR1,TGFBR3,THBS1,TWIST1,WNT2,XDH,FZD7,CASK,SEMA5A,MAGED1,YAP1,SULF1,SIX4,IFT57,IFT80,JCAD,OSR2,DAB2IP,BMPER,MIR125B1,MIR29A

## Sheet: DF_FbFvsFb0_CC_24H_up
Term	Description	-LOG10(p)	Genes
WP3678	Amplification and expansion of oncogenic pathways as metastatic traits	5.24127	TNC,VCAM1,POSTN,GLI1,MSX1,PKD2,CCL11,SFRP1,LBH,KCNB1,TMEM150C,KCNK3,DCLK1,TNFAIP6,ABI3BP,MYB,SOCS1,C1QTNF1,CLDN5,FST,DUOX1,CXCL6,ROBO2
GO:0060560	developmental growth involved in morphogenesis	5.02408	TNC,CCL11,SFRP1,SYT1,DCLK1,POSTN,GLI1,MSX1,EFNB2,ROBO2
M28	PID IL4 2PATHWAY	5.00477	MYB,CCL11,SOCS1,CCL26,SERPINB6,CXCL6,SFRP1,FST,INHBE,C1QTNF1,ADAMTS15,VCAM1,POSTN,FLT1,EFNB2,ROBO2,GLI1,LBH,SH3RF3,ANK1,MSX1,SYT1,TNFAIP6,DUOX1,PLEKHH2,RFLNA
GO:0045596	negative regulation of cell differentiation	4.93695	MSX1,MYB,CCL11,SFRP1,SOCS1,FST,POSTN,LBH,RFLNA
GO:0060284	regulation of cell development	4.0832	BNC1,MYB,ROBO2,CCL11,CLDN5,POSTN,RFLNA
GO:0001568	blood vessel development	3.73669	ANPEP,EFNB2,FLT1,PKD2,ROBO2,CCL11,SFRP1,CLDN5
GO:0042743	hydrogen peroxide metabolic process	3.61089	PRDX6,DUOX1,DUOXA1
GO:1903131	mononuclear cell differentiation	3.5793	MYB,NFIL3,SFRP1,VCAM1,SOCS1,BATF3,KCNK3,POSTN
GO:0010817	regulation of hormone levels	3.18984	KCNB1,MYB,SFRP1,DUOX1,DUOXA1,C1QTNF1,SYT1,ANK1
GO:0022406	membrane docking	3.1082	KCNB1,SYT1,VCAM1,KCNK3,RASGRF2,PPFIBP1,MYB,PKD2
GO:0007098	centrosome cycle	2.58347	PKD2,CEP76,SSX2IP
GO:0071214	cellular response to abiotic stimulus	2.28714	SERPINB6,PKD2,SFRP1,TMEM150C
GO:0008217	regulation of blood pressure	2.15892	ANPEP,GUCY1A1,POSTN
GO:0009615	response to virus	2.1321	CCL11,UFD1,DCLK1,BATF3
GO:0031347	regulation of defense response	2.01144	CXCL6,TNFAIP6,UFD1,SOCS1,DUOXA1

## Sheet: DF_FbFvsFb0_CC_24H_down
Term	Description	-LOG10(p)	Genes
R-HSA-6798695	Neutrophil degranulation	58.0607	ADAM8,ALOX5,ASAH1,ATP6V0A1,BST2,C3AR1,C5AR1,CD14,CD33,CD36,CD53,CD68,CDA,CR1,CTSB,CTSD,CTSH,CTSS,CYBB,CFD,DOCK2,SERPINB1,FABP5,FCER1G,FCGR2A,FCN1,FGR,FPR1,FTL,FUCA1,GLA,GM2A,GNS,GRN,GUSB,NCKAP1L,HSPA6,IDH1,ITGAL,ITGAM,ITGAX,ITGB2,LAIR1,IRAG2,LYZ,MMP9,MNDA,NEU1,P2RX1,PECAM1,PSAP,PTAFR,PTPN6,PTPRC,S100A8,S100A9,SELL,SLC2A5,SLC11A1,STK10,TLR2,TNFRSF1B,TRPM2,TYROBP,KCNAB2,RNASET2,VAMP8,CREG1,GMFG,ATG…
GO:0046649	lymphocyte activation	54.1726	ADAM8,AIF1,BST2,BTK,RUNX3,CD4,CD22,CD86,CD48,CD74,CR1,DOCK2,DUSP3,GPR183,EPHB2,PTK2B,FCER1G,FCGR2B,FGR,NCKAP1L,HLA-DMA,HLA-DMB,HLA-DOA,HLA-DPA1,HLA-DPB1,HLA-DQA1,HLA-DQB1,HLA-DRA,HLA-DRB1,IRF8,IGF1,IL2RA,IL4R,IL6R,IL10,IL18,INPP5D,ITGAL,LCP1,LGALS9,CD180,LYL1,LYN,MEF2C,MFNG,MNDA,PIK3CG,PRKCB,PTPN6,PTPRC,SLC11A1,SPI1,SYK,TLR4,TNFRSF1B,TYROBP,VAV1,WAS,LAT2,LAPTM5,FZD5,LST1,TNFRSF14,CD84,SKAP2,CD83,…
GO:0001817	regulation of cytokine production	45.8949	ACP5,ADAM8,AIF1,ALOX5,ARRB2,BST2,BTK,C3AR1,C5AR1,CASP1,CD4,CD14,CD86,CD33,CD36,CD74,CMKLR1,CR1,CSF1R,CYBB,CYP1B1,SERPINB1,EPHB2,FCER1G,FCGR2B,FCN1,FGR,NCKAP1L,HLA-DPA1,HLA-DPB1,HLA-DRB1,IRF8,IGF1,IL4R,IL6R,IL10,IL16,IL18,INPP5D,IRF5,LGALS9,LTB,LYN,MBP,MNDA,OAS1,P2RX7,PIK3CG,SRGN,MAPK13,PTAFR,PTPN6,PTPRC,REL,SLC11A1,SORL1,SYK,TLR1,TLR2,TLR4,TLR5,TNFRSF1B,TYROBP,LAPTM5,IL1R2,FZD5,TNFRSF14,CD84,CD83…
GO:0002764	immune response-regulating signaling pathway	40.7935	ARRB2,BTK,C3AR1,C5AR1,CD14,CD22,CD33,CD36,CMKLR1,CR1,CTSH,CTSS,DUSP3,ESR1,FCER1G,FCGR2B,FCN1,FGR,FPR1,FPR3,FYB1,HCK,NCKAP1L,HLA-DPB1,HLA-DQB1,HLA-DRB1,INPP5D,LCP2,LGALS9,LYN,MEF2C,MAP3K1,MNDA,NINJ1,OAS1,PRKCB,PTPN6,PTPRC,SYK,TEC,TLR1,TLR2,TLR4,TLR5,TYROBP,VAV1,LAT2,LAPTM5,LPXN,THEMIS2,LILRB2,TLR6,VAV3,LILRB1,LILRB4,CD300A,PLCL2,LY96,PTPN22,C5AR2,BLNK,TLR7,SLC15A3,TLR8,TREM2,RNF125,PELI1,NOD2,CLEC…
GO:0050900	leukocyte migration	34.7734	ADAM8,AIF1,ALOX5,C3AR1,C5AR1,CD74,CCR1,CCR5,CMKLR1,CSF1R,CSF3R,GPR183,PTK2B,FCER1G,FOLR2,CXCL2,CXCL3,HCK,NCKAP1L,IL6R,IL10,IL16,ITGAL,ITGB2,LGALS9,LYN,MMP9,MPP1,NINJ1,PECAM1,PIK3CG,PTAFR,PTPRO,S100A8,S100A9,SELL,SELPLG,SPI1,STK10,SYK,TRPM2,VAV1,CXCR4,PLA2G7,TNFRSF14,TNFRSF11A,VAV3,PADI2,CD300A,C5AR2,ADGRE2,F11R,TREM2,TREM1,CRTAM,SLAMF8,PREX1,CXCL16,GPSM3,NOD2,RIN3,DOCK8,NLRP3,JAML,SIRPA,ARRB2,DOC…
R-HSA-1280218	Adaptive Immune System	32.5191	AP1B1,BTK,CD4,CD14,CD22,CD86,CD33,CD36,CD74,CTSB,CTSD,CTSH,CTSS,CYBB,FCGR1A,FCGR2B,FCGR3A,FYB1,GRB2,HLA-DMB,HLA-DOA,HLA-DPA1,HLA-DPB1,HLA-DQA1,HLA-DQB1,HLA-DRA,HLA-DRB1,INPP5D,ITGAL,ITGB2,ITPR2,LAIR1,LCP2,LYN,MRC1,NCF2,NCF4,PRKCB,PTPN6,PTPRC,REL,S100A8,S100A9,SELL,SIGLEC1,SYK,TLR1,TLR2,TLR4,TYROBP,VAV1,WAS,VAMP8,TNFRSF14,CD101,CLEC2B,TLR6,IFI30,ATG7,LILRB1,HCST,CD300C,LILRB5,LILRB4,WWP1,CD300A,LY…
GO:0002274	myeloid leukocyte activation	31.9252	AIF1,BTK,C1QA,C5AR1,CD33,CD74,CEBPA,DOCK2,FCER1G,FCGR2B,FGR,GRN,IL4R,IL10,IL18,ITGAM,ITGB2,LCP2,LGALS9,LYN,PIK3CG,PTAFR,PTPRC,SLC11A1,SNCA,SPI1,SYK,TLR1,TLR2,TLR4,TYROBP,LAT2,VAMP8,CD84,TLR6,BATF,LILRB4,CD300A,VSIG4,CD93,ADGRE2,TREM2,PREX1,PRAM1,HAVCR2,TMEM106A,LRRK2,CD300LF,UNC13D,MILR1,FOS,MAP3K5,TRPM2,KMO
GO:0031347	regulation of defense response	28.7918	A2M,ACP5,ADAM8,ALOX5,AOAH,APOE,ARRB2,BTK,CASP1,CEBPA,CR1,ESR1,FCGR2B,FCN1,FGR,GRN,HCK,HLA-DRB1,IGF1,IL2RA,IL10,IL16,IL18,LGALS9,LYN,MEF2C,MMP9,MNDA,NINJ1,OAS1,PIK3CG,MAPK13,PTPN6,PTPRC,S100A8,S100A9,SNCA,SPI1,SYK,TLR2,TLR4,TNFRSF1B,TYROBP,VAV1,PLA2G7,VAMP8,TNFRSF11A,LILRB1,FGL2,VSIG4,SAMHD1,ABHD12,PTPN22,HERC5,TLR7,TLR8,TREM2,RNF125,CRTAM,SLAMF8,NLRC4,GPSM3,NOD2,CLEC7A,TNFAIP8L2,TASL,HAVCR2,SIGLE…
GO:0002237	response to molecule of bacterial origin	26.1627	ACP5,C5AR1,CASP1,CD14,CD86,CD36,CD68,CCR5,FCGR2B,FOS,CXCL2,CXCL3,HCK,IRF8,IL10,IL10RA,IL18,IRF5,LGALS9,CD180,LYN,MEF2C,MRC1,PTAFR,S100A8,S100A9,SLC11A1,SNCA,SPI1,THBD,TLR1,TLR2,TLR4,TNFRSF1B,FZD5,KMO,TNFRSF11A,LY86,IL18BP,LILRB2,TLR6,LILRB1,CARD8,LY96,PTPN22,CYRIB,TREM2,PELI1,NOD2,HAVCR2,NLRP3,CARD16,CMPK2,SIRPA,SCIMP,BTK,SYK,CLEC7A,CD4,CFD,FCER1G,FGR,GBP2,GRN,HLA-DRB1,IL6R,LYZ,OAS1,RGS1,RNASE6,T…
R-HSA-1280215	Cytokine Signaling in Immune system	25.0469	ALOX5,BST2,CASP1,CD4,CD86,CD36,CCR1,CCR5,CSF1R,CSF2RA,CSF3R,DUSP3,F13A1,PTK2B,FCGR1A,FOS,FPR1,GBP2,GRB2,RAPGEF1,CXCL2,HCK,HLA-DPA1,HLA-DPB1,HLA-DQA1,HLA-DQB1,HLA-DRA,HLA-DRB1,IRF8,IFNAR2,IL2RA,IL4R,IL6R,IL10,IL10RA,IL16,IL18,INPP5D,IRF5,ITGAM,ITGAX,ITGB2,LCP1,LGALS9,LTB,LYN,MEF2C,MAP3K3,CIITA,MMP9,OAS1,PTAFR,PTPN6,RPS6KA1,SLA,STX3,SYK,TEC,TNFRSF1B,VAV1,IL1R2,NUP214,TNFRSF14,TNFRSF11A,IL18BP,IFI30…
GO:0030099	myeloid cell differentiation	24.1402	C1QC,CBFA2T3,CD4,CD74,CEBPA,CCR1,CSF1R,CSF3R,DNASE2,GPR183,EVI2B,PTK2B,FLI1,FOS,HCLS1,NCKAP1L,HLA-DRB1,IRF8,INPP5D,LGALS9,LYN,MEF2C,MITF,MMP9,PDE1B,PRKX,PTPN6,SPI1,TLR2,TLR4,TYROBP,GPR68,TNFRSF11A,RASSF2,MAFB,IKZF1,BATF,LILRB1,LILRB4,LILRB3,NBEAL2,ZNF385A,HIPK2,SNX10,TREM2,TET2,TESC,PRXL2A,OSCAR,PPARGC1B,GAB3,SIGLEC15,RAB7B,NRROS
GO:0007264	small GTPase mediated signal transduction	23.6735	AIF1,APOE,ARHGAP4,ARHGAP6,ARHGDIB,CHN2,DNMT1,DOCK2,EPHB2,FBP1,GPR35,GRB2,RAPGEF1,IGF1,MYO9B,PIK3CG,TIAM1,VAV1,WAS,RASAL1,GPR65,DOK2,CYTH1,DOCK4,ELMO1,SRGAP3,ARHGAP25,LPAR6,VAV3,GRAP,AKAP13,ARHGAP26,RGL1,PSD4,SH3BP1,RASGRP3,CYTH4,DEF6,ARHGEF3,F11R,GMIP,CYRIB,ARHGEF10L,DOCK10,CCDC88A,ARHGAP15,RALGAPA2,SIPA1L2,PREX1,SHTN1,ARHGAP9,RASAL3,DOK3,DOCK8,FGD3,RAB42,TAGAP,ARHGAP27,FGD2,ARHGAP30,P2RY8,C3AR1,…
GO:0006909	phagocytosis	22.4853	AIF1,C2,CD14,CD36,DOCK2,FCER1G,FCGR1A,FCGR2B,FCN1,FGR,HCK,NCKAP1L,IRF8,ITGAL,ITGAM,ITGB2,LYN,MSR1,MYO7A,NCF2,NCF4,P2RY6,PECAM1,PTPRC,SLC11A1,SYK,TLR2,TLR4,TYROBP,VAV1,MARCO,ELMO1,ARHGAP25,VAV3,MERTK,RAB31,CD300A,CD93,SH3BP1,BIN2,TREM2,NOD2,CLEC7A,SIRPA,CD300LF,UNC13D,RAB7B,APOC1,APOE,ARRB2,CD22,IL4R,LGALS9,P2RX1,PRKCB,PTAFR,SNCA,SORL1,SPI1,VAMP8,CD84,NEU3,LILRB1,ADGRE2,BMP2K,MCTP1,RIN3,PRAM1,LRRK2
GO:0051345	positive regulation of hydrolase activity	22.0487	ADPRH,ARHGAP6,ATP1B1,ATP2A3,C5AR1,CASP1,CASP10,CD86,CD33,CHN2,CR1,CTSD,CTSH,DAPK1,ESR1,PTK2B,GM2A,GNA15,RAPGEF1,GRN,LGALS9,LYN,MBP,MEF2C,MAP3K5,P2RX1,P2RY6,PLCB2,PLEK,PSAP,PTAFR,PTPRC,RGS1,S100A8,S100A9,SNCA,SYK,TIAM1,VAV1,LAPTM5,GPR65,TNFSF10,ST18,ARHGAP25,SEMA4D,CD300A,CARD8,SH3BP1,F11R,GMIP,DOCK10,ADAP2,RALGAPA2,TBC1D14,SIPA1L2,PREX1,NLRC4,CLEC7A,DOCK8,NLRP3,LRRK2,PPARGC1B,ARHGAP27,TBC1D10C,AD…
GO:0042113	B cell activation	21.0263	BST2,BTK,CD22,CD86,CD74,CR1,GPR183,EPHB2,PTK2B,FCGR2B,NCKAP1L,IRF8,IL10,INPP5D,CD180,LYL1,LYN,MEF2C,MFNG,MNDA,PRKCB,PTPN6,PTPRC,SPI1,SYK,TLR4,TYROBP,LAT2,LAPTM5,SKAP2,THEMIS2,VAV3,BATF,TNFSF13B,CD300A,PLCL2,BLNK,SASH3,DOCK10,SLAMF8,PELI1,SAMSN1,NOD2,CMTM7,NFAM1,IL4I1,TBC1D10C,IL2RA,LGALS9,MERTK,SIT1,DNASE2,HCLS1,RASSF2,MAFB,IKZF1,HIPK2
GO:0000165	MAPK cascade	20.1493	ADAM8,ADRB2,APOE,ARRB2,C5AR1,CD4,CD36,CD74,CCR1,CCR5,CSF1R,CTSH,DUSP3,GPR183,EPHB2,PTK2B,FCGR2B,GCNT2,GRB2,HLA-DRB1,IGF1,IL18,LGALS9,LYN,MBP,MEF2C,MAP3K1,MAP3K3,MAP3K5,P2RX7,P2RY6,PIK3CG,MAPK13,PTPN6,PTPRC,SORL1,SPI1,SYK,TIAM1,TLR4,LAPTM5,FZD5,MARCO,TNFRSF11A,RASSF2,TLR6,GPNMB,GADD45G,LILRB4,AKAP13,CD300A,TNIK,PIK3R5,RASGRP3,PTPN22,C5AR2,HIPK2,TLR7,TREM2,NOD2,CLEC7A,HAVCR2,TMEM106A,LRRK2,SIRPA,PI…
