# Supplementary material for: Understanding fibrosis pathogenesis via modeling macrophage-fibroblast interplay in immune-metabolic context
Source: Nat Commun. 2022 Oct 30;13:6499. doi: 10.1038/s41467-022-34241-5 (PMC9618579; doi:10.1038/s41467-022-34241-5)
Supplement: Supplementary file 5 — Supplementary Data 3 [file 41467_2022_34241_MOESM5_ESM.xlsx]

## Sheet: BM_MHvsM0_CC_24_up
Term	Description	-LOG10(p)	Genes
M5884	NABA CORE MATRISOME	49.3746	AEBP1,BGN,COL1A1,COL1A2,COL3A1,COL4A1,COL4A2,COL5A1,COL5A2,COL6A1,COL6A2,COL6A3,COL7A1,COL8A1,COL11A1,COL12A1,COL13A1,COL15A1,COL16A1,VCAN,CCN2,DCN,ELN,FBLN1,FBLN2,FBN1,FBN2,EFEMP1,FMOD,HSPG2,TNC,IGFBP3,IGFBP4,IGFBP5,IGFBP6,IGFBP7,CCN1,LAMA2,LAMA4,LAMB1,LAMC1,LTBP1,LTBP2,LUM,MATN2,MFAP4,MFGE8,MGP,NID1,PCOLCE,PRELP,SPARC,SPOCK1,THBS1,THBS2,PXDN,MFAP5,CCN5,SLIT2,FBLN5,POSTN,ESM1,NID2,NTNG1,MXRA5,PC…
GO:0001568	blood vessel development	47.6309	ACTA2,ACVRL1,ADM,ANG,ANGPT1,ATP2B4,KLF5,CALD1,CAV1,CDH2,CDH13,COL1A1,COL1A2,COL4A1,COL4A2,COL5A1,COL8A1,COL15A1,CSPG4,CCN2,DCN,EFNB2,EPHB4,ERBB2,ETS1,F3,FAP,FGF2,FOXF1,FOXC1,FLT1,GATA2,GLI3,HOXA7,HOXA13,HSPG2,ID1,CCN1,LEP,LOX,LOXL1,LOXL2,MEIS1,MFGE8,MYLK,NFATC4,SERPINE1,PDE2A,PDGFRA,PDGFRB,ENPP2,PGF,PGK1,PRRX1,PRKD1,PTGIS,PTGS2,PTK7,PTN,ROBO1,RORA,SFRP1,SHC1,SIX1,SPARC,TBX2,TBX5,TBX3,NR2F2,TGFBR3…
GO:0097435	supramolecular fiber organization	44.3371	ADD3,AEBP1,ALDOA,ANG,RND3,DST,CALD1,SERPINH1,CFL2,COL1A1,COL1A2,COL3A1,COL5A1,COL5A2,COL11A1,COL12A1,COL13A1,CRYAB,CCN2,DBN1,DPYSL3,DSP,LPAR1,ELN,EXT1,FAT1,FOXC1,FMOD,ID1,KRT8,KRT17,KRT19,STMN1,LOX,LOXL1,LOXL2,LTBP2,LUM,SMAD3,MAP1A,MAP1B,MAP2,MET,MFAP4,MID1,MYO1C,DDR2,P4HA1,PAWR,PDGFRA,PDGFRB,PFN2,PGM5,PLS3,RGS4,SDC4,CXCL12,SFRP1,SPTBN1,TJP1,TPM1,TPM2,PXDN,MFAP5,WASF1,SEMA5A,PDLIM1,SLIT2,ADAMTS2,…
GO:0048729	tissue morphogenesis	42.4055	ACTA2,ACVRL1,ADM,AR,CA9,COL4A1,COL5A1,COL11A1,DSP,EPHA4,EXT1,FAT1,FGF2,FGF7,FOXF1,FOXC1,FOXD1,FOXL1,GDNF,GJA1,GLI3,GPI,NRG1,HOXA11,HOXA13,TNC,IGFBP5,CCN1,INHBA,ITGA2,KRT17,SMAD3,MET,MLLT3,MSX1,MYLK,NFATC4,NPHP1,ROR1,ROR2,PBX1,PTCH1,PTK7,ROBO1,SALL1,SDC4,SFRP1,SIX1,SKI,SNAI2,SOX11,STC1,TBX2,TBX5,TBX3,TFAP2A,TGFB1I1,TGFBR3,TPM1,TULP3,TWIST1,VEGFA,WNT2,WNT5A,HMGA2,FZD6,FZD7,TEAD2,DLG5,NOG,SLIT2,MAGE…
GO:0007169	transmembrane receptor protein tyrosine kinase signaling pathway	40.5524	ANGPT1,AR,AXL,BDKRB2,BDNF,CAV2,CDH13,CHN1,COL1A1,COL4A1,COL4A2,CSPG4,CCN2,DCN,EFNB2,EFNB3,EGFR,EPHA4,EPHB4,ERBB2,EXT1,F3,EFEMP1,FGF2,FGF5,FGF7,FGFR1,FOXC1,FLT1,FYN,GFRA1,GPC1,NRG1,IGF1R,IGF2,IGFBP3,IGFBP4,IGFBP5,IGFBP6,IRS1,ITGA1,STMN1,LEP,LOX,MET,MT3,MYO1C,NDN,NEDD4,NFATC4,NGF,ROR1,ROR2,DDR2,PDGFRA,PDGFRB,ENPP1,PGF,PLAT,PRKD1,PRKCZ,PTPRG,ROBO1,SHC1,THBS1,VEGFA,WNT5A,XDH,YES1,FZD4,APLN,WASF1,GPRC…
R-HSA-1474290	Collagen formation	29.8236	DST,SERPINH1,COL1A1,COL1A2,COL3A1,COL4A1,COL4A2,COL5A1,COL5A2,COL6A1,COL6A2,COL6A3,COL7A1,COL8A1,COL11A1,COL12A1,COL13A1,COL15A1,COL16A1,LOX,LOXL1,LOXL2,MMP3,P4HA1,PCOLCE,PLOD2,PXDN,P4HA2,ADAMTS2,P3H3,PCOLCE2,COL5A3,P3H2,COL18A1,LOXL4,LOXL3,COL27A1,CSPG4,FBN1,TNC,ITGA1,ITGA2,LAMA2,LAMA4,LAMB1,LAMC1,NID1,THBS1,THBS2,VEGFA,BGN,VCAN,DCN,FMOD,HSPG2,LUM,SERPINE1,SPARC,ELN,FBN2,MMP1,ADAMTS1,ADAMTS5,SCU…
GO:0009611	response to wounding	27.8969	ACVRL1,ADM,ADRA2C,AXL,BNIP3,DST,SERPING1,CAV1,COL1A1,COL3A1,COL5A1,CCN2,DCN,DPYSL3,DSP,EGFR,EPHA4,ERBB2,ETS1,EXT1,F2R,F2RL2,F3,F10,FAP,FBLN1,FGF2,FGF7,FOXF1,GATA2,GJA1,GLI3,NRG1,TNC,CCN1,IL6ST,INHBA,INHBB,ITGA2,KCNK2,LOX,SMAD3,MAP1B,MYLK,SERPINE1,PDGFRA,PDGFRB,SERPINE2,PLAT,PPL,PTK7,PTN,PTPRF,SDC1,SDC4,SPARC,THBS1,TPM1,VEGFA,WNT5A,TFPI2,FZD6,FZD7,NOL3,NOG,NREP,MYL9,YAP1,POSTN,FERMT2,SULF2,AJAP1,W…
GO:0034330	cell junction organization	26.8334	ACVRL1,BDNF,DST,CACNB3,CAV1,CDH2,CDH11,COL4A1,COL16A1,DBN1,DSP,EFNB2,EPHA4,ERBB2,EXT1,F2R,FYN,GDNF,GJA1,NRG1,TNC,IGF1R,ITGA2,L1CAM,LAMC1,SMAD3,MAP1B,AFDN,MYH10,MYO1C,NEDD4,NFATC4,NPHP1,OXTR,PTN,PTPRF,PTPRK,SDC4,SEMA3F,SFRP1,SIX1,SNAI2,SNTA1,SPARC,TBX5,THBS1,THBS2,THY1,TJP1,TPBG,VEGFA,WNT5A,PPFIBP1,PPFIA4,CNTNAP1,MPDZ,WASF1,DLG5,GJC1,CORO2B,DLC1,NDRG1,WASF3,FERMT2,SYNPO,NTNG1,NLGN1,DKK1,LIMCH1,PDZ…
GO:0032989	cellular component morphogenesis	25.9753	APBB1,BDNF,CDH2,CDH4,CDH11,CFL2,CHN1,DBN1,DPYSL2,EFNB2,EFNB3,EGFR,EPHA4,EPHB4,ERBB2,EXT1,FOXD1,FYN,GDNF,GJA1,GLI3,GPC1,ID1,ITGA1,KRT8,KRT19,L1CAM,LAMA2,STMN1,MAP1A,MAP1B,MAP2,MAP6,MT3,NDN,NEDD4,NFATC4,NGF,PDGFRA,PDGFRB,ENPP2,PGM5,PRKCZ,PTCH1,PTN,ROBO1,CXCL12,SEMA3F,THY1,TPBG,TPM1,TRPC6,VEGFA,VLDLR,WEE1,WNT5A,SEMA3B,FZD4,CNTNAP1,WASF1,SEMA5A,NOG,SLIT2,FEZ1,PLPPR4,DPYSL4,POSTN,NES,NCKAP1,LZTS1,NTNG…
GO:0036293	response to decreased oxygen levels	24.6592	ACVRL1,ADM,AK4,ANG,BNIP3,CA9,CACNB3,CAV1,CRYAB,CCN2,ENO1,ETS1,ITGA2,KCNK2,LDHA,LEP,LOXL2,SMAD3,MT3,OXTR,PAM,PDK1,PGF,PGK1,PLAT,PLOD2,PTGIS,PTGS2,PTN,RORA,CXCL12,SFRP1,SLC2A1,SOD3,STC1,TGFBR3,THBS1,TRPC6,TWIST1,VEGFA,STC2,NOL3,PDLIM1,ARNT2,CITED2,NDRG1,POSTN,DDAH1,HILPDA,ERO1A,DDIT4,FMN2,APOLD1,AJUBA,MYOCD,EGLN3,VASN,WTIP,COL1A1,PDGFRB
GO:0050673	epithelial cell proliferation	24.3201	ACVRL1,ANG,ANGPT1,AR,CAV1,CAV2,CDH13,COL8A1,EGFR,ERBB2,F3,FAP,FGF2,FGF7,FGFR1,FLT1,GATA2,GJA1,ID1,IGF2,IGFBP4,IGFBP5,LAMB1,LAMC1,LEP,LOXL2,SMAD3,PGF,PRKD1,PTCH1,PTN,PTPRK,ROBO1,CXCL12,SFRP1,SIX1,SNAI2,SOX11,SPARC,NR2F2,TGFBR3,THBS1,TWIST1,VEGFA,WNT2,WNT5A,XDH,FZD7,APLN,SEMA5A,NOG,MAGED1,YAP1,FST,KDM5B,SULF1,NUPR1,SIX4,ERRFI1,IFT57,LIMS2,SULF2,JCAD,WFDC1,OSR2,DAB2IP,BMPER,MIR125B1
GO:0008285	negative regulation of cell population proliferation	23.8998	ACVRL1,ADM,ANG,AR,CAV1,CAV2,CDH13,CNN1,ERBB2,ETS1,F2R,FAP,FBLN1,FGF2,FLT1,GATA2,GJA1,GLI3,IGFBP3,IGFBP5,IGFBP6,IGFBP7,INHBA,ITGA1,KCNK2,KISS1,SMAD3,MEIS1,MSX1,NDN,NGF,NPR3,ROR2,PAWR,SERPINE2,PTCH1,PTGS2,PTN,PTPN14,PTPRK,ROBO1,SDC4,SFRP1,SKI,SLC16A2,SNAI2,SOX11,SPARC,TBX5,TBX3,TFAP2A,NR2F2,TGFB1I1,TGFBR3,THBS1,TPBG,TPM1,WNT5A,XDH,FOSL1,APLN,DLG5,NOG,MAGED1,ADAMTS1,PTPRU,SPEG,CITED2,DLC1,NDRG1,P3H3…
GO:0031589	cell-substrate adhesion	23.3987	ACVRL1,ANGPT1,AXL,CDH13,COL1A1,COL3A1,COL8A1,COL13A1,COL16A1,CCN2,FBLN1,FBLN2,FOXF1,HOXA7,ID1,CCN1,ITGA1,ITGA2,L1CAM,LAMB1,LAMC1,SMAD3,NID1,SERPINE1,PRKCZ,PTN,PTPRK,SDC4,SFRP1,SPOCK1,THBS1,THY1,VEGFA,FZD4,FZD7,ITGBL1,CORO2B,DLC1,FBLN5,POSTN,FERMT2,TRIOBP,NID2,NTNG1,LIMCH1,GREM1,EFEMP2,COL5A3,LIMS2,PARVA,AJAP1,CCL28,NTN4,ADAMTS12,SPRY4,JAM3,ANTXR1,AJUBA,PHLDB2,CCDC80,DST
GO:0060485	mesenchyme development	22.7367	ACTA2,ACVRL1,CDH2,COL1A1,EXT1,FGFR1,FOXF1,FOXC1,FOXD1,GDNF,NRG1,LOXL2,LRP6,SMAD3,MSX1,PDGFRB,PTK7,ROBO1,SEMA3F,SFRP1,SIX1,SNAI2,SOX11,TBX2,TBX5,TBX3,TGFB1I1,TGFBR3,TWIST1,WNT2,WNT5A,SEMA3B,HMGA2,TEAD2,SEMA5A,DLG5,NOG,CITED2,YAP1,DLL3,FERMT2,PHLDB1,POFUT2,GREM1,SIX4,LOXL3,PHLDB2,VASN,DAB2IP,RDH10,RBM24,SEMA3D,RFLNB
GO:0016055	Wnt signaling pathway	20.9244	CAV1,CDH2,COL1A1,EGFR,EXT1,FGF2,FOXL1,GLI3,GRK5,HIC1,IGFBP4,IGFBP6,LRP6,SMAD3,MLLT3,NFATC4,ROR1,ROR2,PRKAA2,PTK7,SALL1,SDC1,SFRP1,SKI,SNAI2,TGFB1I1,TPBG,WNT2,WNT5A,FZD4,FZD6,FZD7,RECK,SEMA5A,NOG,PTPRU,YAP1,FERMT2,DKK1,SULF1,DAAM2,CBY1,ADGRA2,PYGO1,GREM1,DKK3,RBMS3,AMOTL2,SULF2,PLEKHA4,NXN,TMEM237,BICC1,WNT5B,TCF7L1,ALPK2,CTHRC1,TMEM198,PRICKLE1,APCDD1,DAB2IP,AMOTL1,APCDD1L,CACNB3,MPP2,PRKCZ,RGS4,…

## Sheet: BM_MHvsM0_CC_24_down
Term	Description	-LOG10(p)	Genes
GO:0022900	electron transport chain	5.41132	GSR,ND4L,ALDH4A1,AKR1A1,NDUFS7,OGDH,TALDO1,MGLL,MPC1
ko00190	Oxidative phosphorylation	4.49606	ATP6V0B,ND4L,ATP6V1F,NDUFS7,HTT,KCNE1,PSEN2,OSTM1
ko00561	Glycerolipid metabolism	4.14679	GLA,AKR1A1,MGLL,SMPD2,MVD,ACOT13,SDSL
R-HSA-71291	Metabolism of amino acids and derivatives	3.83454	GSR,OGDH,ALDH4A1,ASRGL1,SDSL,AKR1A1
R-HSA-193704	p75 NTR receptor-mediated signalling	3.50569	PSEN2,SMPD2,RTN4R
hsa01200	Carbon metabolism	3.30019	OGDH,TALDO1,SDSL,GLA,AKR1A1
ko04142	Lysosome	3.20401	ATP6V0B,GLA,DNASE2B
GO:0006790	sulfur compound metabolic process	2.94593	GSR,MVD,OGDH,AKR1A1,HS3ST2,TALDO1
GO:0006914	autophagy	2.25325	ATP6V0B,HTT,TBC1D12,SVIP

## Sheet: BF_FbHvsFb0_CC_24_up
Term	Description	-LOG10(p)	Genes
GO:0046649	lymphocyte activation	61.8686	ADAM8,AIF1,ATM,B2M,BST2,BTK,RUNX3,CD4,CD19,CD86,CD38,CD48,CD74,CR1,DOCK2,DUSP3,GPR183,EP300,EPHB2,PTK2B,FCER1G,FCGR2B,FGR,NCKAP1L,HLA-DMA,HLA-DMB,HLA-DOA,HLA-DPA1,HLA-DPB1,HLA-DQA1,HLA-DQB1,HLA-DRA,HLA-DRB1,HLA-DRB5,HLA-E,HLA-F,HLA-G,IRF8,IGF1,RBPJ,IL2RA,IL6R,IL10,INPP5D,ITGAL,LCP1,LEP,LFNG,LGALS9,CD180,LYL1,LYN,MEF2C,MFNG,MNDA,PIK3CG,PLCG2,PRKCB,PRKCD,PTGER4,PTPN6,PTPRC,RORA,ST3GAL1,SLC11A1,SOS2…
R-HSA-6798695	Neutrophil degranulation	60.1609	ADAM8,ALDOC,ALOX5,AMPD3,ASAH1,ATP6V0A1,B2M,BST2,C3AR1,C5AR1,CD14,CD33,CD36,CD53,CD68,CDA,CR1,CST3,CTSB,CTSD,CTSH,CTSS,CTSZ,CYBB,CFD,DOCK2,SERPINB1,FABP5,FCER1G,FCGR2A,FCN1,FGR,FPR1,FTL,FUCA1,GAA,GM2A,GNS,GPI,GRN,GUSB,NCKAP1L,HEXB,HLA-B,HSPA6,IDH1,ITGAL,ITGAM,ITGAX,ITGB2,LAIR1,IRAG2,LYZ,MANBA,MMP9,MNDA,P2RX1,PECAM1,PRKCD,PSAP,PTAFR,PTPN6,PTPRC,PYGL,S100A8,S100A9,SLC2A3,SLC2A5,SLC11A1,STK10,TLR2,TN…
GO:0001817	regulation of cytokine production	51.9361	ACP5,ADAM8,ADCY7,AIF1,ALOX5,ALOX15B,ARRB2,B2M,BST2,BTK,C3AR1,C5AR1,CD4,CD14,CD86,CD33,CD36,CD74,CMKLR1,CR1,CSF1R,CYBB,CYP1B1,SERPINB1,EPHB2,FCER1G,FCGR2B,FCN1,FGR,NCKAP1L,HLA-B,HLA-DPA1,HLA-DPB1,HLA-DRB1,HLA-E,HLA-F,HLA-G,IRF8,IGF1,IL6R,IL10,IL16,INHBB,INPP5D,IRF5,IRF7,LEP,LGALS9,LRP1,LTB,LYN,MBP,MNDA,OAS1,OAS2,OAS3,OSM,P2RX7,PIK3CG,PLCG2,SRGN,MAPK13,PTAFR,PTGER4,PTPN6,PTPRC,REL,RORA,SLC11A1,SORL…
GO:0002764	immune response-regulating signaling pathway	42.3784	ARRB2,BTK,C3AR1,C5AR1,CD14,CD19,CD33,CD36,CD38,CMKLR1,CR1,CTSH,CTSS,DUSP3,EP300,FCER1G,FCGR2B,FCN1,FGR,FPR1,FPR3,FYB1,HCK,NCKAP1L,HLA-DPB1,HLA-DQB1,HLA-DRB1,HLA-G,INPP5D,IRF7,KCNN4,LCP2,LGALS9,LYN,MEF2C,MAP3K1,MNDA,NINJ1,OAS1,OAS3,PLCG2,PRKCB,PRKCD,PTPN6,PTPRC,SYK,TEC,TLR1,TLR2,TLR4,TLR5,TYROBP,VAV1,LAT2,LAPTM5,THEMIS2,LILRB2,TLR6,VAV3,LILRB1,LILRB4,LILRA2,CD300A,PLCL2,LY96,PTPN22,STAP1,CLEC4E,C5…
GO:0002274	myeloid leukocyte activation	39.3996	AIF1,BTK,C1QA,C5AR1,CD33,CD74,CEBPA,DOCK2,FCER1G,FCGR2B,FES,FGR,GRN,RBPJ,IL10,ITGAM,ITGB2,LCP2,LGALS9,LYN,PIK3CG,PLCG2,PRKCD,PTAFR,PTPRC,RORA,SLC11A1,SNCA,SPI1,STXBP2,SYK,TLR1,TLR2,TLR4,GPR137B,TYROBP,LAT2,CST7,VAMP8,CD84,TSPAN32,TLR6,NDRG1,BATF,LILRB4,LILRA2,CD300A,VSIG4,CD93,STAP1,PYCARD,ADGRE2,TREM2,SUCNR1,PREX1,DCSTAMP,PRAM1,HAVCR2,TMEM106A,LRRK2,CD300LF,UNC13D,MILR1,MIR142,CTSZ,FOS,JUN,TRPM2…
GO:0050900	leukocyte migration	36.7311	ADAM8,AIF1,ALOX5,C3AR1,C5AR1,CD74,CCR1,CCR5,CMKLR1,CSF1R,CSF3R,GPR183,PTK2B,FCER1G,FOLR2,CXCL2,CXCL3,HCK,NCKAP1L,IL6R,IL10,IL16,ITGAL,ITGB2,LEP,LGALS9,LYN,MMP9,MPP1,NINJ1,PDGFB,PECAM1,PIK3CG,LGMN,PTAFR,PTGER4,PTPRO,S100A8,S100A9,SELPLG,SPI1,SPN,STK10,SYK,TRPM2,VAV1,VEGFA,CXCR4,PLA2G7,TNFRSF14,TNFRSF11A,VAV3,RIPK3,PADI2,CD300A,STAP1,C5AR2,PYCARD,ADGRE2,F11R,TREM2,TREM1,CRTAM,SLAMF8,CAMK1D,PREX1,CX…
GO:0031347	regulation of defense response	35.7786	A2M,ACP5,ADAM8,ALOX5,ALOX5AP,ALOX15,AOAH,APOE,ARRB2,BTK,CEBPA,CR1,EP300,FCGR2B,FCN1,FGR,GRN,HCK,HLA-B,HLA-DRB1,HLA-E,HLA-F,HLA-G,IGF1,IL2RA,IL10,IL16,IRF7,LEP,LGALS9,LYN,MEF2C,MMP9,MNDA,NINJ1,OAS1,OAS3,OSM,PDE2A,PIK3CG,PLCG2,PRKCD,MAPK13,PTGER4,PTPN6,PTPRC,RORA,S100A8,S100A9,SNCA,SPI1,SYK,TLR2,TLR4,TNFRSF1B,TYROBP,VAV1,PLA2G7,CST7,VAMP8,TNFRSF11A,TSPAN32,LILRB1,FGL2,LILRA2,VSIG4,IL17RA,SAMHD1,PTP…
R-HSA-1280215	Cytokine Signaling in Immune system	33.6235	ALOX5,ALOX15,B2M,BST2,CD4,CD86,CD36,CISH,CCR1,CCR5,CSF1R,CSF2RA,CSF2RB,CSF3R,DUSP3,F13A1,PTK2B,FCGR1A,FOS,FPR1,GBP2,GRB2,RAPGEF1,CXCL2,HCK,HLA-B,HLA-DPA1,HLA-DPB1,HLA-DQA1,HLA-DQB1,HLA-DRA,HLA-DRB1,HLA-DRB5,HLA-E,HLA-F,HLA-G,IRF8,IFNAR2,IL1RN,IL2RA,IL6R,IL10,IL10RA,IL16,INPP5D,IRF5,IRF7,ITGAM,ITGAX,ITGB2,JUN,JUNB,LCP1,LGALS9,LTB,LYN,MAOA,MEF2A,MEF2C,CIITA,MMP9,MX1,MX2,OAS1,OAS2,OAS3,OSM,PRKCD,PTA…
R-HSA-1280218	Adaptive Immune System	32.5509	AP1B1,B2M,BTK,CD4,CD14,CD19,CD86,CD33,CD36,CD74,CTSB,CTSD,CTSH,CTSV,CTSS,CYBB,FCGR1A,FCGR2B,FCGR3A,FYB1,GRB2,HLA-B,HLA-DMB,HLA-DOA,HLA-DPA1,HLA-DPB1,HLA-DQA1,HLA-DQB1,HLA-DRA,HLA-DRB1,HLA-DRB5,HLA-E,HLA-F,HLA-G,INPP5D,ITGAL,ITGB2,ITPR1,ITPR2,LAIR1,LCP2,LYN,MRC1,NCF2,NCF4,PLCG2,PRKCB,LGMN,PTPN6,PTPRC,REL,S100A8,S100A9,SIGLEC1,SYK,TLR1,TLR2,TLR4,TYROBP,VAV1,WAS,VAMP8,TNFRSF14,CD101,CLEC2B,TLR6,IFI3…
GO:0009617	response to bacterium	30.5369	ABCA1,ACP5,ANG,B2M,BNIP3,C5AR1,CD4,CD14,CD86,CD36,CD68,CEBPE,CCR5,CSF2RB,CFD,FCER1G,FCGR2B,FGR,FOS,GBP2,GRN,CXCL2,CXCL3,HCK,HLA-B,HLA-DRB1,HLA-E,IRF8,RBPJ,IL6R,IL10,IL10RA,IRF5,JUN,LGALS9,CD180,LYN,LYZ,MEF2C,MRC1,NAIP,NOTCH1,OAS1,OAS2,OAS3,PLCG2,PRKCD,PTAFR,PTGER4,PYGL,RGS1,RNASE6,S100A8,S100A9,SLC11A1,SNCA,SPI1,SPN,SYK,THBD,TLR1,TLR2,TLR4,TLR5,TNFRSF1B,FZD5,KMO,TNFRSF14,TNFRSF11A,LY86,IL18BP,TRI…
GO:0019882	antigen processing and presentation	28.9952	B2M,CD68,CD74,CTSD,CTSH,CTSV,CTSS,ACE,FCER1G,FCGR2B,HLA-B,HLA-DMA,HLA-DMB,HLA-DOA,HLA-DPA1,HLA-DPB1,HLA-DQA1,HLA-DQB1,HLA-DRA,HLA-DRB1,HLA-DRB5,HLA-E,HLA-F,HLA-G,LGMN,SLC11A1,WAS,KDM5D,LILRB2,IFI30,FGL2,PYCARD,CD209,CLEC4A,TREM2,MFSD6,MARCHF1,WDFY4,NOD2,C1QA,C1QB,C1QC,C2,C3AR1,C5AR1,CFD,FCGR1A,FCGR2A,FCGR3A,FPR1,FPR3,IL10,ITGAL,ITGAM,ITGB2,PTAFR,SELPLG,FCGR2C,SELENOP,ATP6V0A1,CASP10,CD14,CR1,EP30…
GO:0006909	phagocytosis	27.0303	ABCA1,AIF1,ALOX15,C2,CD14,CD36,CEBPE,CEACAM4,DOCK2,FCER1G,FCGR1A,FCGR2B,FCN1,FGR,HCK,NCKAP1L,IRF8,ITGAL,ITGAM,ITGB2,LEP,LRP1,LYN,MSR1,MYO7A,NCF2,NCF4,P2RY6,PECAM1,PLCG2,PRKCD,PTPRC,SLC11A1,SYK,TLR2,TLR4,TYROBP,VAV1,MARCO,ELMO1,CD302,ARHGAP25,VAV3,MERTK,RAB31,CD300A,CD93,SH3BP1,STAP1,PYCARD,BIN2,TREM2,RAB20,CAMK1D,MYO1G,NOD2,CLEC7A,SIRPA,CD300LF,UNC13D,APOC1,APOE,ARRB2,B2M,FES,HLA-F,INSR,LGALS9,LR…
GO:0030099	myeloid cell differentiation	26.5387	B2M,C1QC,CBFA2T3,CD4,CD74,CEBPA,CEBPE,CCR1,CSF1R,CSF3R,DNASE2,GPR183,EP300,EVI2B,PTK2B,FES,FLI1,FOS,HCLS1,NCKAP1L,HLA-DRB1,IRF8,RBPJ,INPP5D,IRF7,JUN,JUNB,LGALS9,LYN,MEF2C,MMP9,PDE1B,PRKX,PTPN6,ARID4A,SPI1,TLR2,TLR4,GPR137B,TYROBP,VEGFA,GPR68,TNFRSF11A,RASSF2,MAFB,TRIB1,IKZF1,BATF,LILRB1,LILRB4,LILRB3,ZNF385A,HIPK2,SNX10,TREM2,TET2,TESC,DCSTAMP,PRXL2A,RASGRP4,OSCAR,PPARGC1B,GAB3,ZBTB46,SIGLEC15,NR…
GO:0051345	positive regulation of hydrolase activity	25.3982	ADPRH,ANG,ARHGAP6,ATP2A3,C5AR1,CASP10,CD86,CD33,CHN2,CR1,CTSD,CTSH,DAPK1,PTK2B,GM2A,GNA15,RAPGEF1,GRN,LGALS9,LYN,MBP,MEF2C,P2RX1,P2RY6,PLCB2,PLEK,PRKCD,LGMN,PSAP,PTAFR,PTPRC,RGS1,S100A8,S100A9,SNCA,SYK,TIAM1,VAV1,VEGFA,LAPTM5,GPR65,S1PR4,TNFSF10,LPAR2,ST18,IQSEC1,ARHGAP25,SEMA4D,ADAP1,RIPK3,CD300A,CARD8,TBC1D9B,TBC1D9,TBC1D30,ARHGAP45,SH3BP1,TBC1D22A,FAM162A,PCOLCE2,PYCARD,F11R,GMIP,ADAP2,RALGAPA…
GO:0032102	negative regulation of response to external stimulus	24.1833	A2M,ACP5,AIF1,ALOX5,AOAH,APOE,ARRB2,CR1,DUSP3,FCGR2B,FGR,GRN,HCK,HLA-B,HLA-DRB1,HLA-E,HLA-F,HLA-G,IGF1,IL2RA,IL10,LEP,LGALS9,LYN,NOTCH1,OAS1,OAS3,PDGFB,PRKCD,PTGER4,PTPRC,PTPRO,RORA,SPP1,SYK,THBD,TNFRSF1B,CST7,TRIB1,SEMA6B,SEMA4D,LILRB1,FGL2,LILRA2,PADI2,VSIG4,CARD8,SAMHD1,STAP1,C5AR2,TREM2,RNF125,SLAMF8,NOD2,SEMA4A,TNFAIP8L2,RHBDF2,RIN3,HAVCR2,SIGLEC10,NLRP3,CARD16,GRIN3A,CD200R1,SIRPA,MIR142,BT…
GO:0002819	regulation of adaptive immune response	22.9642	ADCY7,ALOX15,B2M,BTK,CD4,CD48,CR1,FCGR2B,NCKAP1L,HLA-B,HLA-DRA,HLA-DRB1,HLA-E,HLA-F,HLA-G,IL10,IRF7,MEF2C,PTPN6,PTPRC,SLC11A1,TNFRSF1B,WAS,FZD5,STX7,TNFRSF14,TNFSF13B,LILRB1,LILRB4,RIPK3,ZBTB1,PYCARD,CYRIB,TREM2,SASH3,SAMSN1,NOD2,CLEC7A,LOXL3,HAVCR2,NLRP3,DENND1B,IL4I1,ARRB2,ITGAM,LEP,LGALS9,P2RX7,SPI1,SYK,TYROBP,VAV1,STAP1,CRTAM,PIK3R6,CTSH,STXBP2,TREM1,UNC13D,KDM5D,MYO1G,A2M,BST2,GRN,CD84,FGL2,…
GO:0000165	MAPK cascade	22.883	ADAM8,ALOX15,APOE,ARRB2,ATF3,C5AR1,CD4,CD36,CD74,CCR1,CCR5,CSF1R,CTSH,DUSP3,DUSP8,GPR183,EPHB2,PTK2B,FCGR2B,GCNT2,GRB2,HLA-DRB1,IGF1,INSR,LEP,LGALS9,LRP1,LYN,MBP,MEF2A,MEF2C,MAP3K1,MT3,NOTCH1,OSM,P2RX7,P2RY1,P2RY6,PDGFB,PIK3CG,PLCG2,PRKCD,MAPK13,PTGER4,PTPN6,PTPN7,PTPRC,RAP2A,SORL1,SPI1,SYK,TIAM1,TLR4,VEGFA,LAPTM5,FZD5,MARCO,TNFRSF11A,ARHGEF6,RASSF2,HIPK3,TRIB1,TLR6,GPNMB,GADD45G,LILRB4,AKAP13,CD…

## Sheet: BF_FbHvsFb0_CC_24_down
Term	Description	-LOG10(p)	Genes
GO:0034660	ncRNA metabolic process	15.5515	MARS1,NOP2,PA2G4,VARS1,YARS1,DDX21,FARSB,NPM3,WDR4,RPP40,UTP14A,POP1,RRS1,BOP1,RRP15,POP5,NHP2,WDR12,UTP4,IMP4,ABCE1,NOP16,RUVBL1,PSMC5,PSMD1,PSME2,XPOT,PPIL1,PNO1,RPL22L1
R-HSA-72766	Translation	11.8649	MARS1,VARS1,AIMP2,YARS1,EIF2B3,EEF1E1,FARSB,MRPL42,SEC61A2,MRPS15,MRPL24,GFM1,MRPL52,RPL22L1,PA2G4,ABCE1,HABP4,UQCC2
R-HSA-379716	Cytosolic tRNA aminoacylation	9.76332	MARS1,VARS1,AIMP2,YARS1,EEF1E1,FARSB,WDR4,RPP40,POP1,POP5,CTPS1,GOT2
GO:0042273	ribosomal large subunit biogenesis	8.27484	NOP2,RRS1,BOP1,RRP15,NOP16,NHP2,WDR12,RPP40,AURKA,EEF1E1,TAF9B,POP1,POP5,ENDOD1,UTP4,CEP76,WDR62,RUVBL1
R-HSA-5689880	Ub-specific processing proteases	6.0422	PSMC5,PSMD1,PSME2,UFD1,USP5,RUVBL1,TAF9B,USP44,MCM3,POLE2,ANAPC7,AURKA,ZWILCH,NHP2,CEP76,NQO1,SEC61A2,ROBO2,RPL22L1,LRR1
CORUM:123	Rnase/Mrp complex	5.34439	RPP40,POP1,POP5,WDR4,XPOT,EIF2B3
R-HSA-71291	Metabolism of amino acids and derivatives	5.25582	NQO1,GOT2,MARS1,PSMC5,PSMD1,PSME2,AIMP2,EEF1E1,RPL22L1
GO:1904874	positive regulation of telomerase RNA localization to Cajal body	4.77095	RUVBL1,CCT5,NHP2,PINX1,POLE2,ZWILCH,XPOT
GO:0000070	mitotic sister chromatid segregation	4.56552	NAA10,RRS1,ANAPC7,PINX1,ZWILCH,USP44,CCT5,AURKA,MCM3,PSME2,WDR62,CEP76
GO:0098781	ncRNA transcription	3.03019	MARS1,SNAPC5,NPM3
R-HSA-163200	Respiratory electron transport, ATP synthesis by chemiosmotic coupling, and heat production by uncoupling proteins.	3.02167	ATP5MC1,NDUFS6,NDUFS8,NDUFAF2,UQCC2,CISD1
GO:0021537	telencephalon development	2.77436	ATIC,NME1,ROBO2,EIF2B3,WDR62,ATP5MC1,CTPS1,FLAD1,POLE2
GO:0071426	ribonucleoprotein complex export from nucleus	2.6474	ABCE1,XPOT,RRS1,EIF2B3,HABP4
M66	PID MYC ACTIV PATHWAY	2.5995	NME1,RUVBL1,NDUFAF2,HABP4,PINX1
GO:0032886	regulation of microtubule-based process	2.0329	AURKA,CFAP298,CEP76,STMN4
