# Supplementary material for: Understanding fibrosis pathogenesis via modeling macrophage-fibroblast interplay in immune-metabolic context
Source: Nat Commun. 2022 Oct 30;13:6499. doi: 10.1038/s41467-022-34241-5 (PMC9618579; doi:10.1038/s41467-022-34241-5)
Supplement: Supplementary file 6 — Supplementary Data 4 [file 41467_2022_34241_MOESM6_ESM.xlsx]

## Sheet: BM_CCvsSC_M0_24H_up
Term	Description	-LOG10(p)	Genes
GO:0048729	tissue morphogenesis	47.5335	ACTA2,ACTG2,ACVRL1,ADM,AR,RHOB,BMP4,CA9,COL4A1,COL5A1,COL11A1,DLG3,EPHA4,EXT1,FAT1,FGF1,FGF2,FGF7,FOXF1,FOXC1,FOXD1,FOXL1,FOXC2,FZD2,GDNF,GJA1,GLI2,GLI3,NRG1,HIF1A,HOXA5,HOXA11,HOXA13,HOXD11,TNC,IGFBP5,CCN1,INHBA,ISL1,KRT17,SMAD3,MET,MSX1,MYLK,NFATC4,PBX1,PTK7,RARG,ROBO1,SALL1,SDC4,SFRP1,SIX1,SKI,SNAI2,SMO,SOX9,SOX11,STC1,TBX2,TBX5,TBX3,TFAP2A,TGFB1I1,TGFBR3,TPM1,TWIST1,VEGFA,WNT2,WNT5A,HMGA2,FZD…
M5884	NABA CORE MATRISOME	46.9201	AEBP1,BGN,COL1A1,COL1A2,COL3A1,COL4A1,COL4A2,COL5A1,COL5A2,COL6A1,COL6A2,COL6A3,COL7A1,COL8A1,COL11A1,COL12A1,COL13A1,COL15A1,COL16A1,COMP,VCAN,CCN2,DCN,DPT,ELN,FBLN1,FBLN2,FBN1,FBN2,EFEMP1,GAS6,HSPG2,TNC,IGFBP2,IGFBP3,IGFBP4,IGFBP5,IGFBP6,IGFBP7,CCN1,LAMA2,LAMA4,LAMB1,LAMC1,LTBP1,LUM,MATN2,MFAP4,MFGE8,MGP,NID1,PCOLCE,PRELP,SPOCK1,THBS1,THBS2,PXDN,MFAP5,CCN5,SLIT2,FBLN5,POSTN,ESM1,NID2,NTNG1,ZP1,…
GO:0001568	blood vessel development	46.3068	ACTA2,ACVRL1,ADM,ANGPT1,RHOB,ATP2B4,BMP4,CALD1,CAV1,RUNX1,CDH2,CDH13,COL1A1,COL1A2,COL4A1,COL4A2,COL5A1,COL8A1,COL15A1,COMP,CCN2,DCN,GADD45A,EFNB2,EGR1,EMP2,EPHB4,ERBB2,ETS1,FAP,FGF1,FGF2,FOXF1,FOXC1,FOXC2,GATA2,GLI3,HAS2,HIF1A,HOXA5,HOXA7,HOXA13,HSPG2,ID1,CCN1,ISL1,JUNB,LOX,LOXL1,LOXL2,MEIS1,MFGE8,MMP2,MYLK,NFATC4,SERPINE1,PDGFRA,PDGFRB,ENPP2,PGF,PRRX1,PRKD1,PTGIS,PTGS2,PTK7,PTN,PTPRB,ROBO1,CCL2…
GO:0097435	supramolecular fiber organization	38.8804	ADD3,AEBP1,RHOB,RND3,CALD1,SERPINH1,CFL2,COL1A1,COL1A2,COL3A1,COL5A1,COL5A2,COL11A1,COL12A1,COL13A1,COMP,CRYAB,CSRP1,CCN2,DBN1,DPT,LPAR1,ELN,EMP2,EXT1,FAT1,FOXC1,FOXC2,HIP1,ID1,KRT8,KRT17,KRT19,STMN1,LOX,LOXL1,LOXL2,LUM,SMAD3,MAP1B,MAP2,MET,MFAP4,MID1,MYO1C,DDR2,PAWR,PDGFRA,PDGFRB,PFN2,PLS3,RGS4,SDC4,CXCL12,SFRP1,SPTBN1,SVIL,TJP1,TNNT1,TPM1,TPM2,PXDN,MFAP5,SEMA5A,PSTPIP2,PDLIM1,SLIT2,ADAMTS2,ARHG…
GO:0070848	response to growth factor	35.8683	ACVRL1,ATP2B4,BDNF,BMP4,CAV1,CAV2,COL1A1,COL1A2,COL3A1,COL4A2,COMP,CPS1,CCN2,DCN,EGFR,EGR1,ERBB2,EXT1,FBN1,FBN2,FGF1,FGF2,FGF5,FGF7,FGF9,FOXC1,FOXD1,FOS,GAS6,GPC1,HAS2,HIF1A,HOXA13,TNC,ID1,CCN1,LOX,LTBP1,LUM,SMAD3,MAP1B,MEIS2,MSX1,MYO1C,NEDD4,NEO1,NGF,PDGFRA,PDGFRB,PENK,PGF,PRKD1,PTN,PTPRK,ROBO1,CCL2,SFRP1,SHC1,SKI,SNAI2,SOX9,SOX11,TGFB1I1,TGFBR3,THBS1,CLEC3B,TWIST1,VEGFA,WNT2,WNT5A,YES1,FZD4,CAS…
GO:0060485	mesenchyme development	29.6576	ACTA2,ACTG2,ACVRL1,ANXA6,BMP4,CDH2,COL1A1,EXT1,FOXF1,FOXC1,FOXD1,FOXC2,GDNF,HAS2,NRG1,HIF1A,HOXA5,ISL1,LOXL2,SMAD3,KITLG,MSX1,PDGFRB,PTK7,ROBO1,SFRP1,SIX1,SNAI2,SMO,SOX9,SOX11,TBX2,TBX5,TBX3,TGFB1I1,TGFBR3,TWIST1,WNT2,WNT5A,SEMA3B,HMGA2,TEAD2,SEMA5A,DLG5,NOG,HAND2,YAP1,DLL3,FERMT2,PHLDB1,POFUT2,SIX4,BNC2,SEMA4C,RADIL,FAM83D,PHLDB2,VASN,DAB2IP,RDH10,RBM24,SEMA3D,BCL9L,RFLNB,ERCC2,FGF2,HOXA7,KRT18,…
GO:0007169	transmembrane receptor protein tyrosine kinase signaling pathway	29.3088	ADRA2A,ANGPT1,AR,AXL,BDKRB2,BDNF,CAV2,CDH13,CHN1,COL1A1,COL4A1,COL4A2,CCN2,DCN,EFNB2,EFNB3,EGFR,EPHA4,EPHB4,ERBB2,EXT1,EFEMP1,FGF1,FGF2,FGF5,FGF7,FGF9,FOXC1,FOXC2,GFRA1,GPC1,NRG1,HIF1A,HIP1,IGF2,IGFBP2,IGFBP3,IGFBP4,IGFBP5,IGFBP6,IRS1,ITGA1,JAK3,STMN1,LOX,MET,MMP2,MYO1C,NEDD4,NFATC4,NGF,DDR2,PDGFRA,PDGFRB,ENPP1,PGF,PLAT,PRKD1,PTPRG,ROBO1,SHC1,SOX9,THBS1,VEGFA,WNT5A,YES1,FZD4,SOCS2,SOCS3,GPRC5A,NO…
M5885	NABA MATRISOME ASSOCIATED	27.1199	ANGPT1,ANXA6,BDNF,BMP4,SERPING1,SERPINH1,CTSC,F10,FGF1,FGF2,FGF5,FGF7,FGF9,GDNF,GPC1,CXCL1,CXCL2,CXCL3,NRG1,IGF2,IL11,INHBA,INHBB,LOX,LOXL1,LOXL2,KITLG,MMP1,MMP2,MMP3,MMP16,MUC1,NGF,SERPINE1,PAPPA,PGF,SERPINE2,PLAT,PLOD2,PPBP,PRSS3,MASP1,PTN,S100A13,CLEC11A,CCL2,CCL13,CCL23,CXCL5,SDC4,CXCL12,SFRP1,TIMP1,CLEC3B,VEGFA,WNT2,WNT5A,SEMA3B,PRSS12,SERPINB7,ADAM19,P4HA2,SEMA5A,CRLF1,ADAMTS2,ADAMTS1,GPC6,…
GO:0008285	negative regulation of cell population proliferation	26.459	ACVRL1,ADM,AR,BMP4,CAV1,CAV2,CDH13,CNN1,DLG3,DPT,ERBB2,ETS1,FAP,FBLN1,FGF2,GATA2,GJA1,GLI3,CXCL1,HMGA1,IGFBP3,IGFBP5,IGFBP6,IGFBP7,IL2RA,INHBA,ISL1,ITGA1,KCNK2,KISS1,SMAD3,MEIS1,MSX1,NGF,NPR3,PAWR,SERPINE2,MAPK11,PTGS2,PTH1R,PTN,PTPN14,PTPRK,RARB,RARG,PLAAT4,ROBO1,CCL2,CCL23,SDC4,SFRP1,SKI,SLC16A2,SNAI2,SOX9,SOX11,TBX5,TBX3,TFAP2A,NR2F2,TGFB1I1,TGFBR3,THBS1,TPBG,TPM1,WNT5A,FOSL1,CASK,DLG5,NOG,MAG…
GO:0061448	connective tissue development	26.1447	ACTA2,ACVRL1,ANXA6,BGN,BMP4,RUNX1,SERPINH1,COL1A1,COL5A1,COL11A1,COMP,CCN2,EGR1,EXT1,EFEMP1,FGF2,FOXD1,FOXC2,GLI2,GLI3,HIF1A,HOXA5,HOXA11,CCN1,LOX,LOXL2,LUM,SMAD3,MGP,MSX1,PDGFRB,PITX1,PRRX1,PTH1R,RARB,RARG,SNAI2,SOX9,STC1,TIMP1,WNT5A,HMGA2,SERPINB7,NOG,HAND2,SULF1,SLC39A14,TRPV4,WNT5B,ADAMTS12,ARID5B,OSR2,MBOAT2,SELENOM,MKX,RFLNB
GO:0009611	response to wounding	26.1246	ACVRL1,ADM,ADRA2A,ANXA6,AXL,SERPING1,CAV1,COL1A1,COL3A1,COL5A1,COMP,CSRP1,CCN2,DCN,EGFR,EPHA4,ERBB2,ETS1,EXT1,F2RL2,F10,FAP,FBLN1,FGF1,FGF2,FGF7,FOXF1,FOXC2,GAS6,GATA2,GJA1,GLI1,GLI3,NRG1,HIF1A,TNC,CCN1,IL6ST,INHBA,INHBB,ISL1,KCNK2,LOX,SMAD3,MAP1B,MYLK,SERPINE1,PDGFRA,PDGFRB,SERPINE2,PLAT,PTK7,PTN,PTPRF,SDC4,THBS1,TIMP1,TPM1,VEGFA,WNT5A,TFPI2,FZD6,FZD7,CASK,NOG,NREP,MYL9,YAP1,PROCR,POSTN,FERMT2,A…
GO:0016055	Wnt signaling pathway	24.6548	CAV1,CDH2,COL1A1,CSNK1E,EGFR,EGR1,EXT1,FGF2,FOXL1,FZD2,GLI1,GLI3,GRK5,HIC1,IGFBP2,IGFBP4,IGFBP6,ISL1,SMAD3,NFATC4,PRKAA2,PTK7,RARG,SALL1,SFRP1,SKI,SNAI2,SOX9,TGFB1I1,TLE4,TPBG,WNT2,WNT5A,FZD4,FZD6,FZD7,RECK,RUVBL1,SEMA5A,NOG,MAGI2,PTPRU,GPC6,YAP1,FERMT2,DKK1,SULF1,DAAM2,CBY1,ADGRA2,PYGO1,DKK3,RBMS3,AMOTL2,PLEKHA4,NXN,SMURF2,TMEM237,WLS,BICC1,WNT5B,TCF7L1,ALPK2,CTHRC1,LYPD6,PRICKLE1,APCDD1,DAB2IP,…
GO:0045596	negative regulation of cell differentiation	24.0855	ACVRL1,BDNF,BMP4,CAV1,RUNX1,RUNX1T1,COL5A1,COL5A2,S1PR3,EFNB3,EGFR,ERBB2,FBLN1,FBN1,EFEMP1,FGF9,GATA2,GLI2,GLI3,HOXA5,HOXA7,HOXA9,ID1,IGF2,IGFBP5,INHBA,ISL1,JAK3,SMAD3,MAP2,MEIS1,MEIS2,MSX1,NFATC4,NPR2,PBX1,ENPP1,PTN,RARB,RARG,RGS4,SFRP1,SKI,SNAI2,SMO,SOX9,SOX11,TBX5,TBX3,ZEB1,TGFB1I1,THY1,TRPC6,TWIST1,VEGFA,WNT5A,SEMA3B,FZD7,SEMA5A,NOG,HAND2,SOCS5,FSTL3,YAP1,FST,POSTN,DLL3,FERMT2,DKK1,DAAM2,TMEM…
R-HSA-1474290	Collagen formation	23.2711	SERPINH1,COL1A1,COL1A2,COL3A1,COL4A1,COL4A2,COL5A1,COL5A2,COL6A1,COL6A2,COL6A3,COL7A1,COL8A1,COL11A1,COL12A1,COL13A1,COL15A1,COL16A1,LOX,LOXL1,LOXL2,MMP3,PCOLCE,PLOD2,PXDN,P4HA2,ADAMTS2,P3H3,P3H2,P3H1,COL18A1,LOXL4,ADAMTS14,DCN,ELN,FBN1,FBN2,HSPG2,LAMB1,LAMC1,MMP1,MMP2,MMP16,NID1,TIMP1,ADAMTS1,ADAMTS5,SCUBE3,TNC,ITGA1,LAMA2,LAMA4,THBS1,THBS2,VEGFA,MET,CASK,AXL,BDNF,CAV1,EGFR,EGR1,ERBB2,FGF1,FGF2,…
GO:0050673	epithelial cell proliferation	23.0693	ACVRL1,ANGPT1,AR,BMP4,CAV1,CAV2,CDH13,COL8A1,EGFR,ERBB2,FAP,FGF1,FGF2,FGF7,FGF9,GATA2,GJA1,GLI1,HAS2,HIF1A,HOXA5,ID1,IGF2,IGFBP4,IGFBP5,ISL1,LAMB1,LAMC1,LOXL2,SMAD3,PGF,PRKD1,PTN,PTPRK,ROBO1,CCL2,CXCL12,SFRP1,SIX1,SNAI2,SMO,SOX9,SOX11,NR2F2,TGFBR3,THBS1,TWIST1,VEGFA,WNT2,WNT5A,FZD7,CASK,SEMA5A,NOG,MAGED1,YAP1,FST,SULF1,SIX4,ERRFI1,IFT57,LIMS2,JCAD,WFDC1,SAV1,ATOH8,OSR2,DAB2IP,BMPER,MIR125B1
GO:0000904	cell morphogenesis involved in differentiation	22.9882	APBB1,AR,AXL,BDNF,CDH2,CDH4,CDH11,CHN1,COL15A1,DBN1,EFNB2,EFNB3,EPHA4,EPHB4,ERBB2,EXT1,FBLN1,FAT1,FOXD1,GDNF,GLI2,GLI3,HAS2,HOXA13,ID1,ISL1,L1CAM,LAMA2,LAMB1,LAMC1,STMN1,MAP1B,MAP2,MAP6,MET,NEDD4,NEO1,NFATC4,NGF,PTN,ROBO1,CXCL12,SMO,STC1,THY1,TPBG,TRPC6,VEGFA,WNT5A,SEMA3B,FZD4,FZD7,SEMA5A,NOG,SLIT2,FEZ1,PLPPR4,ABI2,OLFM4,POSTN,IGF2BP1,FERMT2,LZTS1,NTNG1,NLGN1,ZNF365,NFASC,RBFOX2,CLIC4,SEMA4C,LIMS…

## Sheet: BM_CCvsSC_M0_24H_down
Term	Description	-LOG10(p)	Genes
R-HSA-382551	Transport of small molecules	9.72965	ADCY3,ATP1B1,ATP6V1C1,ATP6V1E1,CAMK2B,FTH1,PCSK6,SLC1A4,TFRC,SLC30A3,ATP6V1F,NR1H3,TCIRG1,SLC17A5,SLCO4A1,OSTM1,ATP6V1D,TRPV2,ATP6V1H,NCEH1,SLC9B2,SLC26A11,C3,TUBA4A,RAB7B,NANOS1,COX5B,COX7B,FNIP2,ACTN2,KCNE1,KCNJ1,PSEN2,ATP1B4,GAL,STAC2,NDUFB9,MAPK13,CSF1,ATF3,CAB39L,CCNA1,POM121,DOCK3,RETREG1
R-HSA-556833	Metabolism of lipids	7.31503	ACAT2,CPT1A,ESRRA,FABP4,FABP3,FDX1,GLA,GM2A,GPD1,HPGD,PPARG,NR1H3,EBP,MGLL,MLYCD,ANKRD1,ACOT13,FA2H,ACOT4,C3,CLN8,DHRS11,ATF3,SDSL
GO:0048871	multicellular organismal homeostasis	4.4319	CSF1,CLN8,FABP4,TFRC,NR1H3,TCIRG1,TRPV2,ACOT13,CDH23,FA2H,SIGLEC15,NANOS1
WP3942	PPAR signaling pathway	4.40175	CPT1A,FABP4,FABP3,PPARG,NR1H3,MLYCD,C3,GM2A,CLN8,GAL,TEX2,ESRRA,ANKRD1,FTH1,SLC30A3,CHCHD10,CSF1,GPD1,MGLL,CCL22,RAB7B
R-HSA-3656237	Defective EXT2 causes exostoses 2	4.20928	GPC4,GPC3,SDC2,CHST7,CSF1,LGALS3,MMP7,MMP19,PCSK6,CCL22,TNFSF14,PLXNC1,ANGPT4,HTRA4,FDX1,GCLC,SPON2,GALNT12,C3,ADCY3,EPB41L1,CDH23
ko04142	Lysosome	4.13288	GLA,GM2A,TCIRG1,SLC17A5,ATP6V1H,DNASE2B,C3,CAMK2B,MAPK13,FTH1,LGALS3,ATP6V1D,RHOF
GO:1901381	positive regulation of potassium ion transmembrane transport	3.98914	ACTN2,ATP1B1,KCNE1,GAL,C3,GPC3,STAC2,PPARG,NR1H3,CNIH3,CAMK2B,LGALS3,PSEN2,TRPV2,KCNJ1,TCIRG1,ATP1B4,TRIM72
ko04330	Notch signaling pathway	3.80094	PSEN2,NUMB,CIR1,DTX4
GO:0015849	organic acid transport	3.4403	CPT1A,CLN8,FABP4,FABP3,PPARG,SLC1A4,SLC17A5,MFSD12,ATP1B1,KCNJ1,TRPV2,SLC26A11
WP4321	Thermogenesis	3.42039	ADCY3,CPT1A,PPARG,MAPK13,MGLL,NDUFB9,FA2H,CAMK2B,TRPV2,CSF1,RAP1GAP,ANGPT4,TIE1
GO:0072657	protein localization to membrane	3.34669	ACTN2,ATP1B1,GPC4,GPC3,KCNE1,LGALS3,NUMB,MOAP1,REEP1,STAC2,GOLGA7B,TFRC,BCAP31,C3,MYO1E,NR1H3,SPON2,ATP6V1H,SLC9B2
GO:0070661	leukocyte proliferation	3.30252	CD79A,CSF1,LGALS3,TFRC,TNFSF14,TCIRG1,GAL,OCSTAMP
WP5064	7-oxo-C and 7-beta-HC pathways	3.28031	EBP,ACOT13,ACOT4,CPT1A,HPGD,MLYCD
GO:0060284	regulation of cell development	3.21671	CAMK2B,LIMK1,NUMB,PLXNC1,TRPV2,HES2,RTN4R,SLC9B2,SIGLEC15,DRAXIN,ACTN2,ADRA2B,CLN8,GCLC,SPTBN2,KANK4,RAP1GAP,SDC2,ANKRD1,DCDC2,DYNLT2B,TFRC,NANOS1,ST20
ko04152	AMPK signaling pathway	3.21108	CPT1A,PPARG,CCNA1,MLYCD,CAB39L,FABP3,ACAT2,GLA,GM2A,MGLL,NCEH1,ATF3,GCLC,GPD1,ITPK1,CHST7,FA2H
GO:0097345	mitochondrial outer membrane permeabilization	3.10738	GCLC,MOAP1,CHCHD10,PPARG,TFRC,CLN8,NDUFB9,BCAP31,RETREG1,CPT1A,PSEN2,ATF3,LGALS3,FNIP2,NACC2,ST20
GO:0046685	response to arsenic-containing substance	3.06778	ATF3,GCLC,MAPK13,MMP7,TNFSF14,ANKRD1,STRBP,CCL22

## Sheet: BF_CCvsSC_Fb0_24H_up
Term	Description	-LOG10(p)	Genes
GO:0050865	regulation of cell activation	62.931	ADAM8,AIF1,APOE,ATM,B2M,PRDM1,BTK,RUNX3,CD4,CD22,CD86,TNFSF8,CD33,CD38,CD74,CEBPA,MAP3K8,CR1,DUSP3,GPR183,EPHB2,FCER1G,FCGR2B,FES,FGR,GRN,NCKAP1L,HLA-DMA,HLA-DMB,HLA-DOA,HLA-DPA1,HLA-DPB1,HLA-DQA1,HLA-DQB1,HLA-DRA,HLA-DRB1,HLA-E,HLA-F,HMOX1,IGF1,IL2RA,IL4R,IL10,IL18,INPP5D,IRF1,ITGAM,ITGB2,JAK2,LAG3,LGALS9,LYN,MEF2C,MNDA,PDGFB,PLEK,PLSCR1,PTAFR,PTPN6,PTPRC,RPS6KA1,CCL3,SNCA,SOS2,SPI1,SPN,SYK,TEC,…
GO:0001817	regulation of cytokine production	59.942	ACP5,ADAM8,ADCY7,AIF1,ALOX5,ARRB1,ARRB2,B2M,BST2,BTK,C3AR1,C5AR1,CASP1,CD4,CD14,CD86,TNFRSF8,CD33,CD36,CD74,CMKLR1,CR1,CSF1R,CYBB,CYP1B1,EPHB2,FCER1G,FCGR2B,FCN1,FGR,NCKAP1L,HGF,HLA-B,HLA-DPA1,HLA-DPB1,HLA-DRB1,HLA-E,HLA-F,HMOX1,HTR2B,IRF8,IGF1,IL4R,IL6R,IL10,IL16,IL18,INPP5D,IRF1,IRF5,IRF7,JAK2,LAG3,LGALS9,LPL,LTB,LYN,MBP,MNDA,OAS1,OAS2,OAS3,OSM,P2RX7,PIK3CG,PLCG2,SERPINF2,SRGN,PTAFR,PTGER4,PTPN…
GO:0002252	immune effector process	55.2072	A2M,ARRB2,B2M,BST2,BTK,C1QA,C1QB,C1QC,C2,CD22,CD86,CD36,CD74,CR1,CTSH,ACE,CFD,DOCK2,GPR183,EPHB2,FCER1G,FCGR2B,FCN1,FES,FGR,GRN,HCK,NCKAP1L,HLA-B,HLA-DMA,HLA-DMB,HLA-DOA,HLA-DPA1,HLA-DPB1,HLA-DQA1,HLA-DQB1,HLA-DRA,HLA-DRB1,HLA-E,HLA-F,HMOX1,IRF8,IL4R,IL6R,IL10,IL18,INPP5D,IRF7,ITGAL,ITGAM,ITGB2,LAG3,LCP1,LFNG,LGALS9,CD180,LYN,MFNG,PIK3CG,PLCG2,PTAFR,PTGER4,PTPN6,PTPRC,CCL3,ST3GAL1,SLC11A1,SPI1,SP…
GO:0002764	immune response-regulating signaling pathway	51.2753	BIRC3,ARRB2,BTK,C3AR1,C5AR1,CD14,CD22,CD33,CD36,CD38,CMKLR1,CR1,CTSH,CTSS,DUSP3,ESR1,FCER1G,FCGR2B,FCN1,FGR,FPR1,FPR3,FYB1,HCK,NCKAP1L,HLA-DPB1,HLA-DQB1,HLA-DRB1,INPP5D,IRF1,IRF7,LCP2,LGALS9,LYN,MEF2C,MAP3K1,MNDA,NFKBIA,NINJ1,OAS1,OAS3,PLCG2,PLSCR1,PRKCB,PTPN6,PTPRC,SLC15A2,SYK,TEC,TLR1,TLR2,TLR4,TLR5,TNFAIP3,TYROBP,VAV1,LAT2,LAPTM5,OASL,THEMIS2,LILRB2,TLR6,BTN3A3,VAV3,LILRB1,LILRB4,LILRA2,BTN3A2…
R-HSA-6798695	Neutrophil degranulation	50.5405	ACP3,ADAM8,ALOX5,ASAH1,ATP6V0A1,B2M,BST2,C3AR1,C5AR1,CD14,CD33,CD36,CD53,CD68,CR1,CTSB,CTSD,CTSH,CTSS,CTSZ,CYBB,CFD,DOCK2,FABP5,FCER1G,FCGR2A,FCN1,FGR,FPR1,FTL,FUCA1,GLA,GM2A,GNS,GRN,NCKAP1L,HLA-B,IDH1,IGF2R,ITGAL,ITGAM,ITGAX,ITGB2,LAIR1,IRAG2,LYZ,MMP9,MNDA,OLR1,P2RX1,PECAM1,PSAP,PTAFR,PTPN6,PTPRC,PYGL,S100A8,S100A9,SDCBP,SELL,SLC2A3,SLC2A5,SLC11A1,TLR2,TNFRSF1B,TRPM2,TYROBP,KCNAB2,RNASET2,VAMP8,…
R-HSA-1280215	Cytokine Signaling in Immune system	47.7846	ALOX5,BIRC3,B2M,BST2,CASP1,CD4,CD86,TNFRSF8,TNFSF8,CD36,CISH,CCR1,CCR5,MAP3K8,CSF1R,CSF2RA,CSF3R,DUSP3,F13A1,FCGR1A,FOS,FPR1,GBP2,GRB2,RAPGEF1,CXCL2,HCK,HGF,HLA-B,HLA-DPA1,HLA-DPB1,HLA-DQA1,HLA-DQB1,HLA-DRA,HLA-DRB1,HLA-E,HLA-F,HMOX1,IRF8,IFIT2,IFNAR2,IL1RN,IL2RA,IL2RG,IL4R,IL6R,CXCL8,IL10,IL10RA,IL16,TNFRSF9,IL18,INPP5D,IRF1,IRF5,IRF7,ITGAM,ITGAX,ITGB2,JAK2,JUNB,LCP1,LGALS9,LTB,LYN,MAOA,MEF2C,CI…
GO:0031347	regulation of defense response	45.066	A2M,ACP5,ADAM8,ALOX5,ALOX5AP,AOAH,BIRC3,APOE,ARRB2,BTK,CASP1,CEBPA,CR1,ESR1,FCGR2B,FCN1,FGR,GRN,HCK,HGF,HLA-B,HLA-DRB1,HLA-E,HLA-F,IGF1,IL2RA,IL10,IL16,IL18,IRF1,IRF7,JAK2,LAG3,LGALS9,LPL,LYN,MEF2C,MMP9,MNDA,NFKBIA,NINJ1,OAS1,OAS3,OSM,PDE2A,PIK3CG,PLCG2,PLSCR1,PTGER4,PTPN6,PTPRC,S100A8,S100A9,CCL3,SNCA,SPI1,SYK,TLR2,TLR4,TNFAIP3,TNFRSF1B,TYROBP,VAV1,PLA2G7,CST7,VAMP8,TNFRSF11A,TSPAN32,LILRB1,FGL2…
GO:0002683	negative regulation of immune system process	44.6184	A2M,ARRB2,ATM,BST2,BTK,C1QC,RUNX3,CD22,CD86,CD68,CD74,CR1,DUSP3,FCGR2B,FGR,GRN,HCK,NCKAP1L,HLA-B,HLA-DOA,HLA-DRB1,HLA-E,HLA-F,HMOX1,IL2RA,IL4R,IL10,INPP5D,IRF1,LAG3,LGALS9,LYN,MNDA,OAS1,OAS3,PTGER4,PTPN6,PTPRC,CCL3,SPI1,SPN,SYK,TLR4,TNFAIP3,TYROBP,LAPTM5,LST1,CST7,TNFRSF14,CD84,MAFB,TSPAN32,TRIB1,LILRB2,GPNMB,MERTK,LILRB1,FGL2,LILRB4,LILRB3,IRAK3,PADI2,USP18,CD300A,VSIG4,SAMHD1,PTPN22,STAP1,C5AR2…
R-HSA-1280218	Adaptive Immune System	39.4925	AP1B1,B2M,BTK,CD4,CD14,CD22,CD86,CD33,CD36,CD74,MAP3K8,CTSB,CTSD,CTSH,CTSS,CYBB,FCGR1A,FCGR2B,FCGR3A,FYB1,GRB2,HLA-B,HLA-DMB,HLA-DOA,HLA-DPA1,HLA-DPB1,HLA-DQA1,HLA-DQB1,HLA-DRA,HLA-DRB1,HLA-E,HLA-F,INPP5D,ITGAL,ITGB2,ITGB7,ITPR1,ITPR2,LAG3,LAIR1,LCP2,LYN,MRC1,NCF2,NCF4,NFKBIA,PLCG2,PRKCB,LGMN,PSMB9,PTPN6,PTPRC,REL,S100A8,S100A9,SELL,SIGLEC1,SYK,TLR1,TLR2,TLR4,TYROBP,VAV1,WAS,VAMP8,TNFRSF14,CD101,…
GO:0002274	myeloid leukocyte activation	39.3249	AIF1,BTK,C1QA,C5AR1,CD33,CD74,CEBPA,DOCK2,FCER1G,FCGR2B,FES,FGR,GRN,HMOX1,IL4R,CXCL8,IL10,IL18,ITGAM,ITGB2,JAK2,LCP2,LGALS9,LYN,PIK3CG,PLCG2,PLSCR1,PTAFR,PTPRC,CCL3,SLC11A1,SNCA,SPI1,SYK,TLR1,TLR2,TLR4,TYROBP,LAT2,DYSF,CST7,VAMP8,CD84,TSPAN32,TLR6,BATF,LILRB4,LILRA2,CD300A,VSIG4,CD93,STAP1,ADGRE2,TREM2,SUCNR1,PREX1,DCSTAMP,PRAM1,HAVCR2,TMEM106A,CD300LF,UNC13D,MILR1,MIR142,HCK,NCKAP1L,HLA-F,HLA-E,…
GO:0050900	leukocyte migration	38.4449	ADAM8,AIF1,ALOX5,C3AR1,C5AR1,CD74,CCR1,CCR5,CMKLR1,CSF1R,CSF3R,GPR183,FCER1G,FOLR2,CXCL2,CXCL3,HCK,NCKAP1L,HMOX1,IL6R,CXCL8,IL10,IL16,ITGAL,ITGB2,ITGB7,LGALS9,LYN,MMP9,MPP1,NINJ1,P2RX4,PDGFB,PECAM1,PIK3CG,LGMN,PTAFR,PTGER4,PTPRO,S100A8,S100A9,CCL3,SELL,SELPLG,SPI1,SPN,SYK,TRPM2,VAV1,CXCR4,PLA2G7,TNFRSF14,TNFRSF11A,VAV3,PADI2,CD300A,STAP1,C5AR2,ADGRE2,F11R,TREM2,TREM1,CRTAM,SLAMF8,CAMK1D,PREX1,CXC…
GO:0009617	response to bacterium	35.9436	ABCA1,ACP5,B2M,C5AR1,CASP1,CD4,CD14,CD86,TNFSF8,CD36,CD68,CEBPE,CCR5,CYP27B1,CFD,FCER1G,FCGR2B,FGR,FOS,GBP2,GRN,CXCL2,CXCL3,HCK,HLA-B,HLA-DRB1,HLA-E,IRF8,IL6R,CXCL8,IL10,IL10RA,IL18,IRF5,JAK2,LGALS9,CD180,LYN,LYZ,MEF2C,MRC1,NAIP,NFKB2,NFKBIA,OAS1,OAS2,OAS3,PLCG2,PTAFR,PTGER4,PYGL,RGS1,RNASE6,S100A8,S100A9,CCL3,SLC11A1,SNCA,SOD2,SPI1,SPN,SYK,THBD,TLR1,TLR2,TLR4,TLR5,TNFAIP3,TNFRSF1B,FZD5,KMO,TNFRS…
GO:0002366	leukocyte activation involved in immune response	34.3572	BTK,CD86,CD74,CR1,DOCK2,GPR183,FCER1G,FCGR2B,FES,FGR,GRN,NCKAP1L,HLA-DMB,HLA-DRA,HLA-DRB1,HLA-F,HMOX1,IRF8,IL4R,IL6R,IL10,IL18,ITGAL,ITGAM,ITGB2,LCP1,LFNG,LGALS9,CD180,LYN,MFNG,PIK3CG,PLCG2,PTAFR,PTGER4,PTPRC,CCL3,ST3GAL1,SLC11A1,SPI1,SPN,SYK,TLR4,TYROBP,LAT2,DYSF,VAMP8,CD84,BATF,LILRB1,FGL2,LILRA2,CD300A,ADGRE2,TREM2,DOCK10,SUCNR1,SEMA4A,CLEC7A,PRAM1,HAVCR2,NLRP3,UNC13D,GAPT,MILR1,PRDM1,RUNX3,TN…
GO:0002221	pattern recognition receptor signaling pathway	31.8511	BIRC3,ARRB2,BTK,CD14,CD36,CTSS,ESR1,FCN1,IRF1,IRF7,LGALS9,LYN,NFKBIA,NINJ1,OAS1,OAS3,PLCG2,SLC15A2,TLR1,TLR2,TLR4,TLR5,TNFAIP3,OASL,TLR6,LILRA2,IRAK3,CD300A,DDX58,LY96,PTPN22,TLR7,SLC15A3,TLR8,TREM2,RNF125,DDX60,PELI1,SLC46A2,NOD2,IFIH1,ALPK1,TASL,UNC93B1,ITCH,HAVCR2,RSAD2,PIK3AP1,LACC1,CD300LF,SCIMP
GO:0006909	phagocytosis	26.1188	ABCA1,AIF1,C2,CD14,CD36,CEBPE,CEACAM4,DOCK2,FCER1G,FCGR1A,FCGR2B,FCN1,FGR,HCK,NCKAP1L,IRF8,IL2RG,ITGAL,ITGAM,ITGB2,LYN,MSR1,MYO7A,NCF2,NCF4,P2RY6,PECAM1,PLCG2,PLSCR1,PTPRC,SLC11A1,SYK,TLR2,TLR4,TYROBP,VAV1,DYSF,MARCO,ELMO1,CD302,ARHGAP25,ABCA7,VAV3,MERTK,RAB31,CD300A,CD93,SH3BP1,STAP1,BIN2,TREM2,RAB20,CAMK1D,MYO1G,NOD2,CLEC7A,SIRPA,CD300LF,UNC13D,APOC1,APOE,ARRB1,ARRB2,B2M,CD22,FES,HIP1,HLA-F,HMO…
GO:0030099	myeloid cell differentiation	24.1401	B2M,C1QC,CD4,CD74,CEBPA,CEBPE,CCR1,CSF1R,CSF3R,GPR183,EVI2B,FES,FLI1,FOS,HCLS1,NCKAP1L,HLA-DRB1,IRF8,INPP5D,IRF7,JAK2,JUNB,LGALS9,LYN,MEF2C,MMP9,NFKBIA,PDE1B,PRKX,PTPN6,ARID4A,CCL3,SPI1,TLR2,TLR4,TYROBP,H4C5,TNFRSF11A,RASSF2,MAFB,TRIB1,IKZF1,BATF,LILRB1,LILRB4,LILRB3,ACIN1,NBEAL2,ZNF385A,SNX10,TREM2,TET2,TESC,DCSTAMP,PRXL2A,RASGRP4,OSCAR,PPARGC1B,GAB3,ZBTB46,SIGLEC15,NRROS,MIR223,RUNX3,CR1,FCGR2B…

## Sheet: BF_CCvsSC_Fb0_24H_down
Term	Description	-LOG10(p)	Genes
M5884	NABA CORE MATRISOME	6.04313	HAPLN1,IGFBP5,CCN3,EDIL3,NTN4,TINAGL1,COL26A1,SBSPON,BMPER
GO:0034765	regulation of ion transmembrane transport	4.824	CHRM3,KCNB1,KCND3,PKD2,SCN3A,TRPC6,CEMIP,AMIGO1,HECW2,NALCN,ATP8B1,SLC20A2,SLC25A25,TGM2,ACKR4
GO:0061138	morphogenesis of a branching epithelium	4.20964	DAG1,PKD2,TGM2,GREM1,NTN4,RDH10,ROBO2,BMPER,IGFBP5,ANKRD1,RFLNB
GO:0032102	negative regulation of response to external stimulus	3.75706	CCN3,ROBO2,PRDX2,UFD1,TAFA5,GREM1,WFDC1,MYOZ1
R-HSA-72695	Formation of the ternary complex, and subsequently, the 43S complex	3.0435	RPS3A,RPS26,EIF3F,DAG1,EFNB2,ROBO2,SCN3A,TRPC6,NTN4,NQO1,INMT,HYKK,SERINC2,HABP4
GO:0097237	cellular response to toxic substance	2.92501	ALDH1A1,NQO1,PRDX2,ABTB2,PKD2,TRPC6,INMT
GO:0009612	response to mechanical stimulus	2.89219	DAG1,PKD2,HABP4,ANKRD1,ANO3,CHRM3,IGFBP5,TGM2,MGARP,COPS9
GO:0032355	response to estradiol	2.7201	CCND1,NQO1,ARNT2,WFDC1
GO:0031589	cell-substrate adhesion	2.62061	DAG1,EDIL3,GREM1,RHOD,NTN4,COL26A1
GO:0042246	tissue regeneration	2.61101	DAG1,CCN3,MYOZ1,CCND1,ANKRD1
ko04742	Taste transduction	2.4361	CHRM3,SCN3A,GABBR2,KCNB1,KCND3
WP4022	Pyrimidine metabolism	2.39276	POLR2L,POLR3F,POLE4
GO:1901991	negative regulation of mitotic cell cycle phase transition	2.34808	CCND1,PKD2,AVEN,USP44,HECW2
R-HSA-983712	Ion channel transport	2.28943	ATP8B1,TRPC6,ANO3,NALCN

## Sheet: DM_CCvsSC_MI_24H_up
Term	Description	-LOG10(p)	Genes
R-HSA-1474244	Extracellular matrix organization	32.0298	BGN,BMP1,COL1A2,COL3A1,COL4A1,COL4A2,COL5A1,COL5A2,COL6A1,COL6A3,COL7A1,COL11A1,COL12A1,HAPLN1,DCN,DMD,FBLN1,FBLN2,FBN1,FBN2,FGF2,HSPG2,TNC,ITGA2,LAMA2,LAMA4,LAMB1,LOX,LOXL2,LUM,MMP1,MMP3,DDR2,SERPINE1,PCOLCE,PLEC,TGFB2,THBS1,SH3PXD2A,FBLN5,CAPN10,EFEMP2,P3H2,COL18A1,COL27A1,LAMA1,AGRN,AEBP1,CCN2,IGFBP3,CCN1,SPOCK1,THBS2,SLIT2,ABI3BP,THSD4,CTHRC1,FBLN7,CAV1,CAV2,ERCC2,EXT1,FAP,FOXC1,HAS2,ADAMTS7,…
GO:0001568	blood vessel development	24.9772	CALD1,CAV1,CDH2,CDH13,COL1A2,COL4A1,COL4A2,COL5A1,CSPG4,CCN2,DCN,EPHA2,EMP2,FAP,FGF2,FOXC1,GJA4,HAS2,HSPG2,CCN1,LOX,LOXL2,MYLK,NFATC4,SERPINE1,PDGFRB,PRRX1,PTK7,PTN,CX3CL1,SHC1,SIX1,TBX3,TGFA,TGFB2,THBS1,THBS2,THY1,VEGFC,WNT2,HMGA2,NOG,SLIT2,GJC1,YAP1,ADAMTS6,SULF1,DDAH1,EFEMP2,TNFRSF12A,ROBO4,ACKR3,FKBP10,COL18A1,APOLD1,MYOCD,CCBE1,DAB2IP,AMOTL1,LAMA1,MIR125B1,CAV2,PTPRK
R-HSA-3000178	ECM proteoglycans	21.4344	BGN,COL1A2,COL3A1,COL4A1,COL4A2,COL5A1,COL5A2,COL6A1,COL6A3,HAPLN1,DCN,HSPG2,TNC,ITGA2,LAMA2,LAMA4,LAMB1,LUM,SERPINE1,TGFB2,LAMA1,AGRN,COL7A1,COL11A1,CSPG4,FBN1,THBS1,THBS2,COL18A1,DMD,FGF2,DDR2,COL27A1,AP2A1,AXL,BDNF,CAV1,FGFR1,NRG1,IRS1,NAB2,PDGFRB,PTN,PTPRK,SHC1,TGFA,VEGFC,BCAR1,YAP1,FGFRL1,BAD,CAV2,FLNC,MYLK,CCN1,L1CAM,THY1,EPHA2,GNG12,AKT1S1,GDNF,GNA11,GNA14,RXRB,TRAF5,WNT2,ZBED3,PHLDB2,GNAI1
GO:0070848	response to growth factor	19.3104	BDNF,CAV1,CAV2,COL1A2,COL3A1,COL4A2,CCN2,DCN,EPHA2,EXT1,FBN1,FBN2,FGF2,FGFR1,FOXC1,FOXD1,GPC1,HAS2,TNC,CCN1,LOX,LUM,MAP1B,MSX1,PDGFRB,PTN,PTPRK,SHC1,SKI,SOX11,TGFB2,THBS1,VEGFC,WNT2,NOG,SLIT2,BCAR1,FSTL3,FST,FSTL1,ADAMTS7,SULF1,DKK3,FGFRL1,DOK5,TMEM204,ADAMTS12,AKT1S1,MYOCD,CCBE1,DAB2IP,RGMB,SPTBN1,RBPMS
R-HSA-2022090	Assembly of collagen fibrils and other multimeric structures	19.2725	BMP1,COL1A2,COL3A1,COL4A1,COL4A2,COL5A1,COL5A2,COL6A1,COL6A3,COL7A1,COL11A1,COL12A1,LOX,LOXL2,MMP3,PCOLCE,PLEC,COL18A1,COL27A1,P3H2,DCN,FBN1,FBN2,HSPG2,LAMB1,MMP1,CAPN10,LAMA4,THBS1,THBS2,FGF2,IRS1,BCAR1,MME,FGFR1,GDNF,GFRA1,SPTBN1,AGRN,PDGFRB,HMGA2,NOG,EXT1,EPHA2,FOXC1,ITGA2,PHLDB2,BAD,CCN2,PTN,SIX1
GO:0097435	supramolecular fiber organization	18.0494	AEBP1,BMP1,CALD1,PLK3,COL1A2,COL3A1,COL5A1,COL5A2,COL11A1,COL12A1,CCN2,DAPK3,DPYSL3,EMP2,EXT1,FOXC1,LOX,LOXL2,LUM,MAP1A,MAP1B,MAP2,MYH3,DDR2,PDGFRB,PLEC,CX3CL1,SPTBN1,SVIL,TGFB2,TNNT1,TPM1,TPM2,PDLIM1,SLIT2,BCAR1,ARHGEF10,DLC1,FBLN5,CDC42EP3,CLIP3,EFEMP2,STMN3,FKBP10,THSD4,ZBED3,NAV3,PHLDB2,XIRP1,FAM171A1,NCKAP5,CACNA2D1,CAV1,CNN3,DMD,FLNC,PTK7,SHC1,SMTN,STC1,PDLIM4,PDLIM7,GJC1,FARP1,CAPN10,ABLIM…
GO:0048729	tissue morphogenesis	17.0218	COL4A1,COL5A1,COL11A1,EPHA2,EXT1,FGF2,FOXC1,FOXD1,GDNF,GLI2,NRG1,TNC,CCN1,ITGA2,MSX1,MYLK,NFATC4,PTK7,SIX1,SKI,SOX11,STC1,TBX3,TGFB2,TPM1,VEGFC,WNT2,HMGA2,NOG,SLIT2,DLC1,YAP1,FST,SULF1,EFEMP2,SEMA4C,PLEKHA4,WNK4,IRX3,ADAMTS12,AJUBA,PHLDB2,CTHRC1,PRICKLE2,LAMA1,DCN,FBN1,HAS2,MME,NFIA,PDGFRB,FSTL3,ADAMTS6,KIRREL3,GLIS2,MYOCD,CCN2,LOX,PTN,FGFRL1,RCN3,CCBE1
GO:0007169	transmembrane receptor protein tyrosine kinase signaling pathway	15.1667	AXL,BDKRB2,BDNF,CAV2,CDH13,COL4A1,COL4A2,CSPG4,CCN2,DCN,EPHA2,EXT1,FGF2,FGFR1,FOXC1,GFRA1,GPC1,NRG1,IGFBP3,IRS1,LOX,NFATC4,DDR2,PDGFRB,ENPP1,SHC1,TGFA,THBS1,VEGFC,NOG,BCAR1,SULF1,FGFRL1,DOK4,DOK5,ARHGEF28,TMEM204,ADAMTS12,AKT1S1,MYOCD,CCBE1,DAB2IP,C1QTNF12
GO:0034330	cell junction organization	13.651	BDNF,CAV1,CDH2,CDH11,COL4A1,DAPK3,EPHA2,EXT1,GDNF,GJA4,NRG1,TNC,ITGA2,L1CAM,MAP1B,NFIA,NFATC4,PALM,PLEC,PTN,PTPRK,CX3CL1,SIX1,TGFB2,THBS1,THBS2,THY1,TRIP6,CNTNAP1,MAP4K4,GJC1,FARP1,DLC1,NFASC,PARD3,IRX3,KIRREL3,AJUBA,PHLDB2,DAB2IP,MDGA1,AMIGO2,AGRN,CCN2,DPYSL3,MMP1,MMP3,TPM1,ARHGEF10,CDC42EP3,NAV3
GO:0042060	wound healing	13.3215	AXL,CAV1,COL3A1,COL5A1,DCN,EXT1,F10,FAP,FBLN1,FGF2,NRG1,TNC,CCN1,ITGA2,LOX,MYLK,SERPINE1,SERPINB2,PDGFRB,SERPINE2,PLEC,PTK7,CX3CL1,TGFA,TGFB2,THBS1,TPM1,NOG,YAP1,TNFRSF12A,FKBP10,AJUBA,PHLDB2,CCN2,DPYSL3,MAP1B,PTN,IGFBP3,PTPRK,STC1,THY1,SEMA7A,SLIT2,DLC1,SULF1,SEMA4C,NAV3,MYOCD,DAB2IP,SCAI,CAV2,CDH13,MSX1,SKI,SOX11,TBX3,DDAH1,EFEMP2,FGFRL1,P3H2,CAMK2N1,ACKR3,COL18A1,SIX5,MIR125B1
GO:0061448	connective tissue development	12.4696	BGN,BMP1,COL5A1,COL11A1,CCN2,EXT1,FGF2,FOXD1,GLI2,CCN1,LOX,LOXL2,LUM,MSX1,PDGFRB,PRRX1,POR,STC1,HMGA2,DYRK1B,NOG,ADAMTS7,SULF1,ADAMTS12,COL27A1
GO:0032989	cellular component morphogenesis	12.0432	APBB1,BDNF,CDH2,CDH11,EPHA2,ERCC2,EXT1,FOXD1,GDNF,GLI2,GPC1,L1CAM,LAMA2,MAP1A,MAP1B,MAP2,MYH3,NFATC4,PDGFRB,PLEC,PTN,THY1,TNNT1,TPM1,SEMA7A,CNTNAP1,NOG,SLIT2,MAP4K4,FARP1,NFASC,ROBO4,SEMA4C,PARD3,HECW2,KIRREL3,PHLDB2,DAB2IP,NRK,NYAP1,LAMA1,TUBB2B,AXL,FBLN1,HAS2,LAMB1,STC1,COL18A1,TNC,TSPAN2,CHRM3,GNA11,GNAI1,NRG1,MME,SERPINE2,RAB3B,CX3CL1,PDLIM4,AKAP12,GJC1,GPR176,CACNG8,AGRN
GO:0031589	cell-substrate adhesion	12.0229	AXL,CDH13,COL3A1,CCN2,DAPK3,EMP2,FBLN1,FBLN2,HAS2,CCN1,ITGA2,L1CAM,LAMB1,SERPINE1,PTN,PTPRK,CX3CL1,SPOCK1,THBS1,THY1,TRIP6,MAP4K4,DLC1,FBLN5,EFEMP2,ADAMTS12,AJUBA,PHLDB2,CCDC80,PLEC,TNC,SERPINE2
WP5087	Malignant pleural mesothelioma	11.6983	BDNF,CDH2,CDH11,CDH13,COL4A1,COL4A2,CSNK1E,CCN2,EPHA2,FGF2,FGFR1,ITGA2,LAMA2,LAMA4,LAMB1,MAP3K11,MMP3,PDGFRB,SHC1,TGFA,TNNT1,VEGFC,WNT2,MAP4K4,YAP1,PRSS23,WWC1,AKT1S1,AJUBA,CTHRC1,LAMA1,BAD,BDKRB1,BDKRB2,DAPK3,GLI2,GNA11,GNAI1,MMP1,RXRB,TGFB2,TRAF5,TXNRD2,GNG12,PLEKHG5
GO:0051272	positive regulation of cellular component movement	11.2361	BDKRB1,CAV1,CDH13,DAPK3,F10,FGF2,FGFR1,HAS2,CCN1,ITGA2,LAMB1,MAP2,MYLK,DDR2,SERPINE1,PDGFRB,PTN,CX3CL1,TGFB2,THBS1,THY1,TRIP6,VEGFC,SEMA7A,TNFRSF18,MAP4K4,BCAR1,AKAP12,RRAS2,SEMA4C,ACKR3,SYDE1,TWIST2,CCBE1,DAB2IP,TUBB2B,CDH2,DCN,EPHA2,EMP2,FAP,GDNF,LOXL2,PLEC,STC1,PDLIM1,SLIT2,FSTL1,PLEKHG5,AMOTL1,BDNF,EXT1,FOXD1,GLI2,NRG1,L1CAM,LAMA2,LOX,NOG,NFASC,ROBO4,LAMA1,GNAI1,PARD3,SPNS1
GO:0060485	mesenchyme development	11.1217	CDH2,EXT1,FGFR1,FOXC1,FOXD1,GDNF,HAS2,NRG1,LOXL2,MSX1,PDGFRB,PTK7,SIX1,SOX11,TBX3,TGFB2,WNT2,HMGA2,SEMA7A,NOG,YAP1,SEMA4C,PHLDB2,DAB2IP,CYP26C1,COL5A1,COL11A1,CCN1,TPM1,SLIT2,DLC1,PPP1R13L,FGFRL1,ALPK2,ADAMTS6,MYOCD,IRX3,MYLK,EFEMP2,FBN2

## Sheet: DM_CCvsSC_MI_24H_down
Term	Description	-LOG10(p)	Genes
GO:0006412	translation	7.57162	DPH2,DRG2,EEF1A1,EIF2S1,GLE1,EIF3E,DNAJC3,ABCE1,RPL6,RPL17,RPL34,TSC1,PER2,MTRF1,LRPPRC,LSM14A,MRPL35,MTRF1L,MRPL16,MRPS35,MRPS9,TARS2,NOA1,DPH6,MRPS36
R-HSA-72766	Translation	6.99232	EEF1A1,EIF2S1,EIF3E,RPL6,RPL17,RPL34,SPCS1,MRPL35,MTRF1L,MRPL16,MRPS35,MRPS9,TARS2,SEC11C,MRPS36
M264	PID TOLL ENDOGENOUS PATHWAY	5.62455	CHUK,HMGB1,HSPD1,TLR4,IRAK4,FBXO38,PTPN11,IL7R,SPON2,ARFGEF2,SYT11,EEF1A1,HSPA2,APEX1,MSH3,RECQL,UBE2B,UBR2,NABP1,HAMP,ITGAV,PSMD10,PMS2,APPL1,LSM14A,EIF2S1
R-HSA-5617833	Cilium Assembly	5.52923	BBS4,CETN2,YWHAE,TRIP11,EXOC5,CEP83,DYNC2LI1,IFT74,CEP290,B9D2,SCLT1,TFAM,ATP5PD,UBE2B,EVI5,KIAA0586,ABCC4,CFAP298,TBC1D32,ANO6,SPATA13,PCSK6,C9orf116,CAMK2A,LRPPRC,ARFGAP3
R-HSA-8953897	Cellular responses to stimuli	5.47264	NUDT2,CAMK2A,COX7B,EEF1A1,EIF2S1,HSPA2,MT1A,DNAJC3,PSMD10,RPL6,RPL17,RPL34,TLR4,YWHAE,CUL2,LRPPRC,HSPH1,ERO1A,HSPA14,ANAPC1,ATP6V0E2,COX18
GO:0032543	mitochondrial translation	5.174	MTRF1,LRPPRC,MTRF1L,MRPL16,MRPS35,TARS2,NOA1,TFAM
R-HSA-983169	Class I MHC mediated antigen processing & presentation	4.90315	CHUK,HMGB1,ITGAV,PSMD10,TLR4,TPP2,UBE2B,UBE3A,CUL5,CUL2,UBR2,RNF111,ANAPC1,UBR1,DNAJC3,RAD23A,UBE4B,CLPX,USP49,TP53INP2,PCYOX1L,FBXO38,SOCS4,PPIL2,PTPN11
WP4946	DNA repair pathways, full network	4.7604	APEX1,CETN2,GTF2H1,HMGB1,MSH3,PMS2,RAD23A,GTF2H5,PSMD10,PTPN11,RECQL,UBE2B,CHAF1B,TOPBP1,RNF111,HPF1,MRPS35,NABP1,MRPS9,C9orf116,ERCC6L2,RNMT
GO:0006415	translational termination	4.70791	GLE1,ABCE1,MTRF1,MTRF1L,CAMSAP1,DNASE2,HSPA2,MMP7,NEK6,CLEC16A
GO:0006457	protein folding	4.48495	HSPA2,HSPD1,DNAJC3,VBP1,HSPH1,CLPX,PPIL2,CHORDC1,ERO1A,HSPA14,EIF2S1,TM7SF3,CAMK2A,EEF1A1,YWHAE,RAD23A,UBE4B
R-HSA-74158	RNA Polymerase III Transcription	4.43394	SSB,ZNF143,GTF3C4,GTF3C6,POLR3H,NOL11,HMGB1,TFAM,GTF2H5
GO:0009167	purine ribonucleoside monophosphate metabolic process	4.38216	NUDT2,GART,IMPDH1,PNP,TJP2,AK6,PDE8A,POLR3H,ATP5PD,PPCS,NUDT12,EFR3A,PPIP5K2,SOCS4,PIGU
GO:0015931	nucleobase-containing compound transport	4.33367	CETN2,GLE1,SSB,TSC1,LRPPRC,ABCC4,BICD2,THOC7,SLC25A51,HNRNPA3,PTPN11,ABCE1,YWHAE,KPNA3,APPL1,DYNC2LI1,IFT74
GO:1903047	mitotic cell cycle process	4.29044	ACVR1B,APEX1,BBS4,CAMK2A,ENSA,HSPA2,RASA1,RBL1,CUL5,CUL2,NEK6,TOPBP1,ABRAXAS2,APPL1,LSM14A,RMDN1,ANAPC1,NABP1,SNX18,PTPN11,CETN2,UBE2B,CHORDC1
GO:0050765	negative regulation of phagocytosis	4.26223	HMGB1,SNX3,SYT11,APPL1,ITGAV,ANO6,TLR4,SPON2
R-HSA-8953854	Metabolism of RNA	4.21223	GLE1,GTF2H1,PSMD10,RPL6,RPL17,RPL34,RNMT,TTC37,C1D,POP1,CSTF2T,NOL11,POP5,LSM2,QTRT2,THOC7,HNRNPA3,GTF2H5
GO:0034470	ncRNA processing	4.05888	SSB,C1D,POP1,NOL11,RRP15,POP5,QTRT2,TRMT1L,UTP23,PUSL1,SRFBP1,METTL2A,GTF2H5,TARS2,RNMT,PUS7L
GO:0042254	ribosome biogenesis	3.93615	ABCE1,RPL6,TSC1,C1D,NOL11,RRP15,POP5,UTP23,RIOX2,SRFBP1,GTF2H5,EIF3E,LSM2
GO:0002931	response to ischemia	3.70306	CAMK2A,HSPD1,REST,PER2,ABRAXAS2,MAOA
GO:0001682	tRNA 5'-leader removal	3.68307	SSB,POP1,POP5,APEX1,DNASE1L1,DNASE2,PMS2,CSTF2T,NUDT12,UTP23,EEF1A1,EIF2S1,EIF3E,THOC7,SRFBP1

## Sheet: DF_CCvsSC_FbI_24H_up
Term	Description	-LOG10(p)	Genes
GO:0050865	regulation of cell activation	32.4547	ABL1,AGER,AIF1,APOE,BCL6,PRDM1,RUNX3,CBLB,CD86,CD70,CEBPA,CCR7,EFNB1,EPHB2,FCER1G,FGR,NCKAP1L,HLA-DQB1,HLX,IL2RA,IL4R,INHBA,INPP5D,IRF4,ITGAM,ITGB2,LAG3,MMP14,MNDA,MYB,PLEK,PTAFR,PTPRC,CCL3,CCL5,CCL19,CX3CL1,SOX11,SRC,TNFAIP3,TNFRSF4,TYROBP,VAV1,VCAM1,LAPTM5,LST1,LMO4,VAMP8,RIPK2,CD84,SPHK1,CD83,GAB2,RASGRP1,EBI3,BTN2A2,CD226,LILRB1,FGL2,LILRB4,CD300A,PYCARD,CD274,F11R,IL23A,CYRIB,TREM2,SASH3,CRT…
GO:0002521	leukocyte differentiation	30.9476	ABL1,AGER,BAK1,BCL6,PRDM1,C1QC,RUNX3,CD86,CEBPA,CEBPG,CCR1,CCR7,KLF6,CREB1,CSF1R,FCER1G,GPS2,HCLS1,NCKAP1L,HLX,IL2RA,IL4R,IL11,INHBA,INPP5D,IRF4,JUN,JUNB,LAG3,MMP9,MMP14,MYB,PTGER4,PTPRC,CCL3,CCL19,ST3GAL1,SRC,TPD52,TYROBP,VAV1,VCAM1,VEGFA,RIPK2,CD83,GAB2,RASGRP1,FSTL3,IKZF1,HAX1,LILRB1,FGL2,LILRB4,LILRB3,SBNO2,JMJD6,TMEM176B,SNX10,IL23A,TREM2,SASH3,LMBR1L,CRTAM,PREX1,SEMA4A,ZBTB46,NFAM1,IL27,IL4…
GO:0050778	positive regulation of immune response	25.3345	ABL1,C1QA,C1QB,C1QC,C3AR1,CBLB,CD86,CCR7,CMKLR1,FCER1G,FGR,FPR3,GPS2,HCK,NCKAP1L,HLA-DQB1,HLX,IL4R,INPP5D,ITGAM,ITGB2,KCNN4,LAG3,LCP2,MNDA,MYB,PTAFR,PTPRC,PVR,CCL5,CCL19,SRC,TGFB2,TYROBP,VAV1,LAPTM5,VAMP8,RIPK2,GAB2,RASGRP1,BTN2A2,CD226,LILRB1,LILRB4,BTN2A1,CD300A,SIN3A,PYCARD,CD274,TLR8,IL23A,CYRIB,TREM2,SASH3,CRTAM,NLRC4,MYO1G,NOD2,CARD9,KMT5C,HAVCR2,CMTM3,NFAM1,STING1,BIRC3,ARRB2,CD14,CD36,CTS…
GO:0032103	positive regulation of response to external stimulus	18.5393	AGER,AIF1,C3AR1,CEBPA,CCR1,CCR7,CMKLR1,CSF1R,FABP4,HCK,NCKAP1L,LAG3,LPL,MNDA,NINJ1,PTGER4,PVR,S100A8,S100A9,CCL3,CCL5,CCL19,CX3CL1,SRC,TYROBP,USF1,VAV1,VEGFA,CXCR4,PLA2G7,VAMP8,RIPK2,RASGRP1,CD226,SIN3A,PYCARD,TLR8,IL23A,TREM2,CRTAM,SUCNR1,NLRC4,NOD2,CARD9,HAVCR2,NEAT1,STING1,ACP5,AOAH,BIRC3,APOE,ARRB2,BCL6,FGR,GPS2,IL2RA,MMP9,PTPRC,TNFAIP3,SPHK1,LILRB1,FGL2,SBNO2,PIK3AP1,IL27,RICTOR,CD36,CD274,I…
GO:0050900	leukocyte migration	17.8432	AGER,AIF1,C3AR1,CCR1,CCR7,CMKLR1,CSF1R,FCER1G,HCK,NCKAP1L,ICAM1,ITGB2,MMP9,MMP14,NINJ1,PECAM1,PTAFR,PTGER4,S100A8,S100A9,CCL3,CCL5,CCL15,CCL19,CCL23,CX3CL1,SRC,TGFB2,VAV1,VCAM1,VEGFA,CXCR4,PLA2G7,PADI2,CD300A,PYCARD,F11R,TREM2,CRTAM,PREX1,MYO1G,NOD2,MCOLN2,ARRB2,CREB1,HBEGF,TYMP,EFNB1,EGR2,EPHB2,FPR3,NRG1,LAMC2,LSP1,RALA,SCN1B,VASP,NRP2,B3GNT2,BIN2,CYRIB,SUCNR1,SEMA4A,CMTM3,ABL1,BCL6,BMP2,CTSH,DA…
GO:0002274	myeloid leukocyte activation	17.7918	AGER,AIF1,C1QA,CEBPA,FCER1G,FGR,IFNGR2,IL4R,IRF4,ITGAM,ITGB2,LCP2,PTAFR,PTPRC,CCL3,CCL5,CX3CL1,TYROBP,VAMP8,CD84,SPHK1,GAB2,RASGRP1,CD226,LILRB4,CD300A,SBNO2,JMJD6,PYCARD,TREM2,SUCNR1,PREX1,TNIP2,HAVCR2
GO:0051345	positive regulation of hydrolase activity	16.1629	AGER,BAK1,BMP2,CD86,CCR7,COL4A3,CTSH,GNA15,ICAM1,LIMS1,MBP,NEDD9,PLCB2,PLEK,PMAIP1,PTAFR,PTPRC,RGS16,S100A8,S100A9,CCL3,CCL5,CCL15,CCL19,CCL23,CX3CL1,VAV1,VEGFA,LAPTM5,PICALM,RIPK2,CFLAR,ARHGAP25,RASGRP1,CD300A,GABARAPL2,TBC1D12,TBC1D30,PPP1R15A,BBC3,HTRA2,PYCARD,F11R,GMIP,ADAP2,PREX1,NLRC4,CARD9,TBC1D10A,ARAP2,AHSA2P,ARHGAP42,ARRB2,BCL6,CBLB,RICTOR
GO:0002237	response to molecule of bacterial origin	15.8662	ABCA1,ABL1,ACP5,CD14,CD86,CD36,CCR7,CSF2RB,CYP27B1,HCK,ICAM1,IL10RA,JUN,MRC1,NFKB2,PCK2,PTAFR,PTGER4,RPS6KA3,S100A8,S100A9,CCL3,CCL5,CX3CL1,SRC,TNFAIP3,VCAM1,RIPK2,LILRB1,SBNO2,TAB2,ANKRD1,PYCARD,CD274,CYRIB,TREM2,NOD2,CARD9,TNIP2,HAVCR2,BMP2,CHIT1,FABP4,FCER1G,FGR,FKBP5,LYZ,RNASE6,IL23A,NLRC4,IL27,KLF9,CREB1,INHBA,KCNMB1,LPL,MYB,PER1,PIM1,SPP1,SRD5A1,CFLAR,PADI2,HTRA2,DDIT4,PMEPA1,GRAMD1A,FBXO32…
GO:0071706	tumor necrosis factor superfamily cytokine production	15.5718	ACP5,AGER,ARRB2,CD14,CD86,CD36,CYBB,EPHB2,LPL,PTAFR,PTPRC,CCL3,CCL19,CX3CL1,TNFAIP3,TYROBP,RIPK2,CD84,ARHGEF2,RASGRP1,LILRB1,PYCARD,CD274,IL23A,TREM2,SASH3,NOD2,CARD9,HAVCR2,CCR7,MNDA,P2RX7,SPHK1,LILRB4,TLR8,NLRC4,AIF1,NCKAP1L,INPP5D,MBP,BMP2,CEBPG,CMKLR1,DDIT3,HCK,HCLS1,ICAM1,KRAS,NFKBIE,PIM1,PPP2R5B,S100A8,S100A9,TRAF1,TNFRSF4,VEGFA,BHLHE40,CFLAR,MYOCD,NFAM1,STING1,CSF1R,IL4R,MCOLN2,FGR,LYZ,RNA…
GO:0001934	positive regulation of protein phosphorylation	15.4629	ABL1,AGER,AIF1,ARRB2,BMP2,CD86,CD36,CHI3L1,CCR7,CSF1R,HBEGF,ERN1,ACSL1,HCLS1,NCKAP1L,NRG1,ICAM1,IL11,INHBA,KRAS,LCP2,LIMK2,MMP9,NAB2,NEDD9,PECAM1,PTPRC,RAF1,RAP2B,CCL5,CCL19,CX3CL1,SRC,TGFB2,VEGFA,RIPK2,SPHK1,ARHGEF2,TRAF4,RASGRP1,TNK2,HAX1,PDCD10,CD300A,TAB2,PIK3R5,EHD4,IL23A,TREM2,FNIP2,NOD2,MOB3B,MOB2,INHBE,MOB1B,NIBAN1,RICTOR,APOE,CCR1,GADD45A,GADD45B,CCL3,CCL15,CCL23,TRAF1,LAPTM5,CFLAR,PYCAR…
R-HSA-449147	Signaling by Interleukins	15.036	AGER,BCL6,CD86,CD36,CCR1,CREB1,CSF1R,CSF2RB,HCK,ICAM1,IL1RN,IL2RA,IL4R,IL10RA,IL11,INPP5D,IRF4,ITGAM,ITGAX,ITGB2,JUN,JUNB,LCP1,MMP9,NFKB2,PIM1,PTAFR,RALA,RPS6KA3,CCL3,CCL5,CCL19,VAV1,VCAM1,VEGFA,RIPK2,GAB2,EBI3,TAB2,IL23A,NOD2,TNIP2,HAVCR2,IL27,BIRC3,CD70,HLA-DQB1,IFNGR2,TNFRSF9,KRAS,SLA,TNFRSF4,IRF9
GO:0010942	positive regulation of cell death	14.7854	ABL1,ARRB2,ATF3,BAK1,BCL6,BMP2,C1QA,CD36,CREB1,CTSH,DAPK3,GADD45A,DDIT3,INHBA,INPP5D,ITGAM,ITGB2,JUN,MMP9,MNDA,MYB,GADD45B,PLAGL2,PMAIP1,PTPRC,S100A8,S100A9,CCL3,CCL5,SKIL,SLC6A13,SRC,TGFB2,TYROBP,UCP2,LAPTM5,PICALM,NCOA1,RIPK2,LILRB1,RNPS1,CAPN10,ANKRD1,BBC3,HTRA2,PYCARD,CD274,G0S2,DDIT4,NLRC4,DCUN1D3,BCL2A1,CD70,ERN1,ICAM1,P2RX7,RAF1,CX3CL1,TNFAIP3,TRAF1,CFLAR,ARHGEF2,PPIF,FEM1B,IVNS1ABP,PDCD10…
GO:0019221	cytokine-mediated signaling pathway	14.6977	BIRC3,CD70,CEBPA,CCR1,CCR7,CMKLR1,CSF1R,CSF2RB,ACSL1,FCER1G,GPR35,GPS2,HCK,IFNGR2,IL1RN,IL2RA,IL4R,IL10RA,KRAS,LIMS1,PTPRC,CCL3,CCL5,CCL15,CCL19,CCL23,CX3CL1,SRC,TNFAIP3,TRAF1,TNFRSF4,LAPTM5,CXCR4,RIPK2,SPHK1,EBI3,LILRB1,LILRB4,LILRB3,PADI2,PYCARD,TREM2,TNIP2,RFFL,CD58,CHI3L1,FABP4,ICAM1,PCK2,VCAM1,ARHGEF2,ANKRD1,CD14
GO:0002573	myeloid leukocyte differentiation	14.262	C1QC,CEBPA,CCR1,CCR7,CREB1,CSF1R,HCLS1,INHBA,INPP5D,IRF4,JUN,JUNB,MMP9,CCL3,CCL19,SRC,TYROBP,VEGFA,GAB2,FSTL3,HAX1,LILRB1,LILRB4,LILRB3,SBNO2,SNX10,IL23A,TREM2,ZBTB46,ACTN1,BCL6,BPGM,CDKN2B,CEBPG,NCKAP1L,IL11,IKZF1,JMJD6,ACP5,CYBB,FCGR3A,IFNGR2,LCP2,NCF2,NCF4,NFKB2,PPP3CC,TGFB2,IRF9,TAB2
GO:0030036	actin cytoskeleton organization	13.4874	ABL1,ACTN1,AIF1,ARHGDIB,BCL6,CCR7,CSF1R,DAPK3,HCK,HCLS1,NCKAP1L,ICAM1,KRAS,LCP1,LIMK2,MYO1F,MYH11,NEDD9,PLEK,PTGER4,RALA,CX3CL1,SRC,SVIL,TYROBP,VASP,WAS,CFLAR,ARHGEF2,CYTH2,GMFG,MTSS1,ARHGAP25,HAX1,PDLIM5,CAPN10,PDCD10,RHOQ,ANKRD1,RND1,PYCARD,F11R,CYRIB,AP1AR,SPIRE1,PREX1,MYO1G,CORO7,CYRIA,FMNL3,MYLK3,XIRP1,RICTOR,DSC2,SCN1B,ABCA1,APOE,BAK1,CD36,CREB1,NRG1,PPP2R5B,RAF1,VEGFA,ULK1,LMO4,SENP6,TREM2…
R-HSA-1280218	Adaptive Immune System	13.429	CBLB,CD14,CD86,CD36,CTSH,CYBB,FCGR3A,HLA-DQB1,ICAM1,INPP5D,ITGB2,KRAS,LAG3,LCP2,MRC1,NCF2,NCF4,NFKBIE,PPP2R5B,PTPRC,PVR,RAF1,S100A8,S100A9,SIGLEC1,SRC,TYROBP,VASP,VAV1,VCAM1,WAS,VAMP8,RIPK2,RASGRP1,BTN2A2,CD226,LILRB1,LILRB4,BTN2A1,CD300A,TAB2,WSB1,DAPP1,CD274,ASB1,TREM2,FBXL19,CRTAM,TRIB3,SLAMF7,LONRF1,FBXO32,PIK3AP1,MIB2,RICTOR
GO:0050730	regulation of peptidyl-tyrosine phosphorylation	13.1748	ABL1,ARRB2,CBLB,CD36,CSF1R,HBEGF,HCLS1,NRG1,ICAM1,IL11,ITGB2,NEDD9,PECAM1,PPP2R5B,PTPRC,RAP2B,CCL5,SRC,VEGFA,RIPK2,ARHGEF2,TNK2,HAX1,LILRB4,CD300A,EHD4,IL23A,TREM2,SAMSN1,NOD2,RICTOR,EPHB2,FGR,HCK
GO:0031341	regulation of cell killing	12.9218	AGER,ARRB2,NCKAP1L,ICAM1,IL11,ITGAM,LAG3,P2RX7,PTPRC,PVR,TGFB2,TYROBP,VAV1,RASGRP1,CD226,LILRB1,IL23A,CYRIB,CRTAM,HAVCR2,CEBPG,CTSH,SLAMF7,LYZ,ITGB2,PTAFR,TREM2,SASH3,NOD2,KMT5C,CD274,IL4I1,LAPTM5,FCGR3A,CCL3,CCL5

## Sheet: DF_CCvsSC_FbI_24H_down
Term	Description	-LOG10(p)	Genes
R-HSA-8953897	Cellular responses to stimuli	16.5979	CALR,CAMK2G,CDKN2C,COX6B1,COX7B,COX11,MAPK14,EPAS1,HMGA1,HSBP1,HSPA1B,HSPA8,LMNA,MT1E,MT1X,MT2A,NUP88,PRDX1,DNAJC3,PSMB1,PSMB7,PSMC2,PSMD1,PSMD12,PSME2,RPA1,RPL6,RPL17,RPL26,RPS3A,RPS5,RPS26,SEC13,SOD1,SSR1,PRDX2,TFDP2,TUBA4A,UBB,WFS1,CUL2,RPL14,EIF2AK3,BAG4,PRDX6,PREB,LAMTOR5,GCN1,RPL35,ASF1A,DNAJB11,FKBP14,WIPI1,TNRC6C,SRPRB,CBX2,TGS1
R-HSA-8953854	Metabolism of RNA	11.0896	MAPK14,EPRS1,GTF2F2,HSD17B10,HSPA1B,HSPA8,NUP88,POLR2L,PSMB1,PSMB7,PSMC2,PSMD1,PSMD12,PSME2,RPL6,RPL17,RPL26,RPS3A,RPS5,RPS26,SEC13,SNRPD2,UBB,RPL14,SNUPN,C1D,PPIH,POP4,EBNA1BP2,RPL35,DCAF13,PELP1,LSM3,CDC40,NOP58,CPSF3,TRMT12,WDR12,ELAC2,NOL6,SNRNP25,GEMIN6,UTP15,TGS1,PIN4,RNASEL,ABCE1,NOLC1,FASTKD2,RRP1B,DHX29,SDAD1,METTL16,NOL10,EIF2A,EIF3E,SMAD3,MYBL1,GATB,INTS7,MOCS3,INTS10,RARS2,INTS12
R-HSA-453279	Mitotic G1 phase and G1/S transition	8.10135	CCND1,CDKN2C,MCM2,MCM3,MCM5,MCM6,PCNA,PSMB1,PSMB7,PSMC2,PSMD1,PSMD12,PSME2,RPA1,TFDP2,TK1,UBB,CDC25B,CETN2,LMNA,PPP1R12B,NUP88,PRKAR2B,RFC1,SEC13,TUBA4A,CCP110,GORASP2,GORASP1,CEP76,RAB1B,CEP41,SGO1,CENPP,BRCA1,POLR2L,MIS18A,CENPW,GNAS,SMO,IQCE,ERLEC1,SUFU,IFT57,WDR35,COX6B1,COX7B,COX11,PRDX1,SOD1,PRDX2,PRDX6,TGS1,HSPA1B,HSPA8,ERLIN2,KAT2A,SMAD3,HDAC4,SMAD6,ITGBL1,TWIST2,EPAS1,CUL2,ABCC3,ABCC4,MA…
ko04146	Peroxisome	7.97354	CRAT,EPHX2,PRDX1,PEX12,SOD1,XDH,ACOX2,AGPS,ACOT8,ECI2,PXMP4,CROT,PEX11G,ADH5,AUH,MAPK14,HSD17B10,HADH,IVD,PLPP3,SYNJ2,PLPPR4,FIG4,CERK,MBOAT7,UBB,AKR1B1,BRCA1,CBR1,PRKAR2B,PTGIS,PTGS1,RGN,ERLIN2,ACOT7,ACSF2,CYP2U1,HACD2,GAPDH,GPI,PGK1,HDAC4,AASDHPPT,ARV1,ATP5MC1,PRNP,TIMM10B,ATP2B4,SCARB1,DPYD,ESD,GALT,MGAT1,NUDT1,QDPR,NUDT5,SMPD1,PRDX6
GO:0009410	response to xenobiotic stimulus	7.12172	AOX1,CALR,CBR1,EMX2,FECH,GNAO1,GRIN2A,HADH,MAP1B,NFATC2,NME1,OGG1,TNFRSF11B,PCNA,PRNP,QDPR,S100A10,SFRP1,SMPD1,SOD1,TIMP2,VEGFB,HDAC4,ABCC4,SEMA3C,N6AMT1,AHRR,CYB5B,CYP2U1
GO:0010035	response to inorganic substance	7.11473	PARP1,AKR1B1,ATP2B4,CCND1,CALR,ERCC1,ERCC6,FECH,GNAO1,GPI,MAP1B,MET,MT1E,MT1X,MT2A,NUDT1,OGG1,TNFRSF11B,PRDX1,PCNA,PRNP,QDPR,SLC1A1,SMPD1,SOD1,PRDX2,TFAP2A,EIF2AK3,FBLN5,BACE1,EEF2K,CUTA,CYBRD1,COX11,CYB561,EPAS1,SLC30A6
GO:0048732	gland development	7.08161	CCND1,BMP4,DAG1,ARHGAP35,HOXA9,IGFBP5,LAMA5,SMAD3,MET,NME1,PBX1,PCNA,QDPR,CCL11,SFRP1,SMO,SOD1,PRDX2,TGFBR1,TGFBR3,TGM2,XDH,RGN,SEMA3C,WDR35,NTN4,WLS,LBH,CALR,S1PR3,SMAD6,NFATC2,CCN3,SEMA3F,TBX5,GDF5,SEMA5A,SOCS5,HDAC4,TRIB2,SUFU,GORASP1,TWIST2
GO:0031589	cell-substrate adhesion	6.95678	ANGPT1,CALR,COL8A1,DAG1,GPM6B,ITGA6,ITGB5,LAMA5,SMAD3,SMAD6,NF2,VIT,S100A10,SFRP1,ITGA8,ITGBL1,EDIL3,FBLN5,OLFM4,TRIOBP,LIMCH1,TIMM10B,CARMIL1,NTN4,WASHC2C,BMP4,MAPK14,EPHA4,PLXNA2,PRNP,CXCL12,PRDX2,TGM2,PLPP3,SEMA5A,BAG4,SOCS5,RIPOR2,VSIR,EEF2K,ARHGAP35,CCL11,RHOBTB3
GO:0072001	renal system development	6.60735	AKR1B1,ANGPT1,BMP4,EMX2,EPHA4,HOXA11,LAMA5,SMAD3,SMAD6,PBX1,SFRP1,SMO,TFAP2A,TGFBR1,WFS1,ITGA8,RGN,MAGED1,IFT27,LGR4,C1GALT1,CC2D2A,DAG1,KAT2A,GPI,ARHGAP35,IGFBP5,MET,NF2,CCL11,TBX5,TGFBR3,TGM2,SEMA3C,TMED2,SUFU,IFT57,HEG1,NTN4,WLS,FOXQ1,CCND1,GDF11,SAP18,TNFRSF11B,LDB2
R-HSA-5653656	Vesicle-mediated transport	6.46417	AP1G1,CALR,SCARB1,CHML,CPD,BLOC1S1,HSPA8,KIFC1,LMAN1,RAB27B,SEC13,ITSN1,TUBA4A,UBB,SYNJ2,RIN1,PREB,ARPC1A,TGOLN2,TMED2,COPS6,KDELR2,COPZ1,RHOBTB3,TMED3,ARFIP2,TRAPPC12,TRAPPC4,TBC1D8B,GORASP1,COLEC12,LMAN2L,RAB1B,MCFD2,SNX18,MGAT1,MLEC,DOLK,SLC17A5,PLPP3,PREPL,EXOC6B,EHD3,WIPI1
ko03030	DNA replication	6.34449	MCM2,MCM3,MCM5,MCM6,PCNA,RFC1,RPA1,RNASEH2A,CCND1,CDKN2C,TFDP2,CDC25B,SMAD3,HMGA1,HLTF,PARP1,BRCA1,CETN2,MAPK14,ERCC1,ERCC6,NUDT1,NFATC2,OGG1,REV3L,RPL26,CXCL12,UBA7,DCLRE1A,ASF1A,INTS7,SHISA5,FMN2,SETD7,NACC2,C9orf116,TEFM,GTF2F2,LMNA,NFIC
R-HSA-381038	XBP1(S) activates chaperone genes	6.23399	LMNA,DNAJC3,SSR1,WFS1,PREB,DNAJB11,FKBP14,WIPI1,SRPRB,CALR,EIF2AK3
GO:1900180	regulation of protein localization to nucleus	6.19227	PARP1,ANGPT1,BMP4,MAPK14,LMNA,SMAD3,NF2,SMO,NOLC1,EIF2AK3,MAGED1,LAMTOR5,CARD10,SUFU,ATP2B4,DAG1,GPM6B,LMAN1,NMT1,PRNP,SLC1A1,BAG4,RIPOR2,ERLEC1,TRAPPC12,TMEM30A,CEMIP,ABHD17C,CALR,NUP88,SEC13,SNUPN,TOR1AIP1,HSPA8,PEX12,TIMM10B,SPCS1,SRPRB,SPCS3,GNPTAB,MGARP,MAP1B,PREB,ARV1,HADH,CCN3,SFRP1,HMGN3,SIDT2,WLS,ABCE1,SDAD1,NOL6
GO:0043043	peptide biosynthetic process	6.09278	CALR,DIO2,EEF1B2,EIF4EBP2,EPRS1,GAPDH,IGFBP5,EIF3E,GATB,DNAJC3,ABCE1,RPL6,RPL17,RPL26,RPS3A,RPS5,RPS26,SLC1A1,RPL14,NOLC1,EIF2AK3,TMED2,GCN1,RPL35,FASTKD2,TRUB2,EEF2K,MRPL2,MRPL30,DHX29,RARS2,TNRC6C,MRPS34,MRPL57,METTL16,EIF2A,GFM2,EPHA4,PRNP
GO:1902903	regulation of supramolecular fiber organization	5.98704	ADD3,ARHGAP35,HSPA1B,HSPA8,SMAD3,MAP1B,MET,NF2,PFDN1,PFDN5,S100A10,CCL11,CXCL12,SFRP1,TGFBR1,SEMA5A,TMSB10,BAG4,ARPC1A,TRIOBP,LIMCH1,ARFIP2,CARMIL1,WASHC2C,BRCA1,KAT2A,GPM6B,MAPRE2,RHOBTB3,CEP97,SKA3,DPT,ITGB5,MFAP5,FBLN5,BACE1,FMN2,LOXL4,MYPN,FHDC1,DAG1,ERCC1,TBX5,LDB2,CCP110,RIPOR2,HDAC4,FLRT2,FAM98A,EEF2K,LMAN1,NMT1,NUSAP1,ADCK1,WDR35,MGARP,CIT,CALR,SDAD1,MYL6,MN1,ITGA8,ITGBL1,TIMM10B,ITGA6
GO:0045936	negative regulation of phosphate metabolic process	5.91741	PARP1,ANGPT1,BMP4,CDKN2C,COX11,SMAD6,NF2,PRKAR2B,DNAJC3,PRNP,SFRP1,SMPD1,NR2F2,XDH,PLPP3,GPRC5A,RGN,BAG4,SOCS5,HDAC4,TMED2,TRIB2,HEG1,DBNDD1,LPCAT1,DUSP19,ATP2B4,ECM1,GAPDH,GPI,MCM2,PPP1R12B,PTPRN2,ABCE1,TFPI,TIMP2,LAMTOR5,CIT,RRP1B,FAF2,PPP1R14A,ELFN2,CCND1,CDC25B,CKS2,DAG1,EPHA4,ERCC6,MET,SLC1A1,SOD1,LDB2,MAGED1,GCN1,CARD10,FAM20A,CEMIP,BRCA1,HSPA1B
GO:0050673	epithelial cell proliferation	5.80917	ANGPT1,CCND1,BMP4,SCARB1,COL8A1,ECM1,IGFBP5,SMAD3,NME1,CCN3,CCL11,CXCL12,SFRP1,SMO,NR2F2,TGFBR1,TGFBR3,VEGFB,XDH,GDF5,SEMA5A,RGN,MAGED1,SIDT2,IFT57,LGR4,ATP2B4,BRCA1,MAPK14,DAG1,EPAS1,SMAD6,PGK1,PTGIS,SLC1A1,TBX5,EIF2AK3,SEMA3C,TMED2,CARD10,SUFU,C1GALT1,HEG1,HSPB6,MET
