# Supplementary material for: Understanding fibrosis pathogenesis via modeling macrophage-fibroblast interplay in immune-metabolic context
Source: Nat Commun. 2022 Oct 30;13:6499. doi: 10.1038/s41467-022-34241-5 (PMC9618579; doi:10.1038/s41467-022-34241-5)
Supplement: Supplementary file 8 — Source Data [file 41467_2022_34241_MOESM8_ESM.zip]

Archive with 5 entries (5 files):
- Source_data/Fig6h-i-j_PhenotypeNeighbourhoodQuantificationByDatasetWithoutOthers_V3 (1).py
- Source_data/Source_data_Fig10c.xlsx
- Source_data/Source_data_Fig1-5.xlsx
- Source_data/Source_data_Fig6d.xlsx
- Source_data/Source_data_FigS1c,S4.xlsx
