# Supplementary material for: Understanding fibrosis pathogenesis via modeling macrophage-fibroblast interplay in immune-metabolic context
Source: Nat Commun. 2022 Oct 30;13:6499. doi: 10.1038/s41467-022-34241-5 (PMC9618579; doi:10.1038/s41467-022-34241-5)
Supplement: Supplementary file 8 — Source Data [file 41467_2022_34241_MOESM8_ESM.zip › Source_data/Fig6h-i-j_PhenotypeNeighbourhoodQuantificationByDatasetWithoutOthers_V3 (1).py]

from pathlib import Path
import numpy as np
import csv
import math
import matplotlib.pyplot as plt
import pandas as pd
import seaborn as sns

# Count different cell types in current cell neighbourhood
# def computeNeighbourhoods(filepaths, radius):
#     neighbourhoods = {
#         'CD20' : {'CD20': 0, 'M2': 0, 'CD4': 0, 'CD8': 0, 'FAP': 0, 'M1': 0},
#         'M2': {'CD20': 0, 'M2': 0, 'CD4': 0, 'CD8': 0, 'FAP': 0, 'M1': 0},
#         'CD4': {'CD20': 0, 'M2': 0, 'CD4': 0, 'CD8': 0, 'FAP': 0, 'M1': 0},
#         'CD8': {'CD20': 0, 'M2': 0, 'CD4': 0, 'CD8': 0, 'FAP': 0, 'M1': 0},
#         'FAP': {'CD20': 0, 'M2': 0, 'CD4': 0, 'CD8': 0, 'FAP': 0, 'M1': 0},
#         'M1': {'CD20': 0, 'M2': 0, 'CD4': 0, 'CD8': 0, 'FAP': 0, 'M1': 0}
#     }
#     neighbourhoodCounter = {'CD20': 0, 'M2': 0, 'CD4': 0, 'CD8': 0, 'FAP': 0, 'M1': 0}
#     for filepath in filepaths:
#         cells = dict()
#         with open(filepath) as csvfile:
#             reader = csv.DictReader(csvfile, dialect='excel-tab')
#             xMax = 0
#             yMax = 0
#             for row in reader:
#                 if row['Phenotype'] != "" and row['Phenotype'] != "Other":
#                     cells[int(row['Cell ID'])] = dict(phenotype=row['Phenotype'], x=row['Cell X Position'],
#                                                       y=row['Cell Y Position'])
#                     if int(row['Cell X Position']) > xMax:
#                         xMax = int(row['Cell X Position'])
#                     if int(row['Cell Y Position']) > yMax:
#                         yMax = int(row['Cell Y Position'])
#             for cellAid, cellAvalues in cells.items():
#                 if int(cellAvalues['x']) >= radius and int(cellAvalues['x']) < xMax-radius and int(cellAvalues['y']) >= radius and int(cellAvalues['y']) <= yMax-radius:
#                     neighbourhoodCounter[cellAvalues['phenotype']] += 1
#                     for cellBid, cellBvalues in cells.items():
#                         if cellAid != cellBid and math.sqrt((int(cellBvalues['x']) - int(cellAvalues['x'])) ** 2 + (
#                                         int(cellBvalues['y']) - int(cellAvalues['y'])) ** 2) <= radius:
#                             neighbourhoods[cellAvalues['phenotype']][cellBvalues['phenotype']] += 1
#
#     return neighbourhoodCounter, neighbourhoods

def computeNeighbourhoods(filepaths, radius):
    neighbourhoods = {
        'phenotype': [],
        'CD20': [],
        'M2': [],
        'CD4': [],
        'CD8': [],
        'FAP': [],
        'M1': []
    }
    neighbourhoodCounter = {'CD20': 0, 'M2': 0, 'CD4': 0, 'CD8': 0, 'FAP': 0, 'M1': 0}

    for filepath in filepaths:
        cells = dict()
        with open(filepath) as csvfile:
            reader = csv.DictReader(csvfile, dialect='excel-tab')
            xMax = 0
            yMax = 0
            for row in reader:
                if row['Phenotype'] != "" and row['Phenotype'] != "Other":
                    cells[int(row['Cell ID'])] = dict(phenotype=row['Phenotype'], x=row['Cell X Position'],
                                                      y=row['Cell Y Position'])
                    if int(row['Cell X Position']) > xMax:
                        xMax = int(row['Cell X Position'])
                    if int(row['Cell Y Position']) > yMax:
                        yMax = int(row['Cell Y Position'])
            for cellAid, cellAvalues in cells.items():
                if int(cellAvalues['x']) >= radius and int(cellAvalues['x']) < xMax-radius and int(cellAvalues['y']) >= radius and int(cellAvalues['y']) <= yMax-radius:
                    neighbourhoodCounter[cellAvalues['phenotype']] += 1
                    current_neighbourhood = {'CD20': 0, 'M2': 0, 'CD4': 0, 'CD8': 0, 'FAP': 0, 'M1': 0}
                    for cellBid, cellBvalues in cells.items():
                        if cellAid != cellBid and math.sqrt((int(cellBvalues['x']) - int(cellAvalues['x'])) ** 2 + (
                                        int(cellBvalues['y']) - int(cellAvalues['y'])) ** 2) <= radius:
                            current_neighbourhood[cellBvalues['phenotype']] += 1
                    neighbourhoods['phenotype'].append(cellAvalues['phenotype'])
                    for phenotype in current_neighbourhood:
                        neighbourhoods[phenotype].append(current_neighbourhood[phenotype])

    return neighbourhoodCounter, neighbourhoods


#Main process
# Load data csv
datasetfolder = '/home/weber/Documents/Recherche/SYSMIFTA/Spatial Analysis/Nephrectomies/Dataset_Article/'
savefolder = '/home/weber/Documents/Recherche/SYSMIFTA/Spatial Analysis/Nephrectomies/Results/PhenotypeNeighbourhoodQuantificationByDatasetWithoutOther_ArticleVersion_V3/'

datasets = []
for dir in list(Path(datasetfolder).glob('*')):
    if dir.is_dir():
        datasets.append(dir.name)

for dataset in datasets:
    folder = datasetfolder + dataset + '/'
    filepaths = list(Path(folder).glob('*_cell_seg_data.txt'))
    radiuses = [30]
    for radius in radiuses:
        neighbourhoodCounter, neighbourhoods = computeNeighbourhoods(filepaths, radius)
        #Convert in Pandas
        df = pd.DataFrame(neighbourhoods)
        #print(df)

        dd = pd.melt(df, id_vars=['phenotype'], value_vars=['CD20', 'M2', 'CD4', 'CD8', 'FAP', 'M1'], var_name='Cells')
        ax = sns.barplot(x='phenotype', y='value', data=dd, hue='Cells', order=['CD20', 'M2', 'CD4', 'CD8', 'FAP', 'M1'], capsize=.1, estimator=np.mean, errwidth=0.5)

        #
        # phenotypes = list(neighbourhoodCounter.keys())
        # # Plot the clustering
        # xlabels = []
        # for phenotype in phenotypes:
        #     xlabels.append(phenotype + '\n#' + str(neighbourhoodCounter[phenotype]))
        # fig, ax = plt.subplots()
        # #fig.set_figwidth(fig.get_figwidth())
        # ind = np.arange(len(xlabels))
        # width = (0.8 / len(phenotypes))
        # n = 1
        # for phenotypeNeighbours in phenotypes:
        #     plotdata = [neighbourhoods[phenotypeCell][phenotypeNeighbours]]
        #     # for phenotypeCell in phenotypes:
        #     #     plotdata.append(neighbourhoods[phenotypeCell][phenotypeNeighbours])
        #
        #     ax.boxplot(plotdata)
        #     # ax.bar(ind - ((len(phenotypes) / 2) * width) + n * width, plotdata, width,
        #     #        label=phenotypeNeighbours)
        #     n += 1
        #
        # #Try seaborn boxplot
        #
        # ax.set_ylabel('Phenotypes quantification')
        # ax.set_title(
        #     'Phenotype neighbourhood quantification (radius =' + str(radius) + ' pixels)\nbased on ' + str(len(filepaths)) + ' stamps (' + str(
        #         sum(neighbourhoodCounter.values())) + ' neighbourhoods)')
        # #ax.set_xticks(ind)
        # #ax.set_xticklabels(xlabels)
        # #plt.ylim((0, 1.45))
        # #ax.legend()
        #
        # if save path not defined then show the fig
        if savefolder is None:
            plt.show()
        else:
            plt.savefig(savefolder + 'PhenotypeNeighbourhoodQuantificationWithoutOther_Dataset_' + dataset.replace(' ', '_') + '_Radius_' + str(
                radius) + '.pdf')
        plt.close()
        print('Neighbourhood computed for Dataset=' + dataset + ' Radius=' + str(radius))
