# Supplementary material for: Understanding fibrosis pathogenesis via modeling macrophage-fibroblast interplay in immune-metabolic context
Source: Nat Commun. 2022 Oct 30;13:6499. doi: 10.1038/s41467-022-34241-5 (PMC9618579; doi:10.1038/s41467-022-34241-5)
Supplement: Supplementary file 8 — Source Data [file 41467_2022_34241_MOESM8_ESM.zip › Source_data/Source_data_Fig10c.xlsx]

## Sheet: Table1
Case	Sample Name	Tissue Category	Phenotype	Cell ID	Total Cells	Tissue Category Area (square microns)	Cell Density (per square mm)	Nucleus Area (square microns)	Nucleus Area (percent)	Nucleus DAPI Min (Normalized Counts, Total Weighting)	Nucleus DAPI Mean (Normalized Counts, Total Weighting)	Nucleus DAPI Max (Normalized Counts, Total Weighting)	Nucleus DAPI Std Dev (Normalized Counts, Total Weighting)	Nucleus DAPI Total (Normalized Counts, Total Weighting)	Nucleus CD4+ (Opal 520) Min (Normalized Counts, Total Weighting)	Nucleus CD4+ (Opal 520) Mean (Normalized Counts, Total Weighting)	Nucleus CD4+ (Opal 520) Max (Normalized Counts, Total Weighting)	Nucleus CD4+ (Opal 520) Std Dev (Normalized Counts, Total Weighting)	Nucleus CD4+ (Opal 520) Total (Normalized Counts, Total Weighting)	Nucleus CD206+ (Opal 540) Min (Normalized Counts, Total Weighting)	Nucleus CD206+ (Opal 540) Mean (Normalized Counts, Total Weighting)	Nucleus CD206+ (Opal 540) Max (Normalized Counts, Total Weighting)	Nucleus CD206+ (Opal 540) Std Dev (Normalized Counts, Total Weighting)	Nucleus CD206+ (Opal 540) Total (Normalized Counts, Total Weighting)	Nucleus CD8+ (Opal 570) Min (Normalized Counts, Total Weighting)	Nucleus CD8+ (Opal 570) Mean (Normalized Counts, Total Weighting)	Nucleus CD8+ (Opal 570) Max (Normalized Counts, Total Weighting)	Nucleus CD8+ (Opal 570) Std Dev (Normalized Counts, Total Weighting)	Nucleus CD8+ (Opal 570) Total (Normalized Counts, Total Weighting)	Nucleus FAP+ (Opal 620) Min (Normalized Counts, Total Weighting)	Nucleus FAP+ (Opal 620) Mean (Normalized Counts, Total Weighting)	Nucleus FAP+ (Opal 620) Max (Normalized Counts, Total Weighting)	Nucleus FAP+ (Opal 620) Std Dev (Normalized Counts, Total Weighting)	Nucleus FAP+ (Opal 620) Total (Normalized Counts, Total Weighting)	Nucleus CD68+ (Opal 650) Min (Normalized Counts, Total Weighting)	Nucleus CD68+ (Opal 650) Mean (Normalized Counts, Total Weighting)	Nucleus CD68+ (Opal 650) Max (Normalized Counts, Total Weighting)	Nucleus CD68+ (Opal 650) Std Dev (Normalized Counts, Total Weighting)	Nucleus CD68+ (Opal 650) Total (Normalized Counts, Total Weighting)	Nucleus CD20+ (Opal 690) Min (Normalized Counts, Total Weighting)	Nucleus CD20+ (Opal 690) Mean (Normalized Counts, Total Weighting)	Nucleus CD20+ (Opal 690) Max (Normalized Counts, Total Weighting)	Nucleus CD20+ (Opal 690) Std Dev (Normalized Counts, Total Weighting)	Nucleus CD20+ (Opal 690) Total (Normalized Counts, Total Weighting)	Nucleus Autofluorescence Min (Normalized Counts, Total Weighting)	Nucleus Autofluorescence Mean (Normalized Counts, Total Weighting)	Nucleus Autofluorescence Max (Normalized Counts, Total Weighting)	Nucleus Autofluorescence Std Dev (Normalized Counts, Total Weighting)	Nucleus Autofluorescence Total (Normalized Counts, Total Weighting)
Case1	Case1_[16252,47160].im3	Stroma	CD4+	all	377	762515	494.4	4958.7	0.0065	6.235	108.769	296.084	37.15	8.64085e+06	0	0.452	11.553	0.519	35945.6	0	0.076	4.782	0.106	6042.38	0	0.158	3.865	0.113	12549.3	0.715	3.884	13.051	1.186	308534	0	1.778	14.077	0.691	141269	0	2.052	84.062	3.254	163030	0.416	6.201	17.982	1.246	492583
Case1	Case1_[16252,47160].im3	Stroma	CD8+	all	209	762515	274.1	2442.2	0.0032	8.851	112.563	272.743	39.639	4.40414e+06	0	0.041	3.085	0.097	1617.19	0	0.067	3.624	0.114	2602.6	0	1.022	11.884	0.78	40005.1	0.709	3.82	16.679	1.398	149467	0	1.527	10.378	0.545	59750.5	0	1.389	81.479	2.882	54359.4	0.214	5.129	13.59	1.034	200683
Case1	Case1_[16252,47160].im3	Stroma	CD206+	all	266	762515	348.8	3439.7	0.0045	5.268	81.786	246.558	31.339	4.50692e+06	0	0.089	5.782	0.148	4910.01	0	0.549	17.272	0.619	30270.5	0	0.274	3.505	0.15	15078.7	0.567	3.951	15.07	1.254	217724	0	1.726	11.577	0.68	95086	0	1.028	53.848	2.212	56650.4	0	5.84	14.844	1.141	321838
Case1	Case1_[16252,47160].im3	Stroma	FAP+	all	2	762515	2.6	21.3	0	19.052	59.713	91.775	13.572	20362.1	0	0	0.007	0	0.007	0	0.062	1.764	0.129	21.24	0	0.347	1.164	0.255	118.431	4.147	10.554	24.362	2.247	3598.78	0.97	3.628	7.837	1.064	1237.12	0	0.325	2.303	0.032	110.877	3.041	6.94	11.259	0.011	2366.38
Case1	Case1_[16252,47160].im3	Stroma	CD20+	all	119	762515	156.1	1371.3	0.0018	7.728	102.03	258.233	36.556	2.2415e+06	0	0.071	7.161	0.462	1565.14	0	0.049	3.672	0.062	1078.6	0	0.203	1.887	0.107	4463.32	0.614	3.123	10.397	1.036	68611.2	0	4.202	14.533	1.6	92322.6	0	20.684	115.062	14.854	454408	0.963	6.284	23.2	2.021	138051
Case1	Case1_[16252,47160].im3	Stroma	Other	all	3856	762515	5056.9	74812.3	0.0981	3.479	67.605	287.267	30.101	8.10284e+07	0	0.008	3.012	0.03	9940.89	0	0.025	7.161	0.05	29723.7	0	0.139	5.905	0.077	166484	0.528	4.539	20.524	1.617	5.44021e+06	0	1.58	12.705	0.493	1.89326e+06	0	0.512	46.809	0.387	613182	0	5.169	40.835	1.212	6.19568e+06
Case1	Case1_[16252,47160].im3	Stroma	CD68+	all	21	762515	27.5	296.8	0.0004	6.318	75.334	197.079	28.94	358216	0	0.007	1.465	0.022	34.911	0	0.026	2.179	0.034	122.573	0	0.146	1.611	0.066	692.514	1.099	4.01	9.644	0.953	19068.2	0	4.507	29.434	2.703	21428.7	0	0.505	3.661	0.392	2402.33	1.832	5.025	11.776	0.975	23895.2
Case1	Case1_[16252,47160].im3	Stroma	All	all	4850	762515	6360.5	87342.3	0.1145	3.479	72.323	296.084	33.961	1.012e+08	0	0.039	11.553	0.212	54013.7	0	0.05	17.272	0.204	69861.7	0	0.171	11.884	0.268	239391	0.528	4.436	24.362	1.564	6.20721e+06	0	1.647	29.434	0.791	2.30435e+06	0	0.961	115.062	4.348	1.34414e+06	0	5.271	40.835	1.29	7.37509e+06
Case1	Case1_[16252,47160].im3	Blank	CD4+	all	0	696158	0	0	0	#N/A	#N/A	#N/A	#N/A	0	#N/A	#N/A	#N/A	#N/A	0	#N/A	#N/A	#N/A	#N/A	0	#N/A	#N/A	#N/A	#N/A	0	#N/A	#N/A	#N/A	#N/A	0	#N/A	#N/A	#N/A	#N/A	0	#N/A	#N/A	#N/A	#N/A	0	#N/A	#N/A	#N/A	#N/A	0
Case1	Case1_[16252,47160].im3	Blank	CD8+	all	1	696158	1.4	20.2	0	56.462	138.51	181.479	#N/A	44877.4	0	0	0	#N/A	0	0	0.024	1.006	#N/A	7.725	0.002	1.036	3.413	#N/A	335.701	3.352	5.166	7.01	#N/A	1673.65	0.393	2.053	4.827	#N/A	665.147	0	0.559	2.401	#N/A	181.107	3.37	5.57	7.993	#N/A	1804.58
Case1	Case1_[16252,47160].im3	Blank	CD206+	all	0	696158	0	0	0	#N/A	#N/A	#N/A	#N/A	0	#N/A	#N/A	#N/A	#N/A	0	#N/A	#N/A	#N/A	#N/A	0	#N/A	#N/A	#N/A	#N/A	0	#N/A	#N/A	#N/A	#N/A	0	#N/A	#N/A	#N/A	#N/A	0	#N/A	#N/A	#N/A	#N/A	0	#N/A	#N/A	#N/A	#N/A	0
Case1	Case1_[16252,47160].im3	Blank	FAP+	all	0	696158	0	0	0	#N/A	#N/A	#N/A	#N/A	0	#N/A	#N/A	#N/A	#N/A	0	#N/A	#N/A	#N/A	#N/A	0	#N/A	#N/A	#N/A	#N/A	0	#N/A	#N/A	#N/A	#N/A	0	#N/A	#N/A	#N/A	#N/A	0	#N/A	#N/A	#N/A	#N/A	0	#N/A	#N/A	#N/A	#N/A	0
Case1	Case1_[16252,47160].im3	Blank	CD20+	all	0	696158	0	0	0	#N/A	#N/A	#N/A	#N/A	0	#N/A	#N/A	#N/A	#N/A	0	#N/A	#N/A	#N/A	#N/A	0	#N/A	#N/A	#N/A	#N/A	0	#N/A	#N/A	#N/A	#N/A	0	#N/A	#N/A	#N/A	#N/A	0	#N/A	#N/A	#N/A	#N/A	0	#N/A	#N/A	#N/A	#N/A	0
Case1	Case1_[16252,47160].im3	Blank	Other	all	4	696158	5.7	37.1	0.0001	16.972	108.322	192.005	34.166	64343.3	0	0.001	0.12	0	0.309	0	0.055	2.383	0.083	32.767	0	0.303	1.307	0.193	179.968	1.681	6.187	14.635	4.086	3675.25	0	1.996	6.322	1.058	1185.53	0	0.398	3.026	0.132	236.461	1.72	4.622	8.509	1.126	2745.22
Case1	Case1_[16252,47160].im3	Blank	CD68+	all	0	696158	0	0	0	#N/A	#N/A	#N/A	#N/A	0	#N/A	#N/A	#N/A	#N/A	0	#N/A	#N/A	#N/A	#N/A	0	#N/A	#N/A	#N/A	#N/A	0	#N/A	#N/A	#N/A	#N/A	0	#N/A	#N/A	#N/A	#N/A	0	#N/A	#N/A	#N/A	#N/A	0	#N/A	#N/A	#N/A	#N/A	0
Case1	Case1_[16252,47160].im3	Blank	All	all	5	696158	7.2	57.3	0.0001	16.972	118.977	192.005	35.153	109221	0	0	0.12	0	0.309	0	0.044	2.383	0.073	40.492	0	0.562	3.413	0.372	515.67	1.681	5.827	14.635	3.562	5348.9	0	2.016	6.322	0.92	1850.67	0	0.455	3.026	0.143	417.568	1.72	4.956	8.509	1.119	4549.8
Case1	Case1_[16252,47160].im3	All	CD4+	all	377	1458674	258.5	4958.7	0.0065	6.235	108.769	296.084	37.15	8.64085e+06	0	0.452	11.553	0.519	35945.6	0	0.076	4.782	0.106	6042.38	0	0.158	3.865	0.113	12549.3	0.715	3.884	13.051	1.186	308534	0	1.778	14.077	0.691	141269	0	2.052	84.062	3.254	163030	0.416	6.201	17.982	1.246	492583
Case1	Case1_[16252,47160].im3	All	CD8+	all	210	1458674	144	2462.4	0.0032	8.851	112.776	272.743	39.612	4.44902e+06	0	0.041	3.085	0.096	1617.19	0	0.066	3.624	0.113	2610.32	0	1.023	11.884	0.778	40340.8	0.709	3.831	16.679	1.399	151141	0	1.531	10.378	0.546	60415.6	0	1.383	81.479	2.875	54540.5	0.214	5.133	13.59	1.032	202488
Case1	Case1_[16252,47160].im3	All	CD206+	all	266	1458674	182.4	3439.7	0.0045	5.268	81.786	246.558	31.339	4.50692e+06	0	0.089	5.782	0.148	4910.01	0	0.549	17.272	0.619	30270.5	0	0.274	3.505	0.15	15078.7	0.567	3.951	15.07	1.254	217724	0	1.726	11.577	0.68	95086	0	1.028	53.848	2.212	56650.4	0	5.84	14.844	1.141	321838
Case1	Case1_[16252,47160].im3	All	FAP+	all	2	1458674	1.4	21.3	0	19.052	59.713	91.775	13.572	20362.1	0	0	0.007	0	0.007	0	0.062	1.764	0.129	21.24	0	0.347	1.164	0.255	118.431	4.147	10.554	24.362	2.247	3598.78	0.97	3.628	7.837	1.064	1237.12	0	0.325	2.303	0.032	110.877	3.041	6.94	11.259	0.011	2366.38
Case1	Case1_[16252,47160].im3	All	CD20+	all	119	1458674	81.58	1371.3	0.0018	7.728	102.03	258.233	36.556	2.2415e+06	0	0.071	7.161	0.462	1565.14	0	0.049	3.672	0.062	1078.6	0	0.203	1.887	0.107	4463.32	0.614	3.123	10.397	1.036	68611.2	0	4.202	14.533	1.6	92322.6	0	20.684	115.062	14.854	454408	0.963	6.284	23.2	2.021	138051
Case1	Case1_[16252,47160].im3	All	Other	all	3860	1458674	2646.2	74849.4	0.0982	3.479	67.626	287.267	30.116	8.10927e+07	0	0.008	3.012	0.03	9941.2	0	0.025	7.161	0.05	29756.5	0	0.139	5.905	0.077	166664	0.528	4.54	20.524	1.621	5.44388e+06	0	1.58	12.705	0.494	1.89444e+06	0	0.512	46.809	0.387	613419	0	5.169	40.835	1.212	6.19842e+06
Case1	Case1_[16252,47160].im3	All	CD68+	all	21	1458674	14.4	296.8	0.0004	6.318	75.334	197.079	28.94	358216	0	0.007	1.465	0.022	34.911	0	0.026	2.179	0.034	122.573	0	0.146	1.611	0.066	692.514	1.099	4.01	9.644	0.953	19068.2	0	4.507	29.434	2.703	21428.7	0	0.505	3.661	0.392	2402.33	1.832	5.025	11.776	0.975	23895.2
Case1	Case1_[16252,47160].im3	All	All	all	4855	1458674	3328.4	87399.6	0.1146	3.479	72.353	296.084	33.975	1.0131e+08	0	0.039	11.553	0.212	54014	0	0.05	17.272	0.204	69902.1	0	0.171	11.884	0.268	239907	0.528	4.437	24.362	1.568	6.21256e+06	0	1.647	29.434	0.791	2.3062e+06	0	0.96	115.062	4.346	1.34456e+06	0	5.27	40.835	1.29	7.37964e+06
Case1	Case1_[16537,45505].im3	Stroma	CD4+	all	259	466958	554.7	3067.8	0.0066	8.521	130.488	319.738	39.826	6.41337e+06	0	0.646	9.193	0.528	31771.8	0	0.095	4.359	0.119	4691.03	0	0.194	5.157	0.132	9512.82	0.997	3.578	10.551	0.984	175852	0	2.174	12.334	1.039	106831	0	4.6	82.659	5.837	226088	0.744	6.668	16.811	1.211	327706
Case1	Case1_[16537,45505].im3	Stroma	CD8+	all	167	466958	357.6	1939.8	0.0042	9.051	128.146	317.562	41.208	3.98238e+06	0	0.104	7	0.163	3241.46	0	0.104	4.853	0.125	3244.43	0	0.892	10.05	0.53	27728.3	0.864	3.5	11.864	0.973	108771	0	1.842	10.973	1.087	57247.5	0	3.854	92.462	7.052	119760	0.476	5.79	16.599	1.203	179946
Case1	Case1_[16537,45505].im3	Stroma	CD206+	all	95	466958	203	1117.1	0.0024	10.324	97.65	278.053	30.592	1.74755e+06	0	0.15	4.257	0.162	2682.57	0	0.627	20.615	0.496	11214.4	0	0.299	4.338	0.16	5358.92	0.661	3.845	12.484	1.439	68801.6	0	1.499	10.079	0.675	26830.3	0	1.136	69.812	2.238	20324	1.121	5.935	13.982	1.009	106207
Case1	Case1_[16537,45505].im3	Stroma	FAP+	all	10	466958	21.4	123.1	0.0003	27.128	105.988	222.375	34.068	209009	0	0.002	0.938	0.004	4.54	0	0.009	1.477	0.01	18.011	0	0.178	1.389	0.061	351.183	2.492	7.066	14.93	0.779	13934.6	0	2.158	5.761	0.269	4255.43	0	0.427	4.454	0.315	841.35	1.65	5.702	10.308	0.722	11244.4
Case1	Case1_[16537,45505].im3	Stroma	CD20+	all	60	466958	128	619.1	0.0013	9.595	111.092	258.538	39.006	1.10192e+06	0	0.119	3.423	0.177	1183.33	0	0.042	3.29	0.047	416.722	0	0.292	2.385	0.147	2894.27	0.692	2.939	9.202	0.891	29152.7	0	5.633	14.52	1.748	55876	0.838	34.871	121.006	18.355	345889	1.811	7.934	18.595	1.762	78693.7
Case1	Case1_[16537,45505].im3	Stroma	Other	all	2343	466958	5017.6	39384.6	0.0843	4.75	84.602	327.551	35.383	5.33815e+07	0	0.056	5.027	0.08	35168.8	0	0.044	3.874	0.056	27774	0	0.148	4.21	0.072	93069.3	0.385	3.489	15.653	1.35	2.20124e+06	0	1.112	10.828	0.491	701379	0	0.308	52.146	0.419	194054	0	6.379	29.995	2.015	4.02522e+06
Case1	Case1_[16537,45505].im3	Stroma	CD68+	all	6	466958	13	73.6	0.0002	10.117	78.969	163.456	27.45	93104.4	0	0.004	0.521	0.004	4.957	0	0.067	2.941	0.06	78.774	0	0.248	1.739	0.196	292.113	1.706	4.998	11.881	1.16	5892.55	0.357	6.656	53.21	4.794	7847.2	0	0.254	3.363	0.118	299.852	2.45	6.596	15.534	1.559	7776.29
Case1	Case1_[16537,45505].im3	Stroma	All	all	2940	466958	6296.1	46325.1	0.0992	4.75	90.181	327.551	38.812	6.69288e+07	0	0.1	9.193	0.252	74057.5	0	0.064	20.615	0.152	47437.4	0	0.188	10.05	0.237	139207	0.385	3.508	15.653	1.324	2.60364e+06	0	1.294	53.21	1.021	960266	0	1.222	121.006	6.012	907255	0	6.382	29.995	1.908	4.7368e+06
Case1	Case1_[16537,45505].im3	Blank	CD4+	all	0	991715	0	0	0	#N/A	#N/A	#N/A	#N/A	0	#N/A	#N/A	#N/A	#N/A	0	#N/A	#N/A	#N/A	#N/A	0	#N/A	#N/A	#N/A	#N/A	0	#N/A	#N/A	#N/A	#N/A	0	#N/A	#N/A	#N/A	#N/A	0	#N/A	#N/A	#N/A	#N/A	0	#N/A	#N/A	#N/A	#N/A	0
Case1	Case1_[16537,45505].im3	Blank	CD8+	all	0	991715	0	0	0	#N/A	#N/A	#N/A	#N/A	0	#N/A	#N/A	#N/A	#N/A	0	#N/A	#N/A	#N/A	#N/A	0	#N/A	#N/A	#N/A	#N/A	0	#N/A	#N/A	#N/A	#N/A	0	#N/A	#N/A	#N/A	#N/A	0	#N/A	#N/A	#N/A	#N/A	0	#N/A	#N/A	#N/A	#N/A	0
Case1	Case1_[16537,45505].im3	Blank	CD206+	all	0	991715	0	0	0	#N/A	#N/A	#N/A	#N/A	0	#N/A	#N/A	#N/A	#N/A	0	#N/A	#N/A	#N/A	#N/A	0	#N/A	#N/A	#N/A	#N/A	0	#N/A	#N/A	#N/A	#N/A	0	#N/A	#N/A	#N/A	#N/A	0	#N/A	#N/A	#N/A	#N/A	0	#N/A	#N/A	#N/A	#N/A	0
Case1	Case1_[16537,45505].im3	Blank	FAP+	all	0	991715	0	0	0	#N/A	#N/A	#N/A	#N/A	0	#N/A	#N/A	#N/A	#N/A	0	#N/A	#N/A	#N/A	#N/A	0	#N/A	#N/A	#N/A	#N/A	0	#N/A	#N/A	#N/A	#N/A	0	#N/A	#N/A	#N/A	#N/A	0	#N/A	#N/A	#N/A	#N/A	0	#N/A	#N/A	#N/A	#N/A	0
Case1	Case1_[16537,45505].im3	Blank	CD20+	all	0	991715	0	0	0	#N/A	#N/A	#N/A	#N/A	0	#N/A	#N/A	#N/A	#N/A	0	#N/A	#N/A	#N/A	#N/A	0	#N/A	#N/A	#N/A	#N/A	0	#N/A	#N/A	#N/A	#N/A	0	#N/A	#N/A	#N/A	#N/A	0	#N/A	#N/A	#N/A	#N/A	0	#N/A	#N/A	#N/A	#N/A	0
Case1	Case1_[16537,45505].im3	Blank	Other	all	1	991715	1	8.4	0	9.511	32.881	60.645	#N/A	4406.05	0	0.002	0.094	#N/A	0.246	0	0.023	0.792	#N/A	3.056	0	0.183	0.636	#N/A	24.49	2.407	5.25	7.738	#N/A	703.547	0	0.929	2.164	#N/A	124.516	0	0.144	1.309	#N/A	19.309	1.345	3.156	5.515	#N/A	422.94
Case1	Case1_[16537,45505].im3	Blank	CD68+	all	0	991715	0	0	0	#N/A	#N/A	#N/A	#N/A	0	#N/A	#N/A	#N/A	#N/A	0	#N/A	#N/A	#N/A	#N/A	0	#N/A	#N/A	#N/A	#N/A	0	#N/A	#N/A	#N/A	#N/A	0	#N/A	#N/A	#N/A	#N/A	0	#N/A	#N/A	#N/A	#N/A	0	#N/A	#N/A	#N/A	#N/A	0
Case1	Case1_[16537,45505].im3	Blank	All	all	1	991715	1	8.4	0	9.511	32.881	60.645	#N/A	4406.05	0	0.002	0.094	#N/A	0.246	0	0.023	0.792	#N/A	3.056	0	0.183	0.636	#N/A	24.49	2.407	5.25	7.738	#N/A	703.547	0	0.929	2.164	#N/A	124.516	0	0.144	1.309	#N/A	19.309	1.345	3.156	5.515	#N/A	422.94
Case1	Case1_[16537,45505].im3	All	CD4+	all	259	1458674	177.6	3067.8	0.0066	8.521	130.488	319.738	39.826	6.41337e+06	0	0.646	9.193	0.528	31771.8	0	0.095	4.359	0.119	4691.03	0	0.194	5.157	0.132	9512.82	0.997	3.578	10.551	0.984	175852	0	2.174	12.334	1.039	106831	0	4.6	82.659	5.837	226088	0.744	6.668	16.811	1.211	327706
Case1	Case1_[16537,45505].im3	All	CD8+	all	167	1458674	114.5	1939.8	0.0042	9.051	128.146	317.562	41.208	3.98238e+06	0	0.104	7	0.163	3241.46	0	0.104	4.853	0.125	3244.43	0	0.892	10.05	0.53	27728.3	0.864	3.5	11.864	0.973	108771	0	1.842	10.973	1.087	57247.5	0	3.854	92.462	7.052	119760	0.476	5.79	16.599	1.203	179946
Case1	Case1_[16537,45505].im3	All	CD206+	all	95	1458674	65.1	1117.1	0.0024	10.324	97.65	278.053	30.592	1.74755e+06	0	0.15	4.257	0.162	2682.57	0	0.627	20.615	0.496	11214.4	0	0.299	4.338	0.16	5358.92	0.661	3.845	12.484	1.439	68801.6	0	1.499	10.079	0.675	26830.3	0	1.136	69.812	2.238	20324	1.121	5.935	13.982	1.009	106207
Case1	Case1_[16537,45505].im3	All	FAP+	all	10	1458674	6.86	123.1	0.0003	27.128	105.988	222.375	34.068	209009	0	0.002	0.938	0.004	4.54	0	0.009	1.477	0.01	18.011	0	0.178	1.389	0.061	351.183	2.492	7.066	14.93	0.779	13934.6	0	2.158	5.761	0.269	4255.43	0	0.427	4.454	0.315	841.35	1.65	5.702	10.308	0.722	11244.4
Case1	Case1_[16537,45505].im3	All	CD20+	all	60	1458674	41.1	619.1	0.0013	9.595	111.092	258.538	39.006	1.10192e+06	0	0.119	3.423	0.177	1183.33	0	0.042	3.29	0.047	416.722	0	0.292	2.385	0.147	2894.27	0.692	2.939	9.202	0.891	29152.7	0	5.633	14.52	1.748	55876	0.838	34.871	121.006	18.355	345889	1.811	7.934	18.595	1.762	78693.7
Case1	Case1_[16537,45505].im3	All	Other	all	2344	1458674	1606.9	39393	0.0844	4.75	84.591	327.551	35.389	5.33859e+07	0	0.056	5.027	0.08	35169.1	0	0.044	3.874	0.056	27777.1	0	0.148	4.21	0.072	93093.8	0.385	3.489	15.653	1.35	2.20194e+06	0	1.112	10.828	0.491	701503	0	0.308	52.146	0.419	194073	0	6.379	29.995	2.016	4.02565e+06
Case1	Case1_[16537,45505].im3	All	CD68+	all	6	1458674	4.1	73.6	0.0002	10.117	78.969	163.456	27.45	93104.4	0	0.004	0.521	0.004	4.957	0	0.067	2.941	0.06	78.774	0	0.248	1.739	0.196	292.113	1.706	4.998	11.881	1.16	5892.55	0.357	6.656	53.21	4.794	7847.2	0	0.254	3.363	0.118	299.852	2.45	6.596	15.534	1.559	7776.29
Case1	Case1_[16537,45505].im3	All	All	all	2941	1458674	2016.2	46333.5	0.0992	4.75	90.17	327.551	38.818	6.69332e+07	0	0.1	9.193	0.252	74057.7	0	0.064	20.615	0.152	47440.5	0	0.188	10.05	0.237	139231	0.385	3.508	15.653	1.324	2.60435e+06	0	1.294	53.21	1.021	960390	0	1.222	121.006	6.011	907274	0	6.382	29.995	1.909	4.73722e+06
Case1	Case1_[16773,48207].im3	Stroma	CD4+	all	119	363816	327.1	1428.9	0.0039	10.816	144.144	308.428	47.277	3.29974e+06	0	0.343	8.955	0.557	7852.63	0	0.044	2.362	0.074	997.251	0	0.138	3.16	0.105	3151.19	0.771	3.432	11.642	1.15	78574.1	0	2.053	16.685	1.269	46997.6	0	4.692	79.541	5.988	107403	0.427	5.962	20.929	1.545	136472
Case1	Case1_[16773,48207].im3	Stroma	CD8+	all	170	363816	467.3	1829.6	0.005	5.886	141.073	353.014	48.55	4.135e+06	0	0.047	2.931	0.125	1368.71	0	0.056	4.247	0.108	1638.36	0	1.108	11.895	1.022	32466.1	0.661	3.743	12.802	1.266	109720	0	1.675	14.9	1.375	49094.5	0	2.663	78.707	6.622	78057.4	0	5.466	15.824	1.386	160222
Case1	Case1_[16773,48207].im3	Stroma	CD206+	all	130	363816	357.3	1653.1	0.0045	6.229	96.235	262.005	36.396	2.54869e+06	0	0.052	3.09	0.064	1365.58	0	0.483	11.142	0.578	12788.5	0	0.229	3.556	0.12	6053.1	0.561	3.489	11.542	1.021	92392.4	0	1.477	9.615	0.629	39118.3	0	0.908	60.67	1.865	24051.8	0.917	5.672	14.209	0.863	150213
Case1	Case1_[16773,48207].im3	Stroma	FAP+	all	2	363816	5.5	37.4	0.0001	40.821	108.266	319.651	59.068	64851.1	0	0.007	0.437	0.002	3.999	0	0.004	0.621	0.001	2.341	0	0.105	0.507	0.039	62.672	2.089	5.944	18.974	0.107	3560.3	0	1.736	4.321	0.235	1039.7	0	0.262	2.376	0.16	156.706	2.731	5.198	9.589	0.956	3113.55
Case1	Case1_[16773,48207].im3	Stroma	CD20+	all	141	363816	387.6	1573	0.0043	8.686	141.699	348.154	47.052	3.57082e+06	0	0.076	2.918	0.15	1922.25	0	0.024	2.112	0.039	617.051	0	0.283	5.354	0.23	7135.01	0.714	3.202	10.298	0.978	80679.1	0	4.822	17.648	1.907	121518	1.282	28.903	131.564	19.018	728346	1.748	7.141	19.864	1.797	179944
Case1	Case1_[16773,48207].im3	Stroma	Other	all	2171	363816	5967.3	42856.7	0.1178	6.202	79.747	343.453	36.936	5.47538e+07	0	0.012	1.843	0.024	8052.77	0	0.022	5.045	0.038	15368	0	0.122	4.553	0.061	83783.3	0.543	4.379	25.493	1.735	3.00633e+06	0	1.404	9.03	0.542	963709	0	0.323	29.136	0.414	221681	0	5.42	27.069	1.255	3.72108e+06
Case1	Case1_[16773,48207].im3	Stroma	CD68+	all	4	363816	11	51.1	0.0001	18.721	76.875	184.251	38.764	62960.8	0	0.173	3.385	0.318	141.289	0	0.002	0.451	0.003	1.439	0	0.098	0.817	0.108	80.514	1.703	4.256	8.807	0.493	3485.42	0	5.87	29.283	3.074	4807.18	0	5.316	78.602	9.423	4354.07	1.758	5.058	14.871	2.352	4142.63
Case1	Case1_[16773,48207].im3	Stroma	All	all	2737	363816	7523	49429.7	0.1359	5.886	86.42	353.014	44.142	6.84358e+07	0	0.026	8.955	0.151	20707.2	0	0.04	11.142	0.173	31413	0	0.168	11.895	0.376	132732	0.543	4.262	25.493	1.643	3.37474e+06	0	1.549	29.283	1.117	1.22628e+06	0	1.47	131.564	7.826	1.16405e+06	0	5.5	27.069	1.363	4.35519e+06
Case1	Case1_[16773,48207].im3	Blank	CD4+	all	0	1.09486e+06	0	0	0	#N/A	#N/A	#N/A	#N/A	0	#N/A	#N/A	#N/A	#N/A	0	#N/A	#N/A	#N/A	#N/A	0	#N/A	#N/A	#N/A	#N/A	0	#N/A	#N/A	#N/A	#N/A	0	#N/A	#N/A	#N/A	#N/A	0	#N/A	#N/A	#N/A	#N/A	0	#N/A	#N/A	#N/A	#N/A	0
Case1	Case1_[16773,48207].im3	Blank	CD8+	all	0	1.09486e+06	0	0	0	#N/A	#N/A	#N/A	#N/A	0	#N/A	#N/A	#N/A	#N/A	0	#N/A	#N/A	#N/A	#N/A	0	#N/A	#N/A	#N/A	#N/A	0	#N/A	#N/A	#N/A	#N/A	0	#N/A	#N/A	#N/A	#N/A	0	#N/A	#N/A	#N/A	#N/A	0	#N/A	#N/A	#N/A	#N/A	0
Case1	Case1_[16773,48207].im3	Blank	CD206+	all	0	1.09486e+06	0	0	0	#N/A	#N/A	#N/A	#N/A	0	#N/A	#N/A	#N/A	#N/A	0	#N/A	#N/A	#N/A	#N/A	0	#N/A	#N/A	#N/A	#N/A	0	#N/A	#N/A	#N/A	#N/A	0	#N/A	#N/A	#N/A	#N/A	0	#N/A	#N/A	#N/A	#N/A	0	#N/A	#N/A	#N/A	#N/A	0
Case1	Case1_[16773,48207].im3	Blank	FAP+	all	0	1.09486e+06	0	0	0	#N/A	#N/A	#N/A	#N/A	0	#N/A	#N/A	#N/A	#N/A	0	#N/A	#N/A	#N/A	#N/A	0	#N/A	#N/A	#N/A	#N/A	0	#N/A	#N/A	#N/A	#N/A	0	#N/A	#N/A	#N/A	#N/A	0	#N/A	#N/A	#N/A	#N/A	0	#N/A	#N/A	#N/A	#N/A	0
Case1	Case1_[16773,48207].im3	Blank	CD20+	all	0	1.09486e+06	0	0	0	#N/A	#N/A	#N/A	#N/A	0	#N/A	#N/A	#N/A	#N/A	0	#N/A	#N/A	#N/A	#N/A	0	#N/A	#N/A	#N/A	#N/A	0	#N/A	#N/A	#N/A	#N/A	0	#N/A	#N/A	#N/A	#N/A	0	#N/A	#N/A	#N/A	#N/A	0	#N/A	#N/A	#N/A	#N/A	0
Case1	Case1_[16773,48207].im3	Blank	Other	all	0	1.09486e+06	0	0	0	#N/A	#N/A	#N/A	#N/A	0	#N/A	#N/A	#N/A	#N/A	0	#N/A	#N/A	#N/A	#N/A	0	#N/A	#N/A	#N/A	#N/A	0	#N/A	#N/A	#N/A	#N/A	0	#N/A	#N/A	#N/A	#N/A	0	#N/A	#N/A	#N/A	#N/A	0	#N/A	#N/A	#N/A	#N/A	0
Case1	Case1_[16773,48207].im3	Blank	CD68+	all	0	1.09486e+06	0	0	0	#N/A	#N/A	#N/A	#N/A	0	#N/A	#N/A	#N/A	#N/A	0	#N/A	#N/A	#N/A	#N/A	0	#N/A	#N/A	#N/A	#N/A	0	#N/A	#N/A	#N/A	#N/A	0	#N/A	#N/A	#N/A	#N/A	0	#N/A	#N/A	#N/A	#N/A	0	#N/A	#N/A	#N/A	#N/A	0
Case1	Case1_[16773,48207].im3	Blank	All	all	0	1.09486e+06	0	0	0	#N/A	#N/A	#N/A	#N/A	0	#N/A	#N/A	#N/A	#N/A	0	#N/A	#N/A	#N/A	#N/A	0	#N/A	#N/A	#N/A	#N/A	0	#N/A	#N/A	#N/A	#N/A	0	#N/A	#N/A	#N/A	#N/A	0	#N/A	#N/A	#N/A	#N/A	0	#N/A	#N/A	#N/A	#N/A	0
Case1	Case1_[16773,48207].im3	All	CD4+	all	119	1458674	81.58	1428.9	0.0039	10.816	144.144	308.428	47.277	3.29974e+06	0	0.343	8.955	0.557	7852.63	0	0.044	2.362	0.074	997.251	0	0.138	3.16	0.105	3151.19	0.771	3.432	11.642	1.15	78574.1	0	2.053	16.685	1.269	46997.6	0	4.692	79.541	5.988	107403	0.427	5.962	20.929	1.545	136472
Case1	Case1_[16773,48207].im3	All	CD8+	all	170	1458674	116.5	1829.6	0.005	5.886	141.073	353.014	48.55	4.135e+06	0	0.047	2.931	0.125	1368.71	0	0.056	4.247	0.108	1638.36	0	1.108	11.895	1.022	32466.1	0.661	3.743	12.802	1.266	109720	0	1.675	14.9	1.375	49094.5	0	2.663	78.707	6.622	78057.4	0	5.466	15.824	1.386	160222
Case1	Case1_[16773,48207].im3	All	CD206+	all	130	1458674	89.12	1653.1	0.0045	6.229	96.235	262.005	36.396	2.54869e+06	0	0.052	3.09	0.064	1365.58	0	0.483	11.142	0.578	12788.5	0	0.229	3.556	0.12	6053.1	0.561	3.489	11.542	1.021	92392.4	0	1.477	9.615	0.629	39118.3	0	0.908	60.67	1.865	24051.8	0.917	5.672	14.209	0.863	150213
Case1	Case1_[16773,48207].im3	All	FAP+	all	2	1458674	1.4	37.4	0.0001	40.821	108.266	319.651	59.068	64851.1	0	0.007	0.437	0.002	3.999	0	0.004	0.621	0.001	2.341	0	0.105	0.507	0.039	62.672	2.089	5.944	18.974	0.107	3560.3	0	1.736	4.321	0.235	1039.7	0	0.262	2.376	0.16	156.706	2.731	5.198	9.589	0.956	3113.55
Case1	Case1_[16773,48207].im3	All	CD20+	all	141	1458674	96.66	1573	0.0043	8.686	141.699	348.154	47.052	3.57082e+06	0	0.076	2.918	0.15	1922.25	0	0.024	2.112	0.039	617.051	0	0.283	5.354	0.23	7135.01	0.714	3.202	10.298	0.978	80679.1	0	4.822	17.648	1.907	121518	1.282	28.903	131.564	19.018	728346	1.748	7.141	19.864	1.797	179944
Case1	Case1_[16773,48207].im3	All	Other	all	2171	1458674	1488.3	42856.7	0.1178	6.202	79.747	343.453	36.936	5.47538e+07	0	0.012	1.843	0.024	8052.77	0	0.022	5.045	0.038	15368	0	0.122	4.553	0.061	83783.3	0.543	4.379	25.493	1.735	3.00633e+06	0	1.404	9.03	0.542	963709	0	0.323	29.136	0.414	221681	0	5.42	27.069	1.255	3.72108e+06
Case1	Case1_[16773,48207].im3	All	CD68+	all	4	1458674	2.7	51.1	0.0001	18.721	76.875	184.251	38.764	62960.8	0	0.173	3.385	0.318	141.289	0	0.002	0.451	0.003	1.439	0	0.098	0.817	0.108	80.514	1.703	4.256	8.807	0.493	3485.42	0	5.87	29.283	3.074	4807.18	0	5.316	78.602	9.423	4354.07	1.758	5.058	14.871	2.352	4142.63
Case1	Case1_[16773,48207].im3	All	All	all	2737	1458674	1876.4	49429.7	0.1359	5.886	86.42	353.014	44.142	6.84358e+07	0	0.026	8.955	0.151	20707.2	0	0.04	11.142	0.173	31413	0	0.168	11.895	0.376	132732	0.543	4.262	25.493	1.643	3.37474e+06	0	1.549	29.283	1.117	1.22628e+06	0	1.47	131.564	7.826	1.16405e+06	0	5.5	27.069	1.363	4.35519e+06
Case1	Case1_[17124,44458].im3	Stroma	CD4+	all	58	279843	207	584.1	0.0021	15.885	144.155	355.543	48.591	1.349e+06	0	0.377	3.498	0.25	3531.96	0	0.105	4.848	0.098	986.961	0	0.14	2.152	0.094	1310.8	0.822	2.68	8.279	0.983	25082	0	1.247	8.035	0.691	11672.6	0	1.376	20.394	1.714	12877.9	0	5.641	12.679	1.009	52792.4
Case1	Case1_[17124,44458].im3	Stroma	CD8+	all	43	279843	154	487.5	0.0017	43.316	159.477	309.139	32.629	1.24552e+06	0	0.148	1.992	0.155	1153.03	0	0.135	3.121	0.118	1055.89	0	0.837	7.504	0.665	6533.96	0.745	2.69	7.233	1.021	21007.4	0	0.963	7.388	0.467	7520.64	0	0.748	21.725	0.918	5844.9	0.431	5.766	14.228	1.656	45031
Case1	Case1_[17124,44458].im3	Stroma	CD206+	all	110	279843	393.1	1209.1	0.0043	9.685	101.199	301.175	37.428	1.96023e+06	0	0.147	2.271	0.132	2845.92	0	0.388	9.536	0.44	7519.92	0	0.194	2.339	0.102	3766.39	0.65	2.703	11.134	0.904	52349.6	0	1.064	7.728	0.503	20604.1	0	0.648	23.553	0.957	12544.1	0.389	5.892	17.751	1.05	114124
Case1	Case1_[17124,44458].im3	Stroma	FAP+	all	0	279843	0	0	0	#N/A	#N/A	#N/A	#N/A	0	#N/A	#N/A	#N/A	#N/A	0	#N/A	#N/A	#N/A	#N/A	0	#N/A	#N/A	#N/A	#N/A	0	#N/A	#N/A	#N/A	#N/A	0	#N/A	#N/A	#N/A	#N/A	0	#N/A	#N/A	#N/A	#N/A	0	#N/A	#N/A	#N/A	#N/A	0
Case1	Case1_[17124,44458].im3	Stroma	CD20+	all	23	279843	82.2	224.1	0.0008	34.613	131.591	284.038	31.168	472411	0	0.109	1.873	0.147	391.535	0	0.071	2.526	0.085	253.12	0	0.224	2.609	0.149	803.67	0.583	2.451	6.695	0.728	8799.31	0	4.049	14.73	1.932	14535.6	0.165	20.959	102.757	17.787	75243.2	1.48	6.336	13.925	1.304	22747.1
Case1	Case1_[17124,44458].im3	Stroma	Other	all	1687	279843	6028.4	28677.1	0.1025	4.565	84.914	308.659	36.238	3.90118e+07	0	0.168	2.861	0.188	77086.5	0	0.062	4.794	0.056	28637	0	0.163	3.796	0.09	74804.2	0.369	2.48	12.686	0.931	1.1394e+06	0	0.759	13.93	0.313	348488	0	0.247	10.724	0.149	113486	0	7.16	47.548	2.415	3.28965e+06
Case1	Case1_[17124,44458].im3	Stroma	CD68+	all	0	279843	0	0	0	#N/A	#N/A	#N/A	#N/A	0	#N/A	#N/A	#N/A	#N/A	0	#N/A	#N/A	#N/A	#N/A	0	#N/A	#N/A	#N/A	#N/A	0	#N/A	#N/A	#N/A	#N/A	0	#N/A	#N/A	#N/A	#N/A	0	#N/A	#N/A	#N/A	#N/A	0	#N/A	#N/A	#N/A	#N/A	0
Case1	Case1_[17124,44458].im3	Stroma	All	all	1921	279843	6864.6	31181.8	0.1114	4.565	88.156	355.543	39.854	4.40389e+07	0	0.17	3.498	0.19	85008.9	0	0.077	9.536	0.149	38452.9	0	0.175	7.504	0.179	87219	0.369	2.495	12.686	0.934	1.24663e+06	0	0.806	14.73	0.556	402821	0	0.44	102.757	3.044	219996	0	7.055	47.548	2.328	3.52435e+06
Case1	Case1_[17124,44458].im3	Blank	CD4+	all	0	1.17883e+06	0	0	0	#N/A	#N/A	#N/A	#N/A	0	#N/A	#N/A	#N/A	#N/A	0	#N/A	#N/A	#N/A	#N/A	0	#N/A	#N/A	#N/A	#N/A	0	#N/A	#N/A	#N/A	#N/A	0	#N/A	#N/A	#N/A	#N/A	0	#N/A	#N/A	#N/A	#N/A	0	#N/A	#N/A	#N/A	#N/A	0
Case1	Case1_[17124,44458].im3	Blank	CD8+	all	0	1.17883e+06	0	0	0	#N/A	#N/A	#N/A	#N/A	0	#N/A	#N/A	#N/A	#N/A	0	#N/A	#N/A	#N/A	#N/A	0	#N/A	#N/A	#N/A	#N/A	0	#N/A	#N/A	#N/A	#N/A	0	#N/A	#N/A	#N/A	#N/A	0	#N/A	#N/A	#N/A	#N/A	0	#N/A	#N/A	#N/A	#N/A	0
Case1	Case1_[17124,44458].im3	Blank	CD206+	all	0	1.17883e+06	0	0	0	#N/A	#N/A	#N/A	#N/A	0	#N/A	#N/A	#N/A	#N/A	0	#N/A	#N/A	#N/A	#N/A	0	#N/A	#N/A	#N/A	#N/A	0	#N/A	#N/A	#N/A	#N/A	0	#N/A	#N/A	#N/A	#N/A	0	#N/A	#N/A	#N/A	#N/A	0	#N/A	#N/A	#N/A	#N/A	0
Case1	Case1_[17124,44458].im3	Blank	FAP+	all	0	1.17883e+06	0	0	0	#N/A	#N/A	#N/A	#N/A	0	#N/A	#N/A	#N/A	#N/A	0	#N/A	#N/A	#N/A	#N/A	0	#N/A	#N/A	#N/A	#N/A	0	#N/A	#N/A	#N/A	#N/A	0	#N/A	#N/A	#N/A	#N/A	0	#N/A	#N/A	#N/A	#N/A	0	#N/A	#N/A	#N/A	#N/A	0
Case1	Case1_[17124,44458].im3	Blank	CD20+	all	0	1.17883e+06	0	0	0	#N/A	#N/A	#N/A	#N/A	0	#N/A	#N/A	#N/A	#N/A	0	#N/A	#N/A	#N/A	#N/A	0	#N/A	#N/A	#N/A	#N/A	0	#N/A	#N/A	#N/A	#N/A	0	#N/A	#N/A	#N/A	#N/A	0	#N/A	#N/A	#N/A	#N/A	0	#N/A	#N/A	#N/A	#N/A	0
Case1	Case1_[17124,44458].im3	Blank	Other	all	2	1.17883e+06	1.7	40.5	0	15.136	84.896	158.84	48.912	55097.3	0	0	0	0	0	0	0.007	0.553	0.002	4.806	0	0.266	0.787	0.003	172.957	3.868	6.501	11	0.213	4219.09	0	1.779	4.607	0.317	1154.44	0	0.371	3.154	0.12	240.906	3.352	5.386	8.054	0.094	3495.47
Case1	Case1_[17124,44458].im3	Blank	CD68+	all	0	1.17883e+06	0	0	0	#N/A	#N/A	#N/A	#N/A	0	#N/A	#N/A	#N/A	#N/A	0	#N/A	#N/A	#N/A	#N/A	0	#N/A	#N/A	#N/A	#N/A	0	#N/A	#N/A	#N/A	#N/A	0	#N/A	#N/A	#N/A	#N/A	0	#N/A	#N/A	#N/A	#N/A	0	#N/A	#N/A	#N/A	#N/A	0
Case1	Case1_[17124,44458].im3	Blank	All	all	2	1.17883e+06	1.7	40.5	0	15.136	84.896	158.84	48.912	55097.3	0	0	0	0	0	0	0.007	0.553	0.002	4.806	0	0.266	0.787	0.003	172.957	3.868	6.501	11	0.213	4219.09	0	1.779	4.607	0.317	1154.44	0	0.371	3.154	0.12	240.906	3.352	5.386	8.054	0.094	3495.47
Case1	Case1_[17124,44458].im3	All	CD4+	all	58	1458674	39.8	584.1	0.0021	15.885	144.155	355.543	48.591	1.349e+06	0	0.377	3.498	0.25	3531.96	0	0.105	4.848	0.098	986.961	0	0.14	2.152	0.094	1310.8	0.822	2.68	8.279	0.983	25082	0	1.247	8.035	0.691	11672.6	0	1.376	20.394	1.714	12877.9	0	5.641	12.679	1.009	52792.4
Case1	Case1_[17124,44458].im3	All	CD8+	all	43	1458674	29.5	487.5	0.0017	43.316	159.477	309.139	32.629	1.24552e+06	0	0.148	1.992	0.155	1153.03	0	0.135	3.121	0.118	1055.89	0	0.837	7.504	0.665	6533.96	0.745	2.69	7.233	1.021	21007.4	0	0.963	7.388	0.467	7520.64	0	0.748	21.725	0.918	5844.9	0.431	5.766	14.228	1.656	45031
Case1	Case1_[17124,44458].im3	All	CD206+	all	110	1458674	75.41	1209.1	0.0043	9.685	101.199	301.175	37.428	1.96023e+06	0	0.147	2.271	0.132	2845.92	0	0.388	9.536	0.44	7519.92	0	0.194	2.339	0.102	3766.39	0.65	2.703	11.134	0.904	52349.6	0	1.064	7.728	0.503	20604.1	0	0.648	23.553	0.957	12544.1	0.389	5.892	17.751	1.05	114124
Case1	Case1_[17124,44458].im3	All	FAP+	all	0	1458674	0	0	0	#N/A	#N/A	#N/A	#N/A	0	#N/A	#N/A	#N/A	#N/A	0	#N/A	#N/A	#N/A	#N/A	0	#N/A	#N/A	#N/A	#N/A	0	#N/A	#N/A	#N/A	#N/A	0	#N/A	#N/A	#N/A	#N/A	0	#N/A	#N/A	#N/A	#N/A	0	#N/A	#N/A	#N/A	#N/A	0
Case1	Case1_[17124,44458].im3	All	CD20+	all	23	1458674	15.8	224.1	0.0008	34.613	131.591	284.038	31.168	472411	0	0.109	1.873	0.147	391.535	0	0.071	2.526	0.085	253.12	0	0.224	2.609	0.149	803.67	0.583	2.451	6.695	0.728	8799.31	0	4.049	14.73	1.932	14535.6	0.165	20.959	102.757	17.787	75243.2	1.48	6.336	13.925	1.304	22747.1
Case1	Case1_[17124,44458].im3	All	Other	all	1689	1458674	1157.9	28717.6	0.1026	4.565	84.914	308.659	36.236	3.90669e+07	0	0.168	2.861	0.188	77086.5	0	0.062	4.794	0.056	28641.8	0	0.163	3.796	0.09	74977.1	0.369	2.486	12.686	0.941	1.14361e+06	0	0.76	13.93	0.316	349642	0	0.247	10.724	0.149	113726	0	7.158	47.548	2.414	3.29315e+06
Case1	Case1_[17124,44458].im3	All	CD68+	all	0	1458674	0	0	0	#N/A	#N/A	#N/A	#N/A	0	#N/A	#N/A	#N/A	#N/A	0	#N/A	#N/A	#N/A	#N/A	0	#N/A	#N/A	#N/A	#N/A	0	#N/A	#N/A	#N/A	#N/A	0	#N/A	#N/A	#N/A	#N/A	0	#N/A	#N/A	#N/A	#N/A	0	#N/A	#N/A	#N/A	#N/A	0
Case1	Case1_[17124,44458].im3	All	All	all	1923	1458674	1318.3	31222.3	0.1116	4.565	88.152	355.543	39.85	4.4094e+07	0	0.17	3.498	0.19	85008.9	0	0.077	9.536	0.149	38457.7	0	0.175	7.504	0.179	87392	0.369	2.501	12.686	0.943	1.25085e+06	0	0.808	14.73	0.556	403975	0	0.44	102.757	3.042	220237	0	7.053	47.548	2.327	3.52784e+06
Case1	Case1_[18521,44458].im3	Stroma	CD4+	all	120	411223	291.8	1290.6	0.0031	9.868	124.191	309.575	43.825	2.56777e+06	0	0.393	4.369	0.259	8120.54	0	0.12	5.067	0.134	2474.71	0	0.245	4.372	0.157	5066.79	0.403	2.43	7.419	0.554	50246.6	0	1.447	11.606	0.558	29913.2	0	1.983	73.238	1.718	40997.9	0	4.787	11.686	0.856	98968.4
Case1	Case1_[18521,44458].im3	Stroma	CD8+	all	93	411223	226	984.7	0.0024	9.941	131.235	351.288	53.438	2.07036e+06	0	0.106	3.144	0.126	1680.1	0	0.123	4.149	0.185	1936.37	0	1.367	18.244	1.053	21571.9	0.689	2.492	6.891	0.589	39312.1	0	1.624	15.186	0.964	25616.5	0	1.903	69.499	3.279	30018	0	4.886	13.072	1.067	77080.6
Case1	Case1_[18521,44458].im3	Stroma	CD206+	all	91	411223	221	1082.3	0.0026	8.617	86.384	232.333	32.884	1.49781e+06	0	0.146	2.295	0.133	2530.02	0	0.735	20.618	0.925	12735.7	0	0.29	4.259	0.216	5025.11	0.625	2.469	6.745	0.652	42810.1	0	1.281	12.302	0.907	22216.2	0	0.682	48.542	1.304	11820.9	0.278	4.999	13.33	1.293	86676.3
Case1	Case1_[18521,44458].im3	Stroma	FAP+	all	0	411223	0	0	0	#N/A	#N/A	#N/A	#N/A	0	#N/A	#N/A	#N/A	#N/A	0	#N/A	#N/A	#N/A	#N/A	0	#N/A	#N/A	#N/A	#N/A	0	#N/A	#N/A	#N/A	#N/A	0	#N/A	#N/A	#N/A	#N/A	0	#N/A	#N/A	#N/A	#N/A	0	#N/A	#N/A	#N/A	#N/A	0
Case1	Case1_[18521,44458].im3	Stroma	CD20+	all	45	411223	109	480.8	0.0012	8.965	125.639	281.662	50.549	967670	0	0.168	2.997	0.138	1295.13	0	0.115	5.414	0.13	882.352	0	0.309	6.901	0.253	2379.31	0.579	2.172	4.67	0.435	16727.8	0	3.696	16.662	2.114	28463.6	0.152	15.367	95.098	13.43	118355	0	5.892	24.035	1.244	45379.4
Case1	Case1_[18521,44458].im3	Stroma	Other	all	2352	411223	5719.5	42859.1	0.1042	4.805	74.494	283.003	34.723	5.11503e+07	0	0.148	2.761	0.238	101792	0	0.08	4.211	0.085	54719.9	0	0.188	6.201	0.093	129403	0.354	2.417	17.199	0.611	1.65951e+06	0	0.98	33.587	0.315	672677	0	0.509	25.08	0.326	349331	0	6.01	40.803	2.232	4.12649e+06
Case1	Case1_[18521,44458].im3	Stroma	CD68+	all	7	411223	17	123.3	0.0003	13.571	81.594	160.89	26.815	161229	0	0.012	0.715	0.01	23.519	0	0.116	2.862	0.086	229.743	0	0.299	4.769	0.173	590.727	0.833	2.423	5.718	0.697	4787.79	0.257	5.14	20.357	2.262	10156.2	0	0.315	2.585	0.2	622.426	1.577	6.273	13.432	1.202	12394.5
Case1	Case1_[18521,44458].im3	Stroma	All	all	2708	411223	6585.2	46820.7	0.1139	4.805	77.876	351.288	39.074	5.84151e+07	0	0.154	4.369	0.237	115441	0	0.097	20.618	0.217	72978.8	0	0.219	18.244	0.334	164037	0.354	2.418	17.199	0.608	1.8134e+06	0	1.052	33.587	0.636	789043	0	0.735	95.098	2.639	551145	0	5.929	40.803	2.144	4.44699e+06
Case1	Case1_[18521,44458].im3	Blank	CD4+	all	0	1.04745e+06	0	0	0	#N/A	#N/A	#N/A	#N/A	0	#N/A	#N/A	#N/A	#N/A	0	#N/A	#N/A	#N/A	#N/A	0	#N/A	#N/A	#N/A	#N/A	0	#N/A	#N/A	#N/A	#N/A	0	#N/A	#N/A	#N/A	#N/A	0	#N/A	#N/A	#N/A	#N/A	0	#N/A	#N/A	#N/A	#N/A	0
Case1	Case1_[18521,44458].im3	Blank	CD8+	all	1	1.04745e+06	0.95	6.9	0	41.463	101.831	141.783	#N/A	11201.4	0	0.002	0.098	#N/A	0.213	0	0.001	0.055	#N/A	0.163	0.923	1.767	3.394	#N/A	194.423	2.215	4.132	6.071	#N/A	454.502	0.301	1.388	2.723	#N/A	152.641	0	0.868	2.666	#N/A	95.493	1.662	3.404	4.881	#N/A	374.402
Case1	Case1_[18521,44458].im3	Blank	CD206+	all	0	1.04745e+06	0	0	0	#N/A	#N/A	#N/A	#N/A	0	#N/A	#N/A	#N/A	#N/A	0	#N/A	#N/A	#N/A	#N/A	0	#N/A	#N/A	#N/A	#N/A	0	#N/A	#N/A	#N/A	#N/A	0	#N/A	#N/A	#N/A	#N/A	0	#N/A	#N/A	#N/A	#N/A	0	#N/A	#N/A	#N/A	#N/A	0
Case1	Case1_[18521,44458].im3	Blank	FAP+	all	0	1.04745e+06	0	0	0	#N/A	#N/A	#N/A	#N/A	0	#N/A	#N/A	#N/A	#N/A	0	#N/A	#N/A	#N/A	#N/A	0	#N/A	#N/A	#N/A	#N/A	0	#N/A	#N/A	#N/A	#N/A	0	#N/A	#N/A	#N/A	#N/A	0	#N/A	#N/A	#N/A	#N/A	0	#N/A	#N/A	#N/A	#N/A	0
Case1	Case1_[18521,44458].im3	Blank	CD20+	all	0	1.04745e+06	0	0	0	#N/A	#N/A	#N/A	#N/A	0	#N/A	#N/A	#N/A	#N/A	0	#N/A	#N/A	#N/A	#N/A	0	#N/A	#N/A	#N/A	#N/A	0	#N/A	#N/A	#N/A	#N/A	0	#N/A	#N/A	#N/A	#N/A	0	#N/A	#N/A	#N/A	#N/A	0	#N/A	#N/A	#N/A	#N/A	0
Case1	Case1_[18521,44458].im3	Blank	Other	all	6	1.04745e+06	5.7	76.1	0.0001	6.626	42.074	127.502	19.803	51288.2	0	0.009	0.308	0.028	11.353	0	0.005	0.46	0.008	5.989	0	0.076	0.693	0.042	92.393	0.219	2.793	6.925	1.585	3404.52	0	0.72	3.057	0.418	877.252	0	0.152	1.632	0.055	185.525	0.153	2.547	6.833	1.113	3104.93
Case1	Case1_[18521,44458].im3	Blank	CD68+	all	0	1.04745e+06	0	0	0	#N/A	#N/A	#N/A	#N/A	0	#N/A	#N/A	#N/A	#N/A	0	#N/A	#N/A	#N/A	#N/A	0	#N/A	#N/A	#N/A	#N/A	0	#N/A	#N/A	#N/A	#N/A	0	#N/A	#N/A	#N/A	#N/A	0	#N/A	#N/A	#N/A	#N/A	0	#N/A	#N/A	#N/A	#N/A	0
Case1	Case1_[18521,44458].im3	Blank	All	all	7	1.04745e+06	6.7	83	0.0001	6.626	47.02	141.783	28.913	62489.6	0	0.009	0.308	0.026	11.565	0	0.005	0.46	0.007	6.152	0	0.216	3.394	0.644	286.816	0.219	2.904	6.925	1.612	3859.02	0	0.775	3.057	0.486	1029.89	0	0.211	2.666	0.274	281.018	0.153	2.618	6.833	1.111	3479.33
Case1	Case1_[18521,44458].im3	All	CD4+	all	120	1458674	82.27	1290.6	0.0031	9.868	124.191	309.575	43.825	2.56777e+06	0	0.393	4.369	0.259	8120.54	0	0.12	5.067	0.134	2474.71	0	0.245	4.372	0.157	5066.79	0.403	2.43	7.419	0.554	50246.6	0	1.447	11.606	0.558	29913.2	0	1.983	73.238	1.718	40997.9	0	4.787	11.686	0.856	98968.4
Case1	Case1_[18521,44458].im3	All	CD8+	all	94	1458674	64.4	991.6	0.0024	9.941	131.031	351.288	53.215	2.08157e+06	0	0.106	3.144	0.126	1680.31	0	0.122	4.149	0.185	1936.53	0	1.37	18.244	1.048	21766.3	0.689	2.503	6.891	0.611	39766.6	0	1.622	15.186	0.959	25769.1	0	1.896	69.499	3.263	30113.5	0	4.876	13.072	1.073	77455
Case1	Case1_[18521,44458].im3	All	CD206+	all	91	1458674	62.4	1082.3	0.0026	8.617	86.384	232.333	32.884	1.49781e+06	0	0.146	2.295	0.133	2530.02	0	0.735	20.618	0.925	12735.7	0	0.29	4.259	0.216	5025.11	0.625	2.469	6.745	0.652	42810.1	0	1.281	12.302	0.907	22216.2	0	0.682	48.542	1.304	11820.9	0.278	4.999	13.33	1.293	86676.3
Case1	Case1_[18521,44458].im3	All	FAP+	all	0	1458674	0	0	0	#N/A	#N/A	#N/A	#N/A	0	#N/A	#N/A	#N/A	#N/A	0	#N/A	#N/A	#N/A	#N/A	0	#N/A	#N/A	#N/A	#N/A	0	#N/A	#N/A	#N/A	#N/A	0	#N/A	#N/A	#N/A	#N/A	0	#N/A	#N/A	#N/A	#N/A	0	#N/A	#N/A	#N/A	#N/A	0
Case1	Case1_[18521,44458].im3	All	CD20+	all	45	1458674	30.8	480.8	0.0012	8.965	125.639	281.662	50.549	967670	0	0.168	2.997	0.138	1295.13	0	0.115	5.414	0.13	882.352	0	0.309	6.901	0.253	2379.31	0.579	2.172	4.67	0.435	16727.8	0	3.696	16.662	2.114	28463.6	0.152	15.367	95.098	13.43	118355	0	5.892	24.035	1.244	45379.4
Case1	Case1_[18521,44458].im3	All	Other	all	2358	1458674	1616.5	42935.1	0.1044	4.805	74.437	283.003	34.725	5.12016e+07	0	0.148	2.761	0.237	101803	0	0.08	4.211	0.085	54725.9	0	0.188	6.201	0.093	129496	0.219	2.418	17.199	0.615	1.66292e+06	0	0.979	33.587	0.315	673555	0	0.508	25.08	0.326	349517	0	6.004	40.803	2.237	4.1296e+06
Case1	Case1_[18521,44458].im3	All	CD68+	all	7	1458674	4.8	123.3	0.0003	13.571	81.594	160.89	26.815	161229	0	0.012	0.715	0.01	23.519	0	0.116	2.862	0.086	229.743	0	0.299	4.769	0.173	590.727	0.833	2.423	5.718	0.697	4787.79	0.257	5.14	20.357	2.262	10156.2	0	0.315	2.585	0.2	622.426	1.577	6.273	13.432	1.202	12394.5
Case1	Case1_[18521,44458].im3	All	All	all	2715	1458674	1861.3	46903.7	0.1141	4.805	77.822	351.288	39.071	5.84776e+07	0	0.154	4.369	0.237	115453	0	0.097	20.618	0.217	72984.9	0	0.219	18.244	0.335	164324	0.219	2.418	17.199	0.612	1.81725e+06	0	1.051	33.587	0.636	790073	0	0.734	95.098	2.635	551426	0	5.923	40.803	2.149	4.45047e+06
Case1	Case1_[19917,44089].im3	Stroma	CD4+	all	14	263730	53.1	116.8	0.0004	12.378	91.069	244.195	36.875	170481	0	0.169	1.954	0.112	315.817	0	0.099	2.084	0.082	185.713	0	0.148	0.75	0.055	276.29	0.814	2.496	6.119	0.616	4672.7	0	1.059	3.508	0.214	1982.63	0	0.721	2.931	0.223	1349.89	1.024	4.519	8.895	0.678	8459.57
Case1	Case1_[19917,44089].im3	Stroma	CD8+	all	64	263730	243	654.1	0.0025	12.737	90.192	248.754	31.298	945123	0	0.031	1.599	0.028	327.195	0	0.116	7.109	0.093	1214.07	0	1.207	15.972	0.989	12650.6	0.642	2.527	8.915	0.72	26484.8	0	1.195	6.345	0.482	12525.5	0	1.219	19.93	1.475	12774.3	0	4.26	13.84	0.705	44641
Case1	Case1_[19917,44089].im3	Stroma	CD206+	all	152	263730	576.3	1619.7	0.0061	5.674	72.013	261.132	28.299	1.86867e+06	0	0.052	1.46	0.049	1359.73	0	0.402	9.19	0.329	10436.3	0	0.249	4.008	0.111	6472.67	0.814	2.642	12.376	0.903	68553.9	0	1.288	6.625	0.52	33433.5	0	0.883	39.125	1.601	22919.5	0	4.638	27.512	0.852	120354
Case1	Case1_[19917,44089].im3	Stroma	FAP+	all	0	263730	0	0	0	#N/A	#N/A	#N/A	#N/A	0	#N/A	#N/A	#N/A	#N/A	0	#N/A	#N/A	#N/A	#N/A	0	#N/A	#N/A	#N/A	#N/A	0	#N/A	#N/A	#N/A	#N/A	0	#N/A	#N/A	#N/A	#N/A	0	#N/A	#N/A	#N/A	#N/A	0	#N/A	#N/A	#N/A	#N/A	0
Case1	Case1_[19917,44089].im3	Stroma	CD20+	all	40	263730	152	388.1	0.0015	10.329	84.201	199.337	25.669	523564	0	0.044	0.969	0.026	273.64	0	0.063	2.313	0.042	393.461	0	0.233	1.999	0.08	1449.63	0.704	2.08	5.52	0.553	12933.5	0	3.713	14.281	1.4	23089	1.255	14.204	102.392	8.929	88322.9	1.074	4.512	11.061	0.649	28055.2
Case1	Case1_[19917,44089].im3	Stroma	Other	all	1622	263730	6150.2	28918.1	0.1097	3.891	57.178	270.389	28.962	2.64898e+07	0	0.02	1.676	0.025	9145.91	0	0.061	4.172	0.055	28335.6	0	0.187	4.19	0.073	86630.2	0.029	2.669	8.094	0.578	1.23653e+06	0	1.23	7.488	0.306	569781	0	0.771	21.915	0.294	357286	0	4.765	16.139	1.173	2.20763e+06
Case1	Case1_[19917,44089].im3	Stroma	CD68+	all	6	263730	23	107.5	0.0004	8.674	62.885	124.849	24.02	108351	0	0.012	0.754	0.01	20.914	0	0.047	1.488	0.041	80.133	0	0.332	2.769	0.301	571.414	1.037	2.418	3.959	0.48	4165.63	0	3.132	28.392	2.924	5397.25	0	0.567	2.469	0.132	976.354	1.498	4.388	8.505	0.634	7561.37
Case1	Case1_[19917,44089].im3	Stroma	All	all	1898	263730	7196.8	31804.5	0.1206	3.891	59.086	270.389	29.945	3.0106e+07	0	0.022	1.954	0.033	11443.2	0	0.08	9.19	0.147	40645.2	0	0.212	15.972	0.274	108051	0.029	2.656	12.376	0.618	1.35334e+06	0	1.268	28.392	0.574	646209	0	0.949	102.392	2.38	483629	0	4.743	27.512	1.128	2.4167e+06
Case1	Case1_[19917,44089].im3	Blank	CD4+	all	0	1.19494e+06	0	0	0	#N/A	#N/A	#N/A	#N/A	0	#N/A	#N/A	#N/A	#N/A	0	#N/A	#N/A	#N/A	#N/A	0	#N/A	#N/A	#N/A	#N/A	0	#N/A	#N/A	#N/A	#N/A	0	#N/A	#N/A	#N/A	#N/A	0	#N/A	#N/A	#N/A	#N/A	0	#N/A	#N/A	#N/A	#N/A	0
Case1	Case1_[19917,44089].im3	Blank	CD8+	all	0	1.19494e+06	0	0	0	#N/A	#N/A	#N/A	#N/A	0	#N/A	#N/A	#N/A	#N/A	0	#N/A	#N/A	#N/A	#N/A	0	#N/A	#N/A	#N/A	#N/A	0	#N/A	#N/A	#N/A	#N/A	0	#N/A	#N/A	#N/A	#N/A	0	#N/A	#N/A	#N/A	#N/A	0	#N/A	#N/A	#N/A	#N/A	0
Case1	Case1_[19917,44089].im3	Blank	CD206+	all	1	1.19494e+06	0.84	3.9	0	17.77	37.241	57.109	#N/A	2308.93	0	0.154	0.659	#N/A	9.571	0	0.982	3.468	#N/A	60.889	0	0.203	0.601	#N/A	12.566	0.34	1.225	2.387	#N/A	75.959	0	0.526	1.878	#N/A	32.625	0	0.169	1.132	#N/A	10.488	0	1.947	4.594	#N/A	120.727
Case1	Case1_[19917,44089].im3	Blank	FAP+	all	0	1.19494e+06	0	0	0	#N/A	#N/A	#N/A	#N/A	0	#N/A	#N/A	#N/A	#N/A	0	#N/A	#N/A	#N/A	#N/A	0	#N/A	#N/A	#N/A	#N/A	0	#N/A	#N/A	#N/A	#N/A	0	#N/A	#N/A	#N/A	#N/A	0	#N/A	#N/A	#N/A	#N/A	0	#N/A	#N/A	#N/A	#N/A	0
Case1	Case1_[19917,44089].im3	Blank	CD20+	all	0	1.19494e+06	0	0	0	#N/A	#N/A	#N/A	#N/A	0	#N/A	#N/A	#N/A	#N/A	0	#N/A	#N/A	#N/A	#N/A	0	#N/A	#N/A	#N/A	#N/A	0	#N/A	#N/A	#N/A	#N/A	0	#N/A	#N/A	#N/A	#N/A	0	#N/A	#N/A	#N/A	#N/A	0	#N/A	#N/A	#N/A	#N/A	0
Case1	Case1_[19917,44089].im3	Blank	Other	all	19	1.19494e+06	15.9	193.6	0.0002	4.091	44.964	139.883	25.243	139433	0	0.024	0.938	0.038	74.775	0	0.033	1.588	0.029	101.595	0	0.13	0.926	0.099	404.46	0.033	2.599	8.675	1.604	8059.96	0	0.844	4.799	0.491	2616.32	0	0.334	2.541	0.148	1035.95	0	3.132	10.157	1.736	9713.68
Case1	Case1_[19917,44089].im3	Blank	CD68+	all	0	1.19494e+06	0	0	0	#N/A	#N/A	#N/A	#N/A	0	#N/A	#N/A	#N/A	#N/A	0	#N/A	#N/A	#N/A	#N/A	0	#N/A	#N/A	#N/A	#N/A	0	#N/A	#N/A	#N/A	#N/A	0	#N/A	#N/A	#N/A	#N/A	0	#N/A	#N/A	#N/A	#N/A	0	#N/A	#N/A	#N/A	#N/A	0
Case1	Case1_[19917,44089].im3	Blank	All	all	20	1.19494e+06	16.7	197.4	0.0002	4.091	44.813	139.883	24.584	141742	0	0.027	0.938	0.047	84.346	0	0.051	3.468	0.214	162.484	0	0.132	0.926	0.099	417.026	0.033	2.572	8.675	1.566	8135.92	0	0.837	4.799	0.478	2648.95	0	0.331	2.541	0.145	1046.44	0	3.109	10.157	1.693	9834.41
Case1	Case1_[19917,44089].im3	All	CD4+	all	14	1458674	9.6	116.8	0.0004	12.378	91.069	244.195	36.875	170481	0	0.169	1.954	0.112	315.817	0	0.099	2.084	0.082	185.713	0	0.148	0.75	0.055	276.29	0.814	2.496	6.119	0.616	4672.7	0	1.059	3.508	0.214	1982.63	0	0.721	2.931	0.223	1349.89	1.024	4.519	8.895	0.678	8459.57
Case1	Case1_[19917,44089].im3	All	CD8+	all	64	1458674	43.9	654.1	0.0025	12.737	90.192	248.754	31.298	945123	0	0.031	1.599	0.028	327.195	0	0.116	7.109	0.093	1214.07	0	1.207	15.972	0.989	12650.6	0.642	2.527	8.915	0.72	26484.8	0	1.195	6.345	0.482	12525.5	0	1.219	19.93	1.475	12774.3	0	4.26	13.84	0.705	44641
Case1	Case1_[19917,44089].im3	All	CD206+	all	153	1458674	104.9	1623.6	0.0062	5.674	71.93	261.132	28.317	1.87098e+06	0	0.053	1.46	0.05	1369.31	0	0.404	9.19	0.331	10497.1	0	0.249	4.008	0.111	6485.23	0.34	2.638	12.376	0.907	68629.8	0	1.287	6.625	0.522	33466.2	0	0.882	39.125	1.597	22930	0	4.632	27.512	0.876	120475
Case1	Case1_[19917,44089].im3	All	FAP+	all	0	1458674	0	0	0	#N/A	#N/A	#N/A	#N/A	0	#N/A	#N/A	#N/A	#N/A	0	#N/A	#N/A	#N/A	#N/A	0	#N/A	#N/A	#N/A	#N/A	0	#N/A	#N/A	#N/A	#N/A	0	#N/A	#N/A	#N/A	#N/A	0	#N/A	#N/A	#N/A	#N/A	0	#N/A	#N/A	#N/A	#N/A	0
Case1	Case1_[19917,44089].im3	All	CD20+	all	40	1458674	27.4	388.1	0.0015	10.329	84.201	199.337	25.669	523564	0	0.044	0.969	0.026	273.64	0	0.063	2.313	0.042	393.461	0	0.233	1.999	0.08	1449.63	0.704	2.08	5.52	0.553	12933.5	0	3.713	14.281	1.4	23089	1.255	14.204	102.392	8.929	88322.9	1.074	4.512	11.061	0.649	28055.2
Case1	Case1_[19917,44089].im3	All	Other	all	1641	1458674	1125	29111.7	0.1104	3.891	57.096	270.389	29.022	2.66293e+07	0	0.02	1.676	0.025	9220.69	0	0.061	4.172	0.055	28437.2	0	0.187	4.19	0.074	87034.7	0.029	2.669	8.675	0.605	1.24459e+06	0	1.227	7.488	0.315	572397	0	0.768	21.915	0.297	358322	0	4.754	16.139	1.206	2.21734e+06
Case1	Case1_[19917,44089].im3	All	CD68+	all	6	1458674	4.1	107.5	0.0004	8.674	62.885	124.849	24.02	108351	0	0.012	0.754	0.01	20.914	0	0.047	1.488	0.041	80.133	0	0.332	2.769	0.301	571.414	1.037	2.418	3.959	0.48	4165.63	0	3.132	28.392	2.924	5397.25	0	0.567	2.469	0.132	976.354	1.498	4.388	8.505	0.634	7561.37
Case1	Case1_[19917,44089].im3	All	All	all	1918	1458674	1314.9	32001.9	0.1213	3.891	58.998	270.389	30.004	3.02478e+07	0	0.022	1.954	0.033	11527.6	0	0.08	9.19	0.148	40807.7	0	0.212	15.972	0.273	108468	0.029	2.656	12.376	0.64	1.36147e+06	0	1.266	28.392	0.577	648858	0	0.945	102.392	2.369	484675	0	4.733	27.512	1.159	2.42654e+06
Case2	Case2_[11477,43402].im3	Stroma	CD4+	all	31	278295	111	284.7	0.001	13.45	80.453	181.233	25.976	366946	0	0.474	3.524	0.333	2159.7	0	0.075	3.155	0.067	344.001	0	0.176	1.707	0.123	803.714	1.03	2.492	5.317	0.487	11365.3	0	1.109	6.269	0.296	5058.49	0	0.507	3.302	0.166	2310.96	1.222	5.418	12.442	1.185	24712.4
Case2	Case2_[11477,43402].im3	Stroma	CD8+	all	22	278295	79.1	143.9	0.0005	10.181	74.407	202.29	36.023	171509	0	0.141	1.994	0.172	325.869	0	0.074	1.52	0.067	170.28	0	0.621	4.838	0.344	1432.23	0.735	2.528	7.129	1.311	5826.51	0	1.083	5.063	0.567	2496.09	0	0.594	3.218	0.356	1368.28	1.139	5.11	12.529	1.728	11778.9
Case2	Case2_[11477,43402].im3	Stroma	CD206+	all	68	278295	244	685.2	0.0025	3.582	44.319	147.054	19.49	486488	0	0.112	1.679	0.107	1234.49	0	0.191	3.552	0.11	2092.65	0	0.184	1.815	0.079	2017.04	0.592	2.393	8.886	0.707	26272.1	0	0.951	6.371	0.382	10437.9	0	0.324	3.525	0.139	3560.42	0.807	5.409	13.242	1.219	59379.3
Case2	Case2_[11477,43402].im3	Stroma	FAP+	all	12	278295	43.1	111.9	0.0004	10.049	53.334	115.109	18.175	95574.1	0	0.041	0.989	0.066	74.15	0	0.027	1.381	0.026	47.549	0	0.293	1.641	0.123	524.736	1.08	5.22	11.723	1.429	9354.22	0	1.73	4.703	0.49	3100.32	0	0.605	3.612	0.265	1083.6	1.409	6.308	12.658	1.554	11304
Case2	Case2_[11477,43402].im3	Stroma	CD20+	all	2	278295	7.2	13.5	0	23.252	39.766	57.388	7.47	8629.19	0	0.181	0.765	0.016	39.207	0	0.044	1.401	0.042	9.443	0	0.189	1.197	0.04	40.975	0.897	1.575	2.625	0.061	341.686	0	2.486	6.599	0.711	539.512	1.606	10.016	28.982	5.161	2173.37	3.103	5.258	7.338	0.148	1141.05
Case2	Case2_[11477,43402].im3	Stroma	Other	all	2732	278295	9816.9	44873.5	0.1612	2.651	42.413	186	18.892	3.04912e+07	0	0.191	3.102	0.146	137025	0	0.064	5.358	0.051	45785.2	0	0.186	3.074	0.069	133366	0.324	2.632	13.688	0.707	1.89204e+06	0	0.941	6.812	0.279	676231	0	0.339	4.74	0.126	243922	0	5.983	23.888	1.399	4.30148e+06
Case2	Case2_[11477,43402].im3	Stroma	CD68+	all	1	278295	3.6	11.2	0	6.517	30.976	54.559	#N/A	5544.77	0	0.331	0.904	#N/A	59.18	0	0.15	1.431	#N/A	26.888	0	0.319	1.075	#N/A	57.065	0.982	2.286	3.835	#N/A	409.181	0	1.868	9.926	#N/A	334.362	0	0.508	1.828	#N/A	90.952	0.881	5.465	8.52	#N/A	978.149
Case2	Case2_[11477,43402].im3	Stroma	All	all	2872	278295	10320	46137.9	0.1658	2.651	42.802	202.29	19.798	3.16379e+07	0	0.191	3.524	0.153	140950	0	0.066	5.358	0.057	48484	0	0.187	4.838	0.087	138297	0.324	2.633	13.688	0.733	1.94628e+06	0	0.945	9.926	0.294	698424	0	0.344	28.982	0.266	254612	0	5.969	23.888	1.398	4.41207e+06
Case2	Case2_[11477,43402].im3	Blank	CD4+	all	0	1.18038e+06	0	0	0	#N/A	#N/A	#N/A	#N/A	0	#N/A	#N/A	#N/A	#N/A	0	#N/A	#N/A	#N/A	#N/A	0	#N/A	#N/A	#N/A	#N/A	0	#N/A	#N/A	#N/A	#N/A	0	#N/A	#N/A	#N/A	#N/A	0	#N/A	#N/A	#N/A	#N/A	0	#N/A	#N/A	#N/A	#N/A	0
Case2	Case2_[11477,43402].im3	Blank	CD8+	all	0	1.18038e+06	0	0	0	#N/A	#N/A	#N/A	#N/A	0	#N/A	#N/A	#N/A	#N/A	0	#N/A	#N/A	#N/A	#N/A	0	#N/A	#N/A	#N/A	#N/A	0	#N/A	#N/A	#N/A	#N/A	0	#N/A	#N/A	#N/A	#N/A	0	#N/A	#N/A	#N/A	#N/A	0	#N/A	#N/A	#N/A	#N/A	0
Case2	Case2_[11477,43402].im3	Blank	CD206+	all	0	1.18038e+06	0	0	0	#N/A	#N/A	#N/A	#N/A	0	#N/A	#N/A	#N/A	#N/A	0	#N/A	#N/A	#N/A	#N/A	0	#N/A	#N/A	#N/A	#N/A	0	#N/A	#N/A	#N/A	#N/A	0	#N/A	#N/A	#N/A	#N/A	0	#N/A	#N/A	#N/A	#N/A	0	#N/A	#N/A	#N/A	#N/A	0
Case2	Case2_[11477,43402].im3	Blank	FAP+	all	0	1.18038e+06	0	0	0	#N/A	#N/A	#N/A	#N/A	0	#N/A	#N/A	#N/A	#N/A	0	#N/A	#N/A	#N/A	#N/A	0	#N/A	#N/A	#N/A	#N/A	0	#N/A	#N/A	#N/A	#N/A	0	#N/A	#N/A	#N/A	#N/A	0	#N/A	#N/A	#N/A	#N/A	0	#N/A	#N/A	#N/A	#N/A	0
Case2	Case2_[11477,43402].im3	Blank	CD20+	all	0	1.18038e+06	0	0	0	#N/A	#N/A	#N/A	#N/A	0	#N/A	#N/A	#N/A	#N/A	0	#N/A	#N/A	#N/A	#N/A	0	#N/A	#N/A	#N/A	#N/A	0	#N/A	#N/A	#N/A	#N/A	0	#N/A	#N/A	#N/A	#N/A	0	#N/A	#N/A	#N/A	#N/A	0	#N/A	#N/A	#N/A	#N/A	0
Case2	Case2_[11477,43402].im3	Blank	Other	all	3	1.18038e+06	2.5	15.7	0	4.849	26.991	53.715	15.395	6801.77	0	0.006	0.31	0.003	1.575	0	0.008	0.359	0.007	1.987	0	0.032	0.313	0.013	8.139	1.097	2.022	3.683	0.403	509.435	0	0.574	1.818	0.262	144.62	0	0.25	1.805	0.116	63.093	0.797	1.91	3.466	0.473	481.372
Case2	Case2_[11477,43402].im3	Blank	CD68+	all	0	1.18038e+06	0	0	0	#N/A	#N/A	#N/A	#N/A	0	#N/A	#N/A	#N/A	#N/A	0	#N/A	#N/A	#N/A	#N/A	0	#N/A	#N/A	#N/A	#N/A	0	#N/A	#N/A	#N/A	#N/A	0	#N/A	#N/A	#N/A	#N/A	0	#N/A	#N/A	#N/A	#N/A	0	#N/A	#N/A	#N/A	#N/A	0
Case2	Case2_[11477,43402].im3	Blank	All	all	3	1.18038e+06	2.5	15.7	0	4.849	26.991	53.715	15.395	6801.77	0	0.006	0.31	0.003	1.575	0	0.008	0.359	0.007	1.987	0	0.032	0.313	0.013	8.139	1.097	2.022	3.683	0.403	509.435	0	0.574	1.818	0.262	144.62	0	0.25	1.805	0.116	63.093	0.797	1.91	3.466	0.473	481.372
Case2	Case2_[11477,43402].im3	All	CD4+	all	31	1458674	21.3	284.7	0.001	13.45	80.453	181.233	25.976	366946	0	0.474	3.524	0.333	2159.7	0	0.075	3.155	0.067	344.001	0	0.176	1.707	0.123	803.714	1.03	2.492	5.317	0.487	11365.3	0	1.109	6.269	0.296	5058.49	0	0.507	3.302	0.166	2310.96	1.222	5.418	12.442	1.185	24712.4
Case2	Case2_[11477,43402].im3	All	CD8+	all	22	1458674	15.1	143.9	0.0005	10.181	74.407	202.29	36.023	171509	0	0.141	1.994	0.172	325.869	0	0.074	1.52	0.067	170.28	0	0.621	4.838	0.344	1432.23	0.735	2.528	7.129	1.311	5826.51	0	1.083	5.063	0.567	2496.09	0	0.594	3.218	0.356	1368.28	1.139	5.11	12.529	1.728	11778.9
Case2	Case2_[11477,43402].im3	All	CD206+	all	68	1458674	46.6	685.2	0.0025	3.582	44.319	147.054	19.49	486488	0	0.112	1.679	0.107	1234.49	0	0.191	3.552	0.11	2092.65	0	0.184	1.815	0.079	2017.04	0.592	2.393	8.886	0.707	26272.1	0	0.951	6.371	0.382	10437.9	0	0.324	3.525	0.139	3560.42	0.807	5.409	13.242	1.219	59379.3
Case2	Case2_[11477,43402].im3	All	FAP+	all	12	1458674	8.23	111.9	0.0004	10.049	53.334	115.109	18.175	95574.1	0	0.041	0.989	0.066	74.15	0	0.027	1.381	0.026	47.549	0	0.293	1.641	0.123	524.736	1.08	5.22	11.723	1.429	9354.22	0	1.73	4.703	0.49	3100.32	0	0.605	3.612	0.265	1083.6	1.409	6.308	12.658	1.554	11304
Case2	Case2_[11477,43402].im3	All	CD20+	all	2	1458674	1.4	13.5	0	23.252	39.766	57.388	7.47	8629.19	0	0.181	0.765	0.016	39.207	0	0.044	1.401	0.042	9.443	0	0.189	1.197	0.04	40.975	0.897	1.575	2.625	0.061	341.686	0	2.486	6.599	0.711	539.512	1.606	10.016	28.982	5.161	2173.37	3.103	5.258	7.338	0.148	1141.05
Case2	Case2_[11477,43402].im3	All	Other	all	2735	1458674	1875	44889.2	0.038	2.651	42.408	186	18.89	3.0498e+07	0	0.191	3.102	0.146	137027	0	0.064	5.358	0.051	45787.1	0	0.185	3.074	0.069	133375	0.324	2.632	13.688	0.707	1.89255e+06	0	0.941	6.812	0.279	676376	0	0.339	4.74	0.126	243985	0	5.982	23.888	1.404	4.30196e+06
Case2	Case2_[11477,43402].im3	All	CD68+	all	1	1458674	0.69	11.2	0	6.517	30.976	54.559	#N/A	5544.77	0	0.331	0.904	#N/A	59.18	0	0.15	1.431	#N/A	26.888	0	0.319	1.075	#N/A	57.065	0.982	2.286	3.835	#N/A	409.181	0	1.868	9.926	#N/A	334.362	0	0.508	1.828	#N/A	90.952	0.881	5.465	8.52	#N/A	978.149
Case2	Case2_[11477,43402].im3	All	All	all	2875	1458674	1971	46153.6	0.0391	2.651	42.797	202.29	19.797	3.16447e+07	0	0.191	3.524	0.153	140951	0	0.066	5.358	0.057	48486	0	0.187	4.838	0.087	138305	0.324	2.633	13.688	0.733	1.94679e+06	0	0.945	9.926	0.294	698569	0	0.344	28.982	0.266	254675	0	5.968	23.888	1.403	4.41255e+06
Case2	Case2_[11477,44449].im3	Stroma	CD4+	all	189	644724	293.1	1997.5	0.0031	5.4	77.761	251.866	29.318	2.48844e+06	0	0.77	7.491	0.575	24647.6	0	0.063	3.722	0.064	2024.51	0	0.309	3.757	0.145	9879.2	0.542	3.115	9.3	0.848	99689.9	0	1.704	9.048	0.815	54530.7	0	2.182	35.711	2.775	69828.2	1.456	7.235	16.735	1.731	231520
Case2	Case2_[11477,44449].im3	Stroma	CD8+	all	108	644724	167.5	1111.9	0.0017	4.935	81.106	205.659	29.409	1.44475e+06	0	0.263	3.911	0.365	4678.6	0	0.072	4.939	0.071	1286.95	0	0.884	7.175	0.617	15747.2	0.302	3.242	9.685	0.952	57745.8	0	1.506	10.65	0.721	26820.8	0	1.486	47.548	2.182	26462.4	0.053	7.061	17.949	1.643	125770
Case2	Case2_[11477,44449].im3	Stroma	CD206+	all	26	644724	40.3	371.6	0.0006	6.244	49.256	129.85	18.224	293223	0	0.289	2.056	0.182	1720.47	0	0.559	7.527	0.415	3326.06	0	0.353	2.112	0.111	2104.28	0.767	3.212	9.625	1.182	19122.6	0	1.158	4.64	0.417	6896.53	0	0.358	3.261	0.139	2131.58	0.119	6.704	13.929	1.383	39910.1
Case2	Case2_[11477,44449].im3	Stroma	FAP+	all	25	644724	38.8	300.7	0.0005	4.774	62.617	173.113	27.078	301689	0	0.07	1.989	0.212	338.716	0	0.048	3.585	0.066	231.263	0	0.349	2.302	0.172	1680.97	0.828	5.829	14.266	1.743	28082.8	0	1.88	10.887	0.574	9056.91	0	0.556	4.424	0.384	2677.83	1.382	7.078	19.262	2.509	34102
Case2	Case2_[11477,44449].im3	Stroma	CD20+	all	49	644724	76	571.4	0.0009	8.205	75.847	190.066	26.321	694375	0	0.319	3.604	0.279	2919.1	0	0.064	2.869	0.062	581.826	0	0.356	3.688	0.168	3256.44	0.588	2.914	8.223	0.712	26673.5	0	4.322	13.322	1.592	39565.6	0.218	15.028	79.273	7.931	137578	1.481	7.471	16.344	1.619	68396.7
Case2	Case2_[11477,44449].im3	Stroma	Other	all	4788	644724	7426.4	97909.1	0.1519	0	44.632	220.984	20.676	7.00092e+07	0	0.15	6.072	0.153	235353	0	0.057	5.825	0.059	89855.8	0	0.224	3.969	0.083	352084	0.182	3.279	13.408	0.944	5.14387e+06	0	1.128	12.415	0.365	1.76867e+06	0	0.356	28.069	0.237	558709	0	6.742	40.131	1.566	1.05756e+07
Case2	Case2_[11477,44449].im3	Stroma	CD68+	all	2	644724	3.1	28.5	0	12.455	37.579	67.065	3.138	17173.7	0	0.215	1.822	0.168	98.268	0	0.02	0.813	0	9.197	0	0.202	1.005	0.041	92.278	1.258	2.576	5.392	0.647	1177.15	0	3.18	14.61	1.014	1453.23	0	2.586	15.204	2.444	1181.93	3.822	6.308	9.582	0.103	2882.62
Case2	Case2_[11477,44449].im3	Stroma	All	all	5190	644724	8050	102304	0.1587	0	45.919	251.866	22.884	7.5261e+07	0	0.165	7.491	0.231	269797	0	0.059	7.527	0.074	97331.4	0	0.235	7.175	0.163	384887	0.182	3.281	14.266	0.964	5.37712e+06	0	1.164	14.61	0.566	1.90724e+06	0	0.487	79.273	1.85	798631	0	6.76	40.131	1.585	1.10796e+07
Case2	Case2_[11477,44449].im3	Blank	CD4+	all	0	813950	0	0	0	#N/A	#N/A	#N/A	#N/A	0	#N/A	#N/A	#N/A	#N/A	0	#N/A	#N/A	#N/A	#N/A	0	#N/A	#N/A	#N/A	#N/A	0	#N/A	#N/A	#N/A	#N/A	0	#N/A	#N/A	#N/A	#N/A	0	#N/A	#N/A	#N/A	#N/A	0	#N/A	#N/A	#N/A	#N/A	0
Case2	Case2_[11477,44449].im3	Blank	CD8+	all	1	813950	1.2	21.8	0	24.712	88.34	156.958	#N/A	30830.7	0	0.002	0.349	#N/A	0.826	0	0.063	2.158	#N/A	21.91	0	1.484	4.941	#N/A	517.775	2.099	6.253	9.966	#N/A	2182.2	0	1.754	4.524	#N/A	612.013	0	0.576	3.396	#N/A	200.914	2.915	6.501	10.372	#N/A	2268.84
Case2	Case2_[11477,44449].im3	Blank	CD206+	all	0	813950	0	0	0	#N/A	#N/A	#N/A	#N/A	0	#N/A	#N/A	#N/A	#N/A	0	#N/A	#N/A	#N/A	#N/A	0	#N/A	#N/A	#N/A	#N/A	0	#N/A	#N/A	#N/A	#N/A	0	#N/A	#N/A	#N/A	#N/A	0	#N/A	#N/A	#N/A	#N/A	0	#N/A	#N/A	#N/A	#N/A	0
Case2	Case2_[11477,44449].im3	Blank	FAP+	all	0	813950	0	0	0	#N/A	#N/A	#N/A	#N/A	0	#N/A	#N/A	#N/A	#N/A	0	#N/A	#N/A	#N/A	#N/A	0	#N/A	#N/A	#N/A	#N/A	0	#N/A	#N/A	#N/A	#N/A	0	#N/A	#N/A	#N/A	#N/A	0	#N/A	#N/A	#N/A	#N/A	0	#N/A	#N/A	#N/A	#N/A	0
Case2	Case2_[11477,44449].im3	Blank	CD20+	all	0	813950	0	0	0	#N/A	#N/A	#N/A	#N/A	0	#N/A	#N/A	#N/A	#N/A	0	#N/A	#N/A	#N/A	#N/A	0	#N/A	#N/A	#N/A	#N/A	0	#N/A	#N/A	#N/A	#N/A	0	#N/A	#N/A	#N/A	#N/A	0	#N/A	#N/A	#N/A	#N/A	0	#N/A	#N/A	#N/A	#N/A	0
Case2	Case2_[11477,44449].im3	Blank	Other	all	2	813950	2.5	48.7	0.0001	10.475	64.172	128.392	39.008	50118.1	0	0.006	0.415	0.004	5.065	0	0.012	1.15	0.002	9.276	0	0.188	0.979	0.029	147.07	0.932	3.755	7.405	0.157	2932.85	0	0.959	4.716	0.383	749.245	0	0.293	2.131	0.078	228.559	0.925	3.917	7.565	0.204	3059.49
Case2	Case2_[11477,44449].im3	Blank	CD68+	all	0	813950	0	0	0	#N/A	#N/A	#N/A	#N/A	0	#N/A	#N/A	#N/A	#N/A	0	#N/A	#N/A	#N/A	#N/A	0	#N/A	#N/A	#N/A	#N/A	0	#N/A	#N/A	#N/A	#N/A	0	#N/A	#N/A	#N/A	#N/A	0	#N/A	#N/A	#N/A	#N/A	0	#N/A	#N/A	#N/A	#N/A	0
Case2	Case2_[11477,44449].im3	Blank	All	all	3	813950	3.7	70.5	0.0001	10.475	71.636	156.958	36.142	80948.8	0	0.005	0.415	0.003	5.891	0	0.028	2.158	0.03	31.187	0	0.588	4.941	0.755	664.845	0.932	4.527	9.966	1.409	5115.04	0	1.205	4.716	0.455	1361.26	0	0.38	3.396	0.19	429.473	0.925	4.715	10.372	1.548	5328.33
Case2	Case2_[11477,44449].im3	All	CD4+	all	189	1458674	129.6	1997.5	0.0031	5.4	77.761	251.866	29.318	2.48844e+06	0	0.77	7.491	0.575	24647.6	0	0.063	3.722	0.064	2024.51	0	0.309	3.757	0.145	9879.2	0.542	3.115	9.3	0.848	99689.9	0	1.704	9.048	0.815	54530.7	0	2.182	35.711	2.775	69828.2	1.456	7.235	16.735	1.731	231520
Case2	Case2_[11477,44449].im3	All	CD8+	all	109	1458674	74.73	1133.7	0.0018	4.935	81.245	205.659	29.285	1.47558e+06	0	0.258	3.911	0.364	4679.43	0	0.072	4.939	0.071	1308.86	0	0.896	7.175	0.616	16265	0.302	3.3	9.966	0.99	59927.9	0	1.51	10.65	0.718	27432.8	0	1.468	47.548	2.174	26663.3	0.053	7.05	17.949	1.636	128039
Case2	Case2_[11477,44449].im3	All	CD206+	all	26	1458674	17.8	371.6	0.0006	6.244	49.256	129.85	18.224	293223	0	0.289	2.056	0.182	1720.47	0	0.559	7.527	0.415	3326.06	0	0.353	2.112	0.111	2104.28	0.767	3.212	9.625	1.182	19122.6	0	1.158	4.64	0.417	6896.53	0	0.358	3.261	0.139	2131.58	0.119	6.704	13.929	1.383	39910.1
Case2	Case2_[11477,44449].im3	All	FAP+	all	25	1458674	17.1	300.7	0.0005	4.774	62.617	173.113	27.078	301689	0	0.07	1.989	0.212	338.716	0	0.048	3.585	0.066	231.263	0	0.349	2.302	0.172	1680.97	0.828	5.829	14.266	1.743	28082.8	0	1.88	10.887	0.574	9056.91	0	0.556	4.424	0.384	2677.83	1.382	7.078	19.262	2.509	34102
Case2	Case2_[11477,44449].im3	All	CD20+	all	49	1458674	33.6	571.4	0.0009	8.205	75.847	190.066	26.321	694375	0	0.319	3.604	0.279	2919.1	0	0.064	2.869	0.062	581.826	0	0.356	3.688	0.168	3256.44	0.588	2.914	8.223	0.712	26673.5	0	4.322	13.322	1.592	39565.6	0.218	15.028	79.273	7.931	137578	1.481	7.471	16.344	1.619	68396.7
Case2	Case2_[11477,44449].im3	All	Other	all	4790	1458674	3283.8	97957.8	0.1519	0	44.642	220.984	20.68	7.00593e+07	0	0.15	6.072	0.153	235358	0	0.057	5.825	0.059	89865.1	0	0.224	3.969	0.083	352231	0.182	3.28	13.408	0.944	5.14681e+06	0	1.127	12.415	0.365	1.76942e+06	0	0.356	28.069	0.237	558938	0	6.741	40.131	1.567	1.05787e+07
Case2	Case2_[11477,44449].im3	All	CD68+	all	2	1458674	1.4	28.5	0	12.455	37.579	67.065	3.138	17173.7	0	0.215	1.822	0.168	98.268	0	0.02	0.813	0	9.197	0	0.202	1.005	0.041	92.278	1.258	2.576	5.392	0.647	1177.15	0	3.18	14.61	1.014	1453.23	0	2.586	15.204	2.444	1181.93	3.822	6.308	9.582	0.103	2882.62
Case2	Case2_[11477,44449].im3	All	All	all	5193	1458674	3560.1	102374	0.1588	0	45.937	251.866	22.891	7.53419e+07	0	0.165	7.491	0.231	269802	0	0.059	7.527	0.074	97362.6	0	0.235	7.175	0.164	385552	0.182	3.282	14.266	0.965	5.38224e+06	0	1.164	14.61	0.566	1.9086e+06	0	0.487	79.273	1.85	799060	0	6.759	40.131	1.586	1.10849e+07
Case2	Case2_[13161,46350].im3	Stroma	CD4+	all	72	470816	153	606	0.0013	2.518	46.908	137.731	18.041	455434	0	0.302	5.658	0.386	2929.1	0	0.142	5.147	0.137	1375.67	0	0.184	1.199	0.096	1790.4	0.574	2.382	7.415	0.68	23130.1	0	0.834	4.825	0.285	8094.61	0	0.335	3.37	0.139	3248.89	1.808	5.94	16.154	1.143	57675.7
Case2	Case2_[13161,46350].im3	Stroma	CD8+	all	6	470816	13	56.8	0.0001	21.368	65.078	124.042	22.791	59220.6	0	0.035	0.658	0.028	31.748	0	0.203	2.838	0.376	184.392	0	1.719	8.121	0.744	1564.19	0.793	2.024	4.897	0.619	1841.96	0	0.566	3.824	0.265	514.708	0	0.357	2.979	0.317	325.064	1.7	5.455	9.003	0.918	4964.47
Case2	Case2_[13161,46350].im3	Stroma	CD206+	all	129	470816	274	1597.6	0.0034	3.202	40.487	132.096	16.027	1.03623e+06	0	0.091	3.013	0.1	2333.64	0	0.395	10.173	0.454	10109.9	0	0.238	2.337	0.09	6092.73	0.356	2.38	12.015	0.773	60920.6	0	0.843	5.465	0.284	21585.7	0	0.326	3.225	0.115	8331.22	0.293	5.149	12.99	1.306	131778
Case2	Case2_[13161,46350].im3	Stroma	FAP+	all	7	470816	15	57.2	0.0001	14.85	48.904	121.214	20.254	44845.3	0	0.028	0.898	0.031	25.776	0	0.067	1.737	0.026	61.809	0	0.253	1.149	0.089	232.078	1.28	4.24	14.355	0.651	3887.8	0	1.397	4.611	0.357	1280.89	0	0.303	2.162	0.134	278.279	1.873	6.018	11.578	1.558	5518.73
Case2	Case2_[13161,46350].im3	Stroma	CD20+	all	2	470816	4.2	21.7	0	27.36	40.934	66.368	10.522	14245.1	0	0.097	0.867	0.082	33.726	0	0.134	3.204	0.084	46.556	0	0.313	1.236	0.01	109.032	1.393	3.137	5.15	0.02	1091.61	0	1.592	4.118	0.152	553.913	0	0.996	3.333	0.282	346.735	3.139	6.002	10.2	0.554	2088.82
Case2	Case2_[13161,46350].im3	Stroma	Other	all	2600	470816	5522.3	45848.7	0.0974	0	33.487	227.954	16.936	2.45975e+07	0	0.048	2.177	0.052	35519.5	0	0.093	6.344	0.07	68091.9	0	0.247	8.214	0.091	181185	0.33	2.941	16.12	0.795	2.16025e+06	0	0.975	7.337	0.294	716360	0	0.328	7.52	0.132	241002	0	6.739	39.337	1.794	4.94967e+06
Case2	Case2_[13161,46350].im3	Stroma	CD68+	all	1	470816	2.1	8.6	0	21.015	50.009	86.874	#N/A	6901.18	0	0.01	0.286	#N/A	1.338	0	0.016	0.247	#N/A	2.142	0	0.033	0.203	#N/A	4.579	0.651	1.414	2.406	#N/A	195.14	0	1.391	6.859	#N/A	192.008	0	0.122	1.348	#N/A	16.807	3.57	5.181	7.948	#N/A	714.94
Case2	Case2_[13161,46350].im3	Stroma	All	all	2817	470816	5983.2	48196.7	0.1024	0	33.95	227.954	17.116	2.62143e+07	0	0.053	5.658	0.092	40874.8	0	0.103	10.173	0.147	79872.3	0	0.247	8.214	0.116	190978	0.33	2.916	16.12	0.807	2.25131e+06	0	0.969	7.337	0.297	748582	0	0.328	7.52	0.133	253549	0	6.673	39.337	1.789	5.15241e+06
Case2	Case2_[13161,46350].im3	Blank	CD4+	all	0	987858	0	0	0	#N/A	#N/A	#N/A	#N/A	0	#N/A	#N/A	#N/A	#N/A	0	#N/A	#N/A	#N/A	#N/A	0	#N/A	#N/A	#N/A	#N/A	0	#N/A	#N/A	#N/A	#N/A	0	#N/A	#N/A	#N/A	#N/A	0	#N/A	#N/A	#N/A	#N/A	0	#N/A	#N/A	#N/A	#N/A	0
Case2	Case2_[13161,46350].im3	Blank	CD8+	all	0	987858	0	0	0	#N/A	#N/A	#N/A	#N/A	0	#N/A	#N/A	#N/A	#N/A	0	#N/A	#N/A	#N/A	#N/A	0	#N/A	#N/A	#N/A	#N/A	0	#N/A	#N/A	#N/A	#N/A	0	#N/A	#N/A	#N/A	#N/A	0	#N/A	#N/A	#N/A	#N/A	0	#N/A	#N/A	#N/A	#N/A	0
Case2	Case2_[13161,46350].im3	Blank	CD206+	all	0	987858	0	0	0	#N/A	#N/A	#N/A	#N/A	0	#N/A	#N/A	#N/A	#N/A	0	#N/A	#N/A	#N/A	#N/A	0	#N/A	#N/A	#N/A	#N/A	0	#N/A	#N/A	#N/A	#N/A	0	#N/A	#N/A	#N/A	#N/A	0	#N/A	#N/A	#N/A	#N/A	0	#N/A	#N/A	#N/A	#N/A	0
Case2	Case2_[13161,46350].im3	Blank	FAP+	all	0	987858	0	0	0	#N/A	#N/A	#N/A	#N/A	0	#N/A	#N/A	#N/A	#N/A	0	#N/A	#N/A	#N/A	#N/A	0	#N/A	#N/A	#N/A	#N/A	0	#N/A	#N/A	#N/A	#N/A	0	#N/A	#N/A	#N/A	#N/A	0	#N/A	#N/A	#N/A	#N/A	0	#N/A	#N/A	#N/A	#N/A	0
Case2	Case2_[13161,46350].im3	Blank	CD20+	all	0	987858	0	0	0	#N/A	#N/A	#N/A	#N/A	0	#N/A	#N/A	#N/A	#N/A	0	#N/A	#N/A	#N/A	#N/A	0	#N/A	#N/A	#N/A	#N/A	0	#N/A	#N/A	#N/A	#N/A	0	#N/A	#N/A	#N/A	#N/A	0	#N/A	#N/A	#N/A	#N/A	0	#N/A	#N/A	#N/A	#N/A	0
Case2	Case2_[13161,46350].im3	Blank	Other	all	1	987858	1	22.5	0	7.738	17.542	24.957	#N/A	6315.19	0	0.002	0.525	#N/A	0.865	0	0.034	0.946	#N/A	12.084	0.007	0.303	1.169	#N/A	109.201	2.796	4.263	8.352	#N/A	1534.61	0	0.942	2.821	#N/A	339.249	0	0.381	2.308	#N/A	137.155	2.265	4.181	7.928	#N/A	1505.05
Case2	Case2_[13161,46350].im3	Blank	CD68+	all	0	987858	0	0	0	#N/A	#N/A	#N/A	#N/A	0	#N/A	#N/A	#N/A	#N/A	0	#N/A	#N/A	#N/A	#N/A	0	#N/A	#N/A	#N/A	#N/A	0	#N/A	#N/A	#N/A	#N/A	0	#N/A	#N/A	#N/A	#N/A	0	#N/A	#N/A	#N/A	#N/A	0	#N/A	#N/A	#N/A	#N/A	0
Case2	Case2_[13161,46350].im3	Blank	All	all	1	987858	1	22.5	0	7.738	17.542	24.957	#N/A	6315.19	0	0.002	0.525	#N/A	0.865	0	0.034	0.946	#N/A	12.084	0.007	0.303	1.169	#N/A	109.201	2.796	4.263	8.352	#N/A	1534.61	0	0.942	2.821	#N/A	339.249	0	0.381	2.308	#N/A	137.155	2.265	4.181	7.928	#N/A	1505.05
Case2	Case2_[13161,46350].im3	All	CD4+	all	72	1458674	49.4	606	0.0013	2.518	46.908	137.731	18.041	455434	0	0.302	5.658	0.386	2929.1	0	0.142	5.147	0.137	1375.67	0	0.184	1.199	0.096	1790.4	0.574	2.382	7.415	0.68	23130.1	0	0.834	4.825	0.285	8094.61	0	0.335	3.37	0.139	3248.89	1.808	5.94	16.154	1.143	57675.7
Case2	Case2_[13161,46350].im3	All	CD8+	all	6	1458674	4.1	56.8	0.0001	21.368	65.078	124.042	22.791	59220.6	0	0.035	0.658	0.028	31.748	0	0.203	2.838	0.376	184.392	0	1.719	8.121	0.744	1564.19	0.793	2.024	4.897	0.619	1841.96	0	0.566	3.824	0.265	514.708	0	0.357	2.979	0.317	325.064	1.7	5.455	9.003	0.918	4964.47
Case2	Case2_[13161,46350].im3	All	CD206+	all	129	1458674	88.44	1597.6	0.0034	3.202	40.487	132.096	16.027	1.03623e+06	0	0.091	3.013	0.1	2333.64	0	0.395	10.173	0.454	10109.9	0	0.238	2.337	0.09	6092.73	0.356	2.38	12.015	0.773	60920.6	0	0.843	5.465	0.284	21585.7	0	0.326	3.225	0.115	8331.22	0.293	5.149	12.99	1.306	131778
Case2	Case2_[13161,46350].im3	All	FAP+	all	7	1458674	4.8	57.2	0.0001	14.85	48.904	121.214	20.254	44845.3	0	0.028	0.898	0.031	25.776	0	0.067	1.737	0.026	61.809	0	0.253	1.149	0.089	232.078	1.28	4.24	14.355	0.651	3887.8	0	1.397	4.611	0.357	1280.89	0	0.303	2.162	0.134	278.279	1.873	6.018	11.578	1.558	5518.73
Case2	Case2_[13161,46350].im3	All	CD20+	all	2	1458674	1.4	21.7	0	27.36	40.934	66.368	10.522	14245.1	0	0.097	0.867	0.082	33.726	0	0.134	3.204	0.084	46.556	0	0.313	1.236	0.01	109.032	1.393	3.137	5.15	0.02	1091.61	0	1.592	4.118	0.152	553.913	0	0.996	3.333	0.282	346.735	3.139	6.002	10.2	0.554	2088.82
Case2	Case2_[13161,46350].im3	All	Other	all	2601	1458674	1783.1	45871.2	0.0974	0	33.479	227.954	16.936	2.46038e+07	0	0.048	2.177	0.052	35520.4	0	0.093	6.344	0.07	68104	0	0.247	8.214	0.091	181294	0.33	2.942	16.12	0.795	2.16178e+06	0	0.975	7.337	0.294	716699	0	0.328	7.52	0.132	241139	0	6.737	39.337	1.794	4.95118e+06
Case2	Case2_[13161,46350].im3	All	CD68+	all	1	1458674	0.69	8.6	0	21.015	50.009	86.874	#N/A	6901.18	0	0.01	0.286	#N/A	1.338	0	0.016	0.247	#N/A	2.142	0	0.033	0.203	#N/A	4.579	0.651	1.414	2.406	#N/A	195.14	0	1.391	6.859	#N/A	192.008	0	0.122	1.348	#N/A	16.807	3.57	5.181	7.948	#N/A	714.94
Case2	Case2_[13161,46350].im3	All	All	all	2818	1458674	1931.9	48219.2	0.1024	0	33.942	227.954	17.116	2.62206e+07	0	0.053	5.658	0.092	40875.7	0	0.103	10.173	0.147	79884.4	0	0.247	8.214	0.116	191087	0.33	2.916	16.12	0.807	2.25285e+06	0	0.969	7.337	0.297	748921	0	0.328	7.52	0.133	253686	0	6.672	39.337	1.789	5.15392e+06
Case2	Case2_[13364,47397].im3	Stroma	CD4+	all	58	512120	113	579.9	0.0011	3.542	58.885	195.431	26.615	547046	0	0.552	6.92	0.568	5124.98	0	0.286	5.974	0.296	2652.56	0	0.241	6.302	0.154	2241.02	0.694	2.377	15.648	0.772	22082.1	0	1.155	9.34	0.671	10733.7	0	1.477	48.239	2.433	13720.8	1.403	5.813	14.308	1.076	53998.7
Case2	Case2_[13364,47397].im3	Stroma	CD8+	all	36	512120	70.3	354.4	0.0007	10.122	68.483	181.496	23.869	388848	0	0.054	1.675	0.083	307.457	0	0.298	6.122	0.259	1691.1	0	2.386	17.742	1.67	13548.1	0.739	2.798	9.161	0.77	15885	0	1.343	10.386	1.198	7624.06	0	2.403	40.962	6.169	13644.4	1.748	6.088	14.34	1.41	34569.1
Case2	Case2_[13364,47397].im3	Stroma	CD206+	all	175	512120	341.7	2436	0.0048	1.8	50.295	175.909	19.269	1.96285e+06	0	0.11	5.309	0.14	4311.65	0	0.697	30.264	0.616	27201.1	0	0.297	4.786	0.192	11602.4	0.543	3.136	15.382	1.312	122394	0	1.087	7.728	0.468	42432.4	0	0.358	15.483	0.259	13986.3	0.272	5.594	16.521	1.111	218333
Case2	Case2_[13364,47397].im3	Stroma	FAP+	all	4	512120	7.8	63.7	0.0001	16.255	42.055	80.814	7.689	42896.5	0	0.014	0.847	0.032	14.633	0	0.048	2.407	0.055	49.336	0	0.331	1.66	0.171	337.998	2.896	8.07	16.156	0.459	8231.17	0	2.086	4.794	0.179	2127.75	0	0.332	3.536	0.148	338.828	2.765	6.68	10.701	0.318	6813.65
Case2	Case2_[13364,47397].im3	Stroma	CD20+	all	15	512120	29.3	183.4	0.0004	10.497	59.406	135.397	19.853	174594	0	0.196	2.974	0.332	576.055	0	0.144	2.681	0.122	422.256	0	0.305	3.897	0.178	896.276	0.644	2.402	6.886	0.604	7059.52	0	3.176	11.227	1.467	9335.32	0.057	11.2	48.993	7.538	32917	1.836	5.538	12.604	1.035	16275.9
Case2	Case2_[13364,47397].im3	Stroma	Other	all	2535	512120	4950	56027.1	0.1094	0	38.689	186.57	19.488	3.47268e+07	0	0.031	2.471	0.034	27738.7	0	0.084	5.563	0.068	75349.4	0	0.263	4.671	0.1	236160	0.319	3.929	22.121	1.49	3.52662e+06	0	1.201	15.416	0.45	1.07795e+06	0	0.327	17.552	0.151	293621	0	6.716	41.014	1.825	6.02781e+06
Case2	Case2_[13364,47397].im3	Stroma	CD68+	all	0	512120	0	0	0	#N/A	#N/A	#N/A	#N/A	0	#N/A	#N/A	#N/A	#N/A	0	#N/A	#N/A	#N/A	#N/A	0	#N/A	#N/A	#N/A	#N/A	0	#N/A	#N/A	#N/A	#N/A	0	#N/A	#N/A	#N/A	#N/A	0	#N/A	#N/A	#N/A	#N/A	0	#N/A	#N/A	#N/A	#N/A	0
Case2	Case2_[13364,47397].im3	Stroma	All	all	2823	512120	5512.4	59644.5	0.1165	0	39.603	195.431	20.227	3.7843e+07	0	0.04	6.92	0.128	38073.4	0	0.112	30.264	0.231	107366	0	0.277	17.742	0.323	264786	0.319	3.874	22.121	1.493	3.70227e+06	0	1.204	15.416	0.512	1.1502e+06	0	0.385	48.993	1.361	368228	0	6.654	41.014	1.785	6.3578e+06
Case2	Case2_[13364,47397].im3	Blank	CD4+	all	0	946554	0	0	0	#N/A	#N/A	#N/A	#N/A	0	#N/A	#N/A	#N/A	#N/A	0	#N/A	#N/A	#N/A	#N/A	0	#N/A	#N/A	#N/A	#N/A	0	#N/A	#N/A	#N/A	#N/A	0	#N/A	#N/A	#N/A	#N/A	0	#N/A	#N/A	#N/A	#N/A	0	#N/A	#N/A	#N/A	#N/A	0
Case2	Case2_[13364,47397].im3	Blank	CD8+	all	0	946554	0	0	0	#N/A	#N/A	#N/A	#N/A	0	#N/A	#N/A	#N/A	#N/A	0	#N/A	#N/A	#N/A	#N/A	0	#N/A	#N/A	#N/A	#N/A	0	#N/A	#N/A	#N/A	#N/A	0	#N/A	#N/A	#N/A	#N/A	0	#N/A	#N/A	#N/A	#N/A	0	#N/A	#N/A	#N/A	#N/A	0
Case2	Case2_[13364,47397].im3	Blank	CD206+	all	1	946554	1.1	7.8	0	14.202	36.794	65.25	#N/A	4599.23	0	0.02	0.571	#N/A	2.527	0	0.068	2.138	#N/A	8.479	0	0.152	0.585	#N/A	19.028	3.3	5.681	7.498	#N/A	710.161	0	1.179	2.214	#N/A	147.375	0	0.108	0.864	#N/A	13.477	3.087	4.844	7.477	#N/A	605.536
Case2	Case2_[13364,47397].im3	Blank	FAP+	all	0	946554	0	0	0	#N/A	#N/A	#N/A	#N/A	0	#N/A	#N/A	#N/A	#N/A	0	#N/A	#N/A	#N/A	#N/A	0	#N/A	#N/A	#N/A	#N/A	0	#N/A	#N/A	#N/A	#N/A	0	#N/A	#N/A	#N/A	#N/A	0	#N/A	#N/A	#N/A	#N/A	0	#N/A	#N/A	#N/A	#N/A	0
Case2	Case2_[13364,47397].im3	Blank	CD20+	all	0	946554	0	0	0	#N/A	#N/A	#N/A	#N/A	0	#N/A	#N/A	#N/A	#N/A	0	#N/A	#N/A	#N/A	#N/A	0	#N/A	#N/A	#N/A	#N/A	0	#N/A	#N/A	#N/A	#N/A	0	#N/A	#N/A	#N/A	#N/A	0	#N/A	#N/A	#N/A	#N/A	0	#N/A	#N/A	#N/A	#N/A	0
Case2	Case2_[13364,47397].im3	Blank	Other	all	5	946554	5.3	56	0.0001	4.547	29.695	55.297	8.992	26636.5	0	0.003	0.428	0.001	2.87	0	0.052	0.997	0.063	46.907	0	0.222	1.01	0.03	199.394	1.544	3.755	6.894	0.57	3367.89	0	0.842	2.733	0.245	755.464	0	0.263	1.896	0.118	235.654	1.613	3.781	7.058	0.754	3391.2
Case2	Case2_[13364,47397].im3	Blank	CD68+	all	0	946554	0	0	0	#N/A	#N/A	#N/A	#N/A	0	#N/A	#N/A	#N/A	#N/A	0	#N/A	#N/A	#N/A	#N/A	0	#N/A	#N/A	#N/A	#N/A	0	#N/A	#N/A	#N/A	#N/A	0	#N/A	#N/A	#N/A	#N/A	0	#N/A	#N/A	#N/A	#N/A	0	#N/A	#N/A	#N/A	#N/A	0
Case2	Case2_[13364,47397].im3	Blank	All	all	6	946554	6.3	63.8	0.0001	4.547	30.563	65.25	9.328	31235.7	0	0.005	0.571	0.007	5.397	0	0.054	2.138	0.057	55.386	0	0.214	1.01	0.039	218.422	1.544	3.99	7.498	0.983	4078.05	0	0.883	2.733	0.289	902.838	0	0.244	1.896	0.111	249.131	1.613	3.911	7.477	0.864	3996.74
Case2	Case2_[13364,47397].im3	All	CD4+	all	58	1458674	39.8	579.9	0.0011	3.542	58.885	195.431	26.615	547046	0	0.552	6.92	0.568	5124.98	0	0.286	5.974	0.296	2652.56	0	0.241	6.302	0.154	2241.02	0.694	2.377	15.648	0.772	22082.1	0	1.155	9.34	0.671	10733.7	0	1.477	48.239	2.433	13720.8	1.403	5.813	14.308	1.076	53998.7
Case2	Case2_[13364,47397].im3	All	CD8+	all	36	1458674	24.7	354.4	0.0007	10.122	68.483	181.496	23.869	388848	0	0.054	1.675	0.083	307.457	0	0.298	6.122	0.259	1691.1	0	2.386	17.742	1.67	13548.1	0.739	2.798	9.161	0.77	15885	0	1.343	10.386	1.198	7624.06	0	2.403	40.962	6.169	13644.4	1.748	6.088	14.34	1.41	34569.1
Case2	Case2_[13364,47397].im3	All	CD206+	all	176	1458674	120.7	2443.8	0.0048	1.8	50.252	175.909	19.229	1.96745e+06	0	0.11	5.309	0.14	4314.18	0	0.695	30.264	0.616	27209.6	0	0.297	4.786	0.192	11621.5	0.543	3.144	15.382	1.324	123104	0	1.088	7.728	0.467	42579.8	0	0.358	15.483	0.259	13999.8	0.272	5.592	16.521	1.109	218939
Case2	Case2_[13364,47397].im3	All	FAP+	all	4	1458674	2.7	63.7	0.0001	16.255	42.055	80.814	7.689	42896.5	0	0.014	0.847	0.032	14.633	0	0.048	2.407	0.055	49.336	0	0.331	1.66	0.171	337.998	2.896	8.07	16.156	0.459	8231.17	0	2.086	4.794	0.179	2127.75	0	0.332	3.536	0.148	338.828	2.765	6.68	10.701	0.318	6813.65
Case2	Case2_[13364,47397].im3	All	CD20+	all	15	1458674	10.3	183.4	0.0004	10.497	59.406	135.397	19.853	174594	0	0.196	2.974	0.332	576.055	0	0.144	2.681	0.122	422.256	0	0.305	3.897	0.178	896.276	0.644	2.402	6.886	0.604	7059.52	0	3.176	11.227	1.467	9335.32	0.057	11.2	48.993	7.538	32917	1.836	5.538	12.604	1.035	16275.9
Case2	Case2_[13364,47397].im3	All	Other	all	2540	1458674	1741.3	56083.1	0.1095	0	38.68	186.57	19.481	3.47534e+07	0	0.031	2.471	0.034	27741.5	0	0.084	5.563	0.068	75396.3	0	0.263	4.671	0.1	236360	0.319	3.929	22.121	1.489	3.52999e+06	0	1.201	15.416	0.45	1.0787e+06	0	0.327	17.552	0.151	293857	0	6.713	41.014	1.828	6.0312e+06
Case2	Case2_[13364,47397].im3	All	CD68+	all	0	1458674	0	0	0	#N/A	#N/A	#N/A	#N/A	0	#N/A	#N/A	#N/A	#N/A	0	#N/A	#N/A	#N/A	#N/A	0	#N/A	#N/A	#N/A	#N/A	0	#N/A	#N/A	#N/A	#N/A	0	#N/A	#N/A	#N/A	#N/A	0	#N/A	#N/A	#N/A	#N/A	0	#N/A	#N/A	#N/A	#N/A	0
Case2	Case2_[13364,47397].im3	All	All	all	2829	1458674	1939.4	59708.3	0.1166	0	39.594	195.431	20.217	3.78742e+07	0	0.04	6.92	0.128	38078.8	0	0.112	30.264	0.231	107421	0	0.277	17.742	0.323	265005	0.319	3.875	22.121	1.492	3.70635e+06	0	1.203	15.416	0.512	1.1511e+06	0	0.385	48.993	1.359	368478	0	6.651	41.014	1.788	6.3618e+06
Case2	Case2_[13753,48444].im3	Stroma	CD4+	all	49	396788	123	456.8	0.0012	6.986	70.133	173.836	25.912	513304	0	0.462	8.157	0.579	3384.01	0	0.177	4.968	0.146	1297.8	0	0.195	2.349	0.129	1424.76	0.841	3.508	10.525	1.36	25675.6	0	1.699	6.997	0.635	12436.3	0	1.538	17.836	1.351	11259.1	1.935	7.289	14.768	1.341	53348.9
Case2	Case2_[13753,48444].im3	Stroma	CD8+	all	36	396788	90.7	383.9	0.001	6.322	74.543	183.134	27.789	458512	0	0.034	1.691	0.068	206.89	0	0.201	4.299	0.195	1237.14	0	1.705	13.965	1.054	10488.4	0.786	3.509	8.794	1.024	21583.9	0	1.986	11.941	1.292	12216.9	0	3.149	45.754	4.948	19367.4	0.814	6.251	13.915	1.477	38449.8
Case2	Case2_[13753,48444].im3	Stroma	CD206+	all	123	396788	310	1646.5	0.0041	4.746	58.002	183.857	23.59	1.52997e+06	0	0.065	2.23	0.081	1723.74	0	0.521	14.89	0.553	13740.4	0	0.313	4.814	0.13	8260.94	0.823	3.781	13.667	1.237	99730.8	0	1.663	8.965	0.631	43866.7	0	0.678	22.025	1.17	17888.9	0	6.715	15.029	1.484	177126
Case2	Case2_[13753,48444].im3	Stroma	FAP+	all	11	396788	27.7	144.4	0.0004	0	47.616	103.508	22.777	110184	0	0.007	0.791	0.018	17.341	0	0.042	2.34	0.06	97.26	0	0.435	3.074	0.162	1005.71	2.602	8.143	17.583	1.74	18842.1	0	2.714	7.918	0.474	6281.12	0	0.837	6.814	0.415	1936.06	2.446	8.277	21.717	3.594	19152.7
Case2	Case2_[13753,48444].im3	Stroma	CD20+	all	36	396788	90.7	301.3	0.0008	10.248	68.45	155.838	25.659	330409	0	0.033	3.343	0.166	157.188	0	0.12	3.629	0.12	579.965	0	0.25	3.184	0.341	1204.99	1.17	3.207	7.491	0.685	15478.1	0	3.91	14.117	1.472	18873.1	0.283	12.563	79.238	7.814	60641.2	1.812	6.522	15.876	1.499	31483.7
Case2	Case2_[13753,48444].im3	Stroma	Other	all	2123	396788	5350.5	46495.5	0.1172	0	40.62	221.755	20.867	3.02573e+07	0	0.017	2.399	0.026	12892.7	0	0.069	5.008	0.065	51259.8	0	0.271	3.868	0.118	201908	0.383	4.449	15.886	1.378	3.31427e+06	0	1.589	11.745	0.507	1.18385e+06	0	0.455	14.436	0.29	339098	0	7.451	69.62	2.424	5.55038e+06
Case2	Case2_[13753,48444].im3	Stroma	CD68+	all	1	396788	2.5	37.8	0.0001	14.893	34.521	91.808	#N/A	20885.3	0	0.007	0.614	#N/A	4.29	0	0.059	2.329	#N/A	35.425	0	0.294	1.225	#N/A	177.685	2.724	4.468	18.607	#N/A	2703.17	0	1.558	37.844	#N/A	942.558	0	0.533	16.252	#N/A	322.311	6.71	8.456	39.903	#N/A	5115.82
Case2	Case2_[13753,48444].im3	Stroma	All	all	2379	396788	5995.7	49466.3	0.1247	0	41.919	221.755	22.577	3.32206e+07	0	0.023	8.157	0.113	18386.2	0	0.086	14.89	0.184	68247.8	0	0.283	13.965	0.246	224471	0.383	4.414	18.607	1.406	3.49828e+06	0	1.613	37.844	0.647	1.27847e+06	0	0.568	79.238	1.995	450513	0	7.413	69.62	2.359	5.87505e+06
Case2	Case2_[13753,48444].im3	Blank	CD4+	all	0	1.06189e+06	0	0	0	#N/A	#N/A	#N/A	#N/A	0	#N/A	#N/A	#N/A	#N/A	0	#N/A	#N/A	#N/A	#N/A	0	#N/A	#N/A	#N/A	#N/A	0	#N/A	#N/A	#N/A	#N/A	0	#N/A	#N/A	#N/A	#N/A	0	#N/A	#N/A	#N/A	#N/A	0	#N/A	#N/A	#N/A	#N/A	0
Case2	Case2_[13753,48444].im3	Blank	CD8+	all	0	1.06189e+06	0	0	0	#N/A	#N/A	#N/A	#N/A	0	#N/A	#N/A	#N/A	#N/A	0	#N/A	#N/A	#N/A	#N/A	0	#N/A	#N/A	#N/A	#N/A	0	#N/A	#N/A	#N/A	#N/A	0	#N/A	#N/A	#N/A	#N/A	0	#N/A	#N/A	#N/A	#N/A	0	#N/A	#N/A	#N/A	#N/A	0
Case2	Case2_[13753,48444].im3	Blank	CD206+	all	0	1.06189e+06	0	0	0	#N/A	#N/A	#N/A	#N/A	0	#N/A	#N/A	#N/A	#N/A	0	#N/A	#N/A	#N/A	#N/A	0	#N/A	#N/A	#N/A	#N/A	0	#N/A	#N/A	#N/A	#N/A	0	#N/A	#N/A	#N/A	#N/A	0	#N/A	#N/A	#N/A	#N/A	0	#N/A	#N/A	#N/A	#N/A	0
Case2	Case2_[13753,48444].im3	Blank	FAP+	all	0	1.06189e+06	0	0	0	#N/A	#N/A	#N/A	#N/A	0	#N/A	#N/A	#N/A	#N/A	0	#N/A	#N/A	#N/A	#N/A	0	#N/A	#N/A	#N/A	#N/A	0	#N/A	#N/A	#N/A	#N/A	0	#N/A	#N/A	#N/A	#N/A	0	#N/A	#N/A	#N/A	#N/A	0	#N/A	#N/A	#N/A	#N/A	0
Case2	Case2_[13753,48444].im3	Blank	CD20+	all	0	1.06189e+06	0	0	0	#N/A	#N/A	#N/A	#N/A	0	#N/A	#N/A	#N/A	#N/A	0	#N/A	#N/A	#N/A	#N/A	0	#N/A	#N/A	#N/A	#N/A	0	#N/A	#N/A	#N/A	#N/A	0	#N/A	#N/A	#N/A	#N/A	0	#N/A	#N/A	#N/A	#N/A	0	#N/A	#N/A	#N/A	#N/A	0
Case2	Case2_[13753,48444].im3	Blank	Other	all	4	1.06189e+06	3.8	34.8	0	6.823	31.176	91.543	20.381	17364.8	0	0.001	0.207	0.001	0.503	0	0.034	1.847	0.067	18.967	0	0.408	1.923	0.2	227.088	2.196	6.562	10.32	0.405	3655.19	0	1.504	3.994	0.289	837.459	0	0.347	2.351	0.14	193.092	1.352	4.725	10.198	1.009	2632.08
Case2	Case2_[13753,48444].im3	Blank	CD68+	all	0	1.06189e+06	0	0	0	#N/A	#N/A	#N/A	#N/A	0	#N/A	#N/A	#N/A	#N/A	0	#N/A	#N/A	#N/A	#N/A	0	#N/A	#N/A	#N/A	#N/A	0	#N/A	#N/A	#N/A	#N/A	0	#N/A	#N/A	#N/A	#N/A	0	#N/A	#N/A	#N/A	#N/A	0	#N/A	#N/A	#N/A	#N/A	0
Case2	Case2_[13753,48444].im3	Blank	All	all	4	1.06189e+06	3.8	34.8	0	6.823	31.176	91.543	20.381	17364.8	0	0.001	0.207	0.001	0.503	0	0.034	1.847	0.067	18.967	0	0.408	1.923	0.2	227.088	2.196	6.562	10.32	0.405	3655.19	0	1.504	3.994	0.289	837.459	0	0.347	2.351	0.14	193.092	1.352	4.725	10.198	1.009	2632.08
Case2	Case2_[13753,48444].im3	All	CD4+	all	49	1458674	33.6	456.8	0.0012	6.986	70.133	173.836	25.912	513304	0	0.462	8.157	0.579	3384.01	0	0.177	4.968	0.146	1297.8	0	0.195	2.349	0.129	1424.76	0.841	3.508	10.525	1.36	25675.6	0	1.699	6.997	0.635	12436.3	0	1.538	17.836	1.351	11259.1	1.935	7.289	14.768	1.341	53348.9
Case2	Case2_[13753,48444].im3	All	CD8+	all	36	1458674	24.7	383.9	0.001	6.322	74.543	183.134	27.789	458512	0	0.034	1.691	0.068	206.89	0	0.201	4.299	0.195	1237.14	0	1.705	13.965	1.054	10488.4	0.786	3.509	8.794	1.024	21583.9	0	1.986	11.941	1.292	12216.9	0	3.149	45.754	4.948	19367.4	0.814	6.251	13.915	1.477	38449.8
Case2	Case2_[13753,48444].im3	All	CD206+	all	123	1458674	84.32	1646.5	0.0041	4.746	58.002	183.857	23.59	1.52997e+06	0	0.065	2.23	0.081	1723.74	0	0.521	14.89	0.553	13740.4	0	0.313	4.814	0.13	8260.94	0.823	3.781	13.667	1.237	99730.8	0	1.663	8.965	0.631	43866.7	0	0.678	22.025	1.17	17888.9	0	6.715	15.029	1.484	177126
Case2	Case2_[13753,48444].im3	All	FAP+	all	11	1458674	7.54	144.4	0.0004	0	47.616	103.508	22.777	110184	0	0.007	0.791	0.018	17.341	0	0.042	2.34	0.06	97.26	0	0.435	3.074	0.162	1005.71	2.602	8.143	17.583	1.74	18842.1	0	2.714	7.918	0.474	6281.12	0	0.837	6.814	0.415	1936.06	2.446	8.277	21.717	3.594	19152.7
Case2	Case2_[13753,48444].im3	All	CD20+	all	36	1458674	24.7	301.3	0.0008	10.248	68.45	155.838	25.659	330409	0	0.033	3.343	0.166	157.188	0	0.12	3.629	0.12	579.965	0	0.25	3.184	0.341	1204.99	1.17	3.207	7.491	0.685	15478.1	0	3.91	14.117	1.472	18873.1	0.283	12.563	79.238	7.814	60641.2	1.812	6.522	15.876	1.499	31483.7
Case2	Case2_[13753,48444].im3	All	Other	all	2127	1458674	1458.2	46530.3	0.1173	0	40.613	221.755	20.865	3.02747e+07	0	0.017	2.399	0.026	12893.2	0	0.069	5.008	0.065	51278.8	0	0.271	3.868	0.118	202135	0.383	4.451	15.886	1.381	3.31793e+06	0	1.589	11.745	0.507	1.18469e+06	0	0.455	14.436	0.289	339291	0	7.449	69.62	2.424	5.55301e+06
Case2	Case2_[13753,48444].im3	All	CD68+	all	1	1458674	0.69	37.8	0.0001	14.893	34.521	91.808	#N/A	20885.3	0	0.007	0.614	#N/A	4.29	0	0.059	2.329	#N/A	35.425	0	0.294	1.225	#N/A	177.685	2.724	4.468	18.607	#N/A	2703.17	0	1.558	37.844	#N/A	942.558	0	0.533	16.252	#N/A	322.311	6.71	8.456	39.903	#N/A	5115.82
Case2	Case2_[13753,48444].im3	All	All	all	2383	1458674	1633.7	49501.1	0.1248	0	41.912	221.755	22.574	3.3238e+07	0	0.023	8.157	0.113	18386.7	0	0.086	14.89	0.184	68266.8	0	0.283	13.965	0.246	224698	0.383	4.416	18.607	1.408	3.50194e+06	0	1.613	37.844	0.646	1.2793e+06	0	0.568	79.238	1.993	450706	0	7.412	69.62	2.36	5.87769e+06
Case3	Case3_[15121,47513].im3	Stroma	CD4+	all	8	386733	21	45.1	0.0001	34.442	85.072	198.344	38.449	61507.1	0	2.213	5.831	1.549	1599.93	0	0.073	1.402	0.087	52.576	0	0.678	1.682	0.385	490.353	1.695	3.693	9.347	0.776	2670	0	1.05	4.233	0.325	759.284	0	0.18	1.741	0.095	130.491	6.818	18.194	34.002	7.257	13154.5
Case3	Case3_[15121,47513].im3	Stroma	CD8+	all	11	386733	28.4	97.8	0.0003	14.003	86.348	185.009	28.957	135307	0	0.598	2.3	0.447	937.729	0	0.142	2.845	0.167	222.285	0	0.989	5.004	0.504	1549.85	0.251	1.311	5.04	0.549	2054.14	0	0.325	1.487	0.141	509.183	0	0.141	1.77	0.026	221.184	3.312	7.287	14.431	1.045	11418
Case3	Case3_[15121,47513].im3	Stroma	CD206+	all	6	386733	16	91.5	0.0002	22.937	78.815	164.38	19.629	115543	0	1.481	5.408	1.543	2170.86	0	1.273	20.55	1.296	1865.89	0	0.61	3.865	0.571	894.572	0.406	2.372	7.082	1.114	3477.19	0	0.779	3.192	0.384	1142.12	0	0.166	1.306	0.039	242.958	2.959	12.432	27.815	7.682	18224.8
Case3	Case3_[15121,47513].im3	Stroma	FAP+	all	5	386733	13	59.7	0.0002	17.427	54.064	74.643	3.072	51738.9	0	0.023	0.795	0.021	21.591	0	0.005	0.597	0.006	4.385	0	0.14	1.022	0.08	134.284	1.004	11.503	29.704	2.541	11008.8	0	3.321	10.574	0.753	3178.58	0	0.181	2.624	0.172	172.883	2.958	10.067	16.371	1.828	9634.38
Case3	Case3_[15121,47513].im3	Stroma	CD20+	all	0	386733	0	0	0	#N/A	#N/A	#N/A	#N/A	0	#N/A	#N/A	#N/A	#N/A	0	#N/A	#N/A	#N/A	#N/A	0	#N/A	#N/A	#N/A	#N/A	0	#N/A	#N/A	#N/A	#N/A	0	#N/A	#N/A	#N/A	#N/A	0	#N/A	#N/A	#N/A	#N/A	0	#N/A	#N/A	#N/A	#N/A	0
Case3	Case3_[15121,47513].im3	Stroma	Other	all	2291	386733	5924	40485	0.1047	2.596	47.306	254.228	23.027	3.06829e+07	0	0.633	6.685	0.757	410778	0	0.105	6.725	0.109	67965.3	0	0.215	3.097	0.211	139364	0	1.976	22.522	1.005	1.28145e+06	0	0.471	6.476	0.261	305791	0	0.114	3.302	0.046	74138.5	0.047	8.879	48.258	4.878	5.75901e+06
Case3	Case3_[15121,47513].im3	Stroma	CD68+	all	0	386733	0	0	0	#N/A	#N/A	#N/A	#N/A	0	#N/A	#N/A	#N/A	#N/A	0	#N/A	#N/A	#N/A	#N/A	0	#N/A	#N/A	#N/A	#N/A	0	#N/A	#N/A	#N/A	#N/A	0	#N/A	#N/A	#N/A	#N/A	0	#N/A	#N/A	#N/A	#N/A	0	#N/A	#N/A	#N/A	#N/A	0
Case3	Case3_[15121,47513].im3	Stroma	All	all	2324	386733	6009.3	40791	0.1055	2.596	47.524	254.228	23.323	3.10573e+07	0	0.636	6.685	0.771	415796	0	0.107	20.55	0.133	70117.7	0	0.218	5.004	0.224	142533	0	1.991	29.704	1.103	1.30112e+06	0	0.477	10.574	0.3	311499	0	0.115	3.302	0.047	74941.9	0.047	8.896	48.258	4.921	5.81384e+06
Case3	Case3_[15121,47513].im3	Blank	CD4+	all	0	1.07194e+06	0	0	0	#N/A	#N/A	#N/A	#N/A	0	#N/A	#N/A	#N/A	#N/A	0	#N/A	#N/A	#N/A	#N/A	0	#N/A	#N/A	#N/A	#N/A	0	#N/A	#N/A	#N/A	#N/A	0	#N/A	#N/A	#N/A	#N/A	0	#N/A	#N/A	#N/A	#N/A	0	#N/A	#N/A	#N/A	#N/A	0
Case3	Case3_[15121,47513].im3	Blank	CD8+	all	0	1.07194e+06	0	0	0	#N/A	#N/A	#N/A	#N/A	0	#N/A	#N/A	#N/A	#N/A	0	#N/A	#N/A	#N/A	#N/A	0	#N/A	#N/A	#N/A	#N/A	0	#N/A	#N/A	#N/A	#N/A	0	#N/A	#N/A	#N/A	#N/A	0	#N/A	#N/A	#N/A	#N/A	0	#N/A	#N/A	#N/A	#N/A	0
Case3	Case3_[15121,47513].im3	Blank	CD206+	all	0	1.07194e+06	0	0	0	#N/A	#N/A	#N/A	#N/A	0	#N/A	#N/A	#N/A	#N/A	0	#N/A	#N/A	#N/A	#N/A	0	#N/A	#N/A	#N/A	#N/A	0	#N/A	#N/A	#N/A	#N/A	0	#N/A	#N/A	#N/A	#N/A	0	#N/A	#N/A	#N/A	#N/A	0	#N/A	#N/A	#N/A	#N/A	0
Case3	Case3_[15121,47513].im3	Blank	FAP+	all	0	1.07194e+06	0	0	0	#N/A	#N/A	#N/A	#N/A	0	#N/A	#N/A	#N/A	#N/A	0	#N/A	#N/A	#N/A	#N/A	0	#N/A	#N/A	#N/A	#N/A	0	#N/A	#N/A	#N/A	#N/A	0	#N/A	#N/A	#N/A	#N/A	0	#N/A	#N/A	#N/A	#N/A	0	#N/A	#N/A	#N/A	#N/A	0
Case3	Case3_[15121,47513].im3	Blank	CD20+	all	0	1.07194e+06	0	0	0	#N/A	#N/A	#N/A	#N/A	0	#N/A	#N/A	#N/A	#N/A	0	#N/A	#N/A	#N/A	#N/A	0	#N/A	#N/A	#N/A	#N/A	0	#N/A	#N/A	#N/A	#N/A	0	#N/A	#N/A	#N/A	#N/A	0	#N/A	#N/A	#N/A	#N/A	0	#N/A	#N/A	#N/A	#N/A	0
Case3	Case3_[15121,47513].im3	Blank	Other	all	9	1.07194e+06	8.4	155.6	0.0001	4.114	25.294	65.214	7.893	63058.9	0	0.021	0.526	0.021	52.921	0	0.004	0.807	0.004	10.556	0	0.063	0.698	0.032	157.963	0.519	4.929	16.621	2.398	12287.9	0	0.996	4.112	0.553	2483.12	0	0.09	1.347	0.03	225.365	0.399	3.051	9.024	0.874	7607.37
Case3	Case3_[15121,47513].im3	Blank	CD68+	all	0	1.07194e+06	0	0	0	#N/A	#N/A	#N/A	#N/A	0	#N/A	#N/A	#N/A	#N/A	0	#N/A	#N/A	#N/A	#N/A	0	#N/A	#N/A	#N/A	#N/A	0	#N/A	#N/A	#N/A	#N/A	0	#N/A	#N/A	#N/A	#N/A	0	#N/A	#N/A	#N/A	#N/A	0	#N/A	#N/A	#N/A	#N/A	0
Case3	Case3_[15121,47513].im3	Blank	All	all	9	1.07194e+06	8.4	155.6	0.0001	4.114	25.294	65.214	7.893	63058.9	0	0.021	0.526	0.021	52.921	0	0.004	0.807	0.004	10.556	0	0.063	0.698	0.032	157.963	0.519	4.929	16.621	2.398	12287.9	0	0.996	4.112	0.553	2483.12	0	0.09	1.347	0.03	225.365	0.399	3.051	9.024	0.874	7607.37
Case3	Case3_[15121,47513].im3	All	CD4+	all	8	1458674	5.5	45.1	0.0001	34.442	85.072	198.344	38.449	61507.1	0	2.213	5.831	1.549	1599.93	0	0.073	1.402	0.087	52.576	0	0.678	1.682	0.385	490.353	1.695	3.693	9.347	0.776	2670	0	1.05	4.233	0.325	759.284	0	0.18	1.741	0.095	130.491	6.818	18.194	34.002	7.257	13154.5
Case3	Case3_[15121,47513].im3	All	CD8+	all	11	1458674	7.54	97.8	0.0003	14.003	86.348	185.009	28.957	135307	0	0.598	2.3	0.447	937.729	0	0.142	2.845	0.167	222.285	0	0.989	5.004	0.504	1549.85	0.251	1.311	5.04	0.549	2054.14	0	0.325	1.487	0.141	509.183	0	0.141	1.77	0.026	221.184	3.312	7.287	14.431	1.045	11418
Case3	Case3_[15121,47513].im3	All	CD206+	all	6	1458674	4.1	91.5	0.0002	22.937	78.815	164.38	19.629	115543	0	1.481	5.408	1.543	2170.86	0	1.273	20.55	1.296	1865.89	0	0.61	3.865	0.571	894.572	0.406	2.372	7.082	1.114	3477.19	0	0.779	3.192	0.384	1142.12	0	0.166	1.306	0.039	242.958	2.959	12.432	27.815	7.682	18224.8
Case3	Case3_[15121,47513].im3	All	FAP+	all	5	1458674	3.4	59.7	0.0002	17.427	54.064	74.643	3.072	51738.9	0	0.023	0.795	0.021	21.591	0	0.005	0.597	0.006	4.385	0	0.14	1.022	0.08	134.284	1.004	11.503	29.704	2.541	11008.8	0	3.321	10.574	0.753	3178.58	0	0.181	2.624	0.172	172.883	2.958	10.067	16.371	1.828	9634.38
Case3	Case3_[15121,47513].im3	All	CD20+	all	0	1458674	0	0	0	#N/A	#N/A	#N/A	#N/A	0	#N/A	#N/A	#N/A	#N/A	0	#N/A	#N/A	#N/A	#N/A	0	#N/A	#N/A	#N/A	#N/A	0	#N/A	#N/A	#N/A	#N/A	0	#N/A	#N/A	#N/A	#N/A	0	#N/A	#N/A	#N/A	#N/A	0	#N/A	#N/A	#N/A	#N/A	0
Case3	Case3_[15121,47513].im3	All	Other	all	2300	1458674	1576.8	40640.6	0.1051	2.596	47.222	254.228	23.046	3.07459e+07	0	0.631	6.685	0.757	410830	0	0.104	6.725	0.109	67975.9	0	0.214	3.097	0.21	139522	0	1.987	22.522	1.017	1.29374e+06	0	0.473	6.476	0.263	308274	0	0.114	3.302	0.046	74363.9	0.047	8.857	48.258	4.887	5.76662e+06
Case3	Case3_[15121,47513].im3	All	CD68+	all	0	1458674	0	0	0	#N/A	#N/A	#N/A	#N/A	0	#N/A	#N/A	#N/A	#N/A	0	#N/A	#N/A	#N/A	#N/A	0	#N/A	#N/A	#N/A	#N/A	0	#N/A	#N/A	#N/A	#N/A	0	#N/A	#N/A	#N/A	#N/A	0	#N/A	#N/A	#N/A	#N/A	0	#N/A	#N/A	#N/A	#N/A	0
Case3	Case3_[15121,47513].im3	All	All	all	2333	1458674	1599.4	40946.6	0.1059	2.596	47.44	254.228	23.342	3.11203e+07	0	0.634	6.685	0.771	415849	0	0.107	20.55	0.133	70128.3	0	0.218	5.004	0.224	142691	0	2.002	29.704	1.114	1.31341e+06	0	0.479	10.574	0.301	313982	0	0.115	3.302	0.047	75167.3	0.047	8.874	48.258	4.929	5.82144e+06
Case3	Case3_[15121,48560].im3	Stroma	CD4+	all	14	239592	58.4	141	0.0006	36.438	107.419	231.677	28.003	242660	0	1.858	4.665	0.92	4198.1	0	0.128	1.798	0.09	288.696	0	0.535	1.745	0.222	1209.06	0.612	2.786	10.123	0.682	6294.64	0	0.651	2.531	0.172	1469.87	0	0.138	1.461	0.036	311.341	4.303	14.522	27.895	5.171	32806
Case3	Case3_[15121,48560].im3	Stroma	CD8+	all	7	239592	29	87.2	0.0004	4.136	96.042	192.51	41.863	134170	0	0.905	2.21	0.209	1264.63	0	0.155	2.096	0.113	216.633	0	0.84	6.208	0.322	1174.03	0.312	1.394	7.337	0.412	1947.54	0	0.395	1.88	0.119	551.943	0	0.308	2.528	0.194	430.813	2.94	7.981	20.022	1.148	11149
Case3	Case3_[15121,48560].im3	Stroma	CD206+	all	11	239592	45.9	100.4	0.0004	6.354	57.982	143.398	25.2	93292.8	0	0.337	1.679	0.318	541.804	0	0.32	3.42	0.186	515.155	0	0.193	1.364	0.133	310.233	0.403	2.205	6.719	0.974	3547.32	0	0.571	2.455	0.308	919.447	0	0.094	1.614	0.018	151.601	3.405	7.486	15.176	1.675	12044.9
Case3	Case3_[15121,48560].im3	Stroma	FAP+	all	2	239592	8.3	8.6	0	12.388	30.315	51.42	3.541	4153.15	0	0	0	0	0	0	0.008	1.011	0.011	1.105	0	0.095	1.015	0.043	12.987	10.389	16.148	27.191	2.855	2212.33	1.467	3.362	5.249	0.337	460.65	0	0.048	0.859	0.031	6.547	4.659	7.699	11.979	0.5	1054.7
Case3	Case3_[15121,48560].im3	Stroma	CD20+	all	0	239592	0	0	0	#N/A	#N/A	#N/A	#N/A	0	#N/A	#N/A	#N/A	#N/A	0	#N/A	#N/A	#N/A	#N/A	0	#N/A	#N/A	#N/A	#N/A	0	#N/A	#N/A	#N/A	#N/A	0	#N/A	#N/A	#N/A	#N/A	0	#N/A	#N/A	#N/A	#N/A	0	#N/A	#N/A	#N/A	#N/A	0
Case3	Case3_[15121,48560].im3	Stroma	Other	all	1761	239592	7350	25549.3	0.1066	3.911	62.048	247.966	30.601	2.53974e+07	0	1.157	5.748	0.725	473625	0	0.126	4.778	0.103	51424.9	0	0.34	2.756	0.195	139162	0.05	1.96	36.288	1.089	802438	0	0.451	9.229	0.282	184783	0	0.112	4.119	0.041	45639.7	0.23	11.158	50.306	4.928	4.56703e+06
Case3	Case3_[15121,48560].im3	Stroma	CD68+	all	0	239592	0	0	0	#N/A	#N/A	#N/A	#N/A	0	#N/A	#N/A	#N/A	#N/A	0	#N/A	#N/A	#N/A	#N/A	0	#N/A	#N/A	#N/A	#N/A	0	#N/A	#N/A	#N/A	#N/A	0	#N/A	#N/A	#N/A	#N/A	0	#N/A	#N/A	#N/A	#N/A	0	#N/A	#N/A	#N/A	#N/A	0
Case3	Case3_[15121,48560].im3	Stroma	All	all	1797	239592	7500.2	25895.2	0.1081	3.911	62.392	247.966	30.883	2.58838e+07	0	1.157	5.748	0.731	479809	0	0.126	4.778	0.106	52469.1	0	0.342	6.208	0.201	141932	0.05	1.969	36.288	1.19	816725	0	0.454	9.229	0.298	188263	0	0.112	4.119	0.043	46559.5	0.23	11.15	50.306	4.93	4.62586e+06
Case3	Case3_[15121,48560].im3	Blank	CD4+	all	0	1.20298e+06	0	0	0	#N/A	#N/A	#N/A	#N/A	0	#N/A	#N/A	#N/A	#N/A	0	#N/A	#N/A	#N/A	#N/A	0	#N/A	#N/A	#N/A	#N/A	0	#N/A	#N/A	#N/A	#N/A	0	#N/A	#N/A	#N/A	#N/A	0	#N/A	#N/A	#N/A	#N/A	0	#N/A	#N/A	#N/A	#N/A	0
Case3	Case3_[15121,48560].im3	Blank	CD8+	all	0	1.20298e+06	0	0	0	#N/A	#N/A	#N/A	#N/A	0	#N/A	#N/A	#N/A	#N/A	0	#N/A	#N/A	#N/A	#N/A	0	#N/A	#N/A	#N/A	#N/A	0	#N/A	#N/A	#N/A	#N/A	0	#N/A	#N/A	#N/A	#N/A	0	#N/A	#N/A	#N/A	#N/A	0	#N/A	#N/A	#N/A	#N/A	0
Case3	Case3_[15121,48560].im3	Blank	CD206+	all	0	1.20298e+06	0	0	0	#N/A	#N/A	#N/A	#N/A	0	#N/A	#N/A	#N/A	#N/A	0	#N/A	#N/A	#N/A	#N/A	0	#N/A	#N/A	#N/A	#N/A	0	#N/A	#N/A	#N/A	#N/A	0	#N/A	#N/A	#N/A	#N/A	0	#N/A	#N/A	#N/A	#N/A	0	#N/A	#N/A	#N/A	#N/A	0
Case3	Case3_[15121,48560].im3	Blank	FAP+	all	0	1.20298e+06	0	0	0	#N/A	#N/A	#N/A	#N/A	0	#N/A	#N/A	#N/A	#N/A	0	#N/A	#N/A	#N/A	#N/A	0	#N/A	#N/A	#N/A	#N/A	0	#N/A	#N/A	#N/A	#N/A	0	#N/A	#N/A	#N/A	#N/A	0	#N/A	#N/A	#N/A	#N/A	0	#N/A	#N/A	#N/A	#N/A	0
Case3	Case3_[15121,48560].im3	Blank	CD20+	all	0	1.20298e+06	0	0	0	#N/A	#N/A	#N/A	#N/A	0	#N/A	#N/A	#N/A	#N/A	0	#N/A	#N/A	#N/A	#N/A	0	#N/A	#N/A	#N/A	#N/A	0	#N/A	#N/A	#N/A	#N/A	0	#N/A	#N/A	#N/A	#N/A	0	#N/A	#N/A	#N/A	#N/A	0	#N/A	#N/A	#N/A	#N/A	0
Case3	Case3_[15121,48560].im3	Blank	Other	all	3	1.20298e+06	2.5	35.5	0	5.599	18.417	34.497	2.24	10479.3	0	0	0.075	0.001	0.282	0	0.003	0.192	0.002	1.708	0	0.02	0.19	0.001	11.305	0.553	1.684	3.886	0.12	958.43	0	0.31	1.089	0.055	176.632	0	0.058	1.22	0.019	33.074	1.028	2.123	5.272	0.294	1207.85
Case3	Case3_[15121,48560].im3	Blank	CD68+	all	0	1.20298e+06	0	0	0	#N/A	#N/A	#N/A	#N/A	0	#N/A	#N/A	#N/A	#N/A	0	#N/A	#N/A	#N/A	#N/A	0	#N/A	#N/A	#N/A	#N/A	0	#N/A	#N/A	#N/A	#N/A	0	#N/A	#N/A	#N/A	#N/A	0	#N/A	#N/A	#N/A	#N/A	0	#N/A	#N/A	#N/A	#N/A	0
Case3	Case3_[15121,48560].im3	Blank	All	all	3	1.20298e+06	2.5	35.5	0	5.599	18.417	34.497	2.24	10479.3	0	0	0.075	0.001	0.282	0	0.003	0.192	0.002	1.708	0	0.02	0.19	0.001	11.305	0.553	1.684	3.886	0.12	958.43	0	0.31	1.089	0.055	176.632	0	0.058	1.22	0.019	33.074	1.028	2.123	5.272	0.294	1207.85
Case3	Case3_[15121,48560].im3	All	CD4+	all	14	1442568	9.7	141	0.0006	36.438	107.419	231.677	28.003	242660	0	1.858	4.665	0.92	4198.1	0	0.128	1.798	0.09	288.696	0	0.535	1.745	0.222	1209.06	0.612	2.786	10.123	0.682	6294.64	0	0.651	2.531	0.172	1469.87	0	0.138	1.461	0.036	311.341	4.303	14.522	27.895	5.171	32806
Case3	Case3_[15121,48560].im3	All	CD8+	all	7	1442568	4.9	87.2	0.0004	4.136	96.042	192.51	41.863	134170	0	0.905	2.21	0.209	1264.63	0	0.155	2.096	0.113	216.633	0	0.84	6.208	0.322	1174.03	0.312	1.394	7.337	0.412	1947.54	0	0.395	1.88	0.119	551.943	0	0.308	2.528	0.194	430.813	2.94	7.981	20.022	1.148	11149
Case3	Case3_[15121,48560].im3	All	CD206+	all	11	1442568	7.63	100.4	0.0004	6.354	57.982	143.398	25.2	93292.8	0	0.337	1.679	0.318	541.804	0	0.32	3.42	0.186	515.155	0	0.193	1.364	0.133	310.233	0.403	2.205	6.719	0.974	3547.32	0	0.571	2.455	0.308	919.447	0	0.094	1.614	0.018	151.601	3.405	7.486	15.176	1.675	12044.9
Case3	Case3_[15121,48560].im3	All	FAP+	all	2	1442568	1.4	8.6	0	12.388	30.315	51.42	3.541	4153.15	0	0	0	0	0	0	0.008	1.011	0.011	1.105	0	0.095	1.015	0.043	12.987	10.389	16.148	27.191	2.855	2212.33	1.467	3.362	5.249	0.337	460.65	0	0.048	0.859	0.031	6.547	4.659	7.699	11.979	0.5	1054.7
Case3	Case3_[15121,48560].im3	All	CD20+	all	0	1442568	0	0	0	#N/A	#N/A	#N/A	#N/A	0	#N/A	#N/A	#N/A	#N/A	0	#N/A	#N/A	#N/A	#N/A	0	#N/A	#N/A	#N/A	#N/A	0	#N/A	#N/A	#N/A	#N/A	0	#N/A	#N/A	#N/A	#N/A	0	#N/A	#N/A	#N/A	#N/A	0	#N/A	#N/A	#N/A	#N/A	0
Case3	Case3_[15121,48560].im3	All	Other	all	1764	1442568	1222.8	25584.8	0.1068	3.911	61.987	247.966	30.626	2.54079e+07	0	1.155	5.748	0.726	473625	0	0.125	4.778	0.104	51426.6	0	0.34	2.756	0.195	139173	0.05	1.96	36.288	1.088	803397	0	0.451	9.229	0.282	184960	0	0.111	4.119	0.041	45672.8	0.23	11.145	50.306	4.939	4.56824e+06
Case3	Case3_[15121,48560].im3	All	CD68+	all	0	1442568	0	0	0	#N/A	#N/A	#N/A	#N/A	0	#N/A	#N/A	#N/A	#N/A	0	#N/A	#N/A	#N/A	#N/A	0	#N/A	#N/A	#N/A	#N/A	0	#N/A	#N/A	#N/A	#N/A	0	#N/A	#N/A	#N/A	#N/A	0	#N/A	#N/A	#N/A	#N/A	0	#N/A	#N/A	#N/A	#N/A	0
Case3	Case3_[15121,48560].im3	All	All	all	1800	1442568	1247.8	25930.7	0.1082	3.911	62.332	247.966	30.908	2.58943e+07	0	1.155	5.748	0.732	479809	0	0.126	4.778	0.106	52470.8	0	0.342	6.208	0.201	141944	0.05	1.968	36.288	1.189	817683	0	0.454	9.229	0.298	188440	0	0.112	4.119	0.043	46592.6	0.23	11.138	50.306	4.94	4.62707e+06
Case3	Case3_[15336,46466].im3	Stroma	CD4+	all	12	402944	29.8	137.3	0.0003	20.701	59.804	124.43	16.309	131509	0	0.244	1.92	0.18	536.069	0	0.11	3.805	0.097	242.87	0	0.081	1.06	0.034	177.581	0.488	2.657	7.297	1.009	5843.74	0	0.824	3.335	0.341	1812.26	0	0.132	1.951	0.09	289.205	1.734	5.941	10.091	0.847	13064.5
Case3	Case3_[15336,46466].im3	Stroma	CD8+	all	26	402944	64.5	335.1	0.0008	5.312	60.89	147.73	21.428	326858	0	0.03	0.766	0.033	162.871	0	0.104	5.045	0.097	559	0	0.988	6.62	0.572	5302.91	0.325	2.696	12.578	1.219	14471.8	0	0.741	2.993	0.332	3978.72	0	0.191	2.517	0.138	1024.09	1.582	5.421	11.35	0.89	29098
Case3	Case3_[15336,46466].im3	Stroma	CD206+	all	61	402944	151	797.8	0.002	3.209	39.083	118.872	18.208	499559	0	0.053	1.451	0.056	682.167	0	0.226	6.349	0.183	2890.15	0	0.155	6.384	0.106	1975.24	0.328	2.818	22.314	1.208	36014.4	0	0.886	7.79	0.426	11322	0	0.124	2.289	0.056	1580.46	0.97	5.423	12.86	1.078	69315.2
Case3	Case3_[15336,46466].im3	Stroma	FAP+	all	8	402944	20	227.6	0.0006	0	27.128	67.417	9.627	98934.5	0	0.001	0.485	0.002	4.749	0	0.006	1.193	0.008	23.234	0	0.064	2.028	0.059	234.781	1.518	11.573	35.387	2.663	42205.4	0	2.944	9.146	0.719	10738.4	0	0.057	2.046	0.068	208.353	1.324	5.816	13.083	1.4	21210.2
Case3	Case3_[15336,46466].im3	Stroma	CD20+	all	5	402944	12	39.8	0.0001	14.164	25.688	47.473	8.761	16388.7	0	0.403	1.39	0.186	257.08	0	0.194	3.614	0.147	123.844	0	0.311	1.31	0.106	198.536	2.604	4.227	8.81	0.853	2696.52	0.242	2.919	7.778	1.003	1862.49	0.726	22.082	64.108	14.875	14088.1	9.205	14.629	19.922	0.814	9333.5
Case3	Case3_[15336,46466].im3	Stroma	Other	all	2257	402944	5601.3	45915.4	0.1139	1.937	34.713	162.286	17.445	2.55345e+07	0	0.075	2.371	0.108	55171.2	0	0.058	5.042	0.054	42487.2	0	0.092	5.601	0.056	67526.9	0.07	2.688	30.427	1.338	1.97704e+06	0	0.71	14.182	0.374	522362	0	0.124	32.427	0.093	91288.6	0.012	6.09	39.428	1.966	4.48007e+06
Case3	Case3_[15336,46466].im3	Stroma	CD68+	all	1	402944	2.5	29.8	0.0001	14.458	48.651	73.512	#N/A	23206.8	0	0.026	0.438	#N/A	12.599	0	0.038	0.599	#N/A	18.197	0	0.077	0.423	#N/A	36.501	0.952	1.94	3.239	#N/A	925.144	0	2.191	12.114	#N/A	1045.19	0	0.113	1.458	#N/A	53.745	2.353	5.139	8.144	#N/A	2451.35
Case3	Case3_[15336,46466].im3	Stroma	All	all	2372	402944	5886.7	47487.7	0.1179	0	35.01	162.286	17.724	2.66349e+07	0	0.075	2.371	0.109	56842.9	0	0.061	6.349	0.069	46351.8	0	0.099	6.62	0.131	75465.2	0.07	2.733	35.387	1.435	2.07946e+06	0	0.727	14.182	0.418	553179	0	0.143	64.108	1.392	108541	0.012	6.08	39.428	1.977	4.62523e+06
Case3	Case3_[15336,46466].im3	Blank	CD4+	all	0	1.05573e+06	0	0	0	#N/A	#N/A	#N/A	#N/A	0	#N/A	#N/A	#N/A	#N/A	0	#N/A	#N/A	#N/A	#N/A	0	#N/A	#N/A	#N/A	#N/A	0	#N/A	#N/A	#N/A	#N/A	0	#N/A	#N/A	#N/A	#N/A	0	#N/A	#N/A	#N/A	#N/A	0	#N/A	#N/A	#N/A	#N/A	0
Case3	Case3_[15336,46466].im3	Blank	CD8+	all	0	1.05573e+06	0	0	0	#N/A	#N/A	#N/A	#N/A	0	#N/A	#N/A	#N/A	#N/A	0	#N/A	#N/A	#N/A	#N/A	0	#N/A	#N/A	#N/A	#N/A	0	#N/A	#N/A	#N/A	#N/A	0	#N/A	#N/A	#N/A	#N/A	0	#N/A	#N/A	#N/A	#N/A	0	#N/A	#N/A	#N/A	#N/A	0
Case3	Case3_[15336,46466].im3	Blank	CD206+	all	0	1.05573e+06	0	0	0	#N/A	#N/A	#N/A	#N/A	0	#N/A	#N/A	#N/A	#N/A	0	#N/A	#N/A	#N/A	#N/A	0	#N/A	#N/A	#N/A	#N/A	0	#N/A	#N/A	#N/A	#N/A	0	#N/A	#N/A	#N/A	#N/A	0	#N/A	#N/A	#N/A	#N/A	0	#N/A	#N/A	#N/A	#N/A	0
Case3	Case3_[15336,46466].im3	Blank	FAP+	all	0	1.05573e+06	0	0	0	#N/A	#N/A	#N/A	#N/A	0	#N/A	#N/A	#N/A	#N/A	0	#N/A	#N/A	#N/A	#N/A	0	#N/A	#N/A	#N/A	#N/A	0	#N/A	#N/A	#N/A	#N/A	0	#N/A	#N/A	#N/A	#N/A	0	#N/A	#N/A	#N/A	#N/A	0	#N/A	#N/A	#N/A	#N/A	0
Case3	Case3_[15336,46466].im3	Blank	CD20+	all	0	1.05573e+06	0	0	0	#N/A	#N/A	#N/A	#N/A	0	#N/A	#N/A	#N/A	#N/A	0	#N/A	#N/A	#N/A	#N/A	0	#N/A	#N/A	#N/A	#N/A	0	#N/A	#N/A	#N/A	#N/A	0	#N/A	#N/A	#N/A	#N/A	0	#N/A	#N/A	#N/A	#N/A	0	#N/A	#N/A	#N/A	#N/A	0
Case3	Case3_[15336,46466].im3	Blank	Other	all	10	1.05573e+06	9.47	259.2	0.0002	1.566	29.079	98.947	23.085	120737	0	0.052	1.098	0.162	217.54	0	0.051	2.451	0.118	212.556	0	0.065	1.052	0.046	268.085	0.745	4.626	17.372	1.886	19205.9	0	1.152	5.58	0.586	4784.77	0	0.07	1.933	0.043	289.625	0.876	4.063	13.641	2.489	16871
Case3	Case3_[15336,46466].im3	Blank	CD68+	all	0	1.05573e+06	0	0	0	#N/A	#N/A	#N/A	#N/A	0	#N/A	#N/A	#N/A	#N/A	0	#N/A	#N/A	#N/A	#N/A	0	#N/A	#N/A	#N/A	#N/A	0	#N/A	#N/A	#N/A	#N/A	0	#N/A	#N/A	#N/A	#N/A	0	#N/A	#N/A	#N/A	#N/A	0	#N/A	#N/A	#N/A	#N/A	0
Case3	Case3_[15336,46466].im3	Blank	All	all	10	1.05573e+06	9.47	259.2	0.0002	1.566	29.079	98.947	23.085	120737	0	0.052	1.098	0.162	217.54	0	0.051	2.451	0.118	212.556	0	0.065	1.052	0.046	268.085	0.745	4.626	17.372	1.886	19205.9	0	1.152	5.58	0.586	4784.77	0	0.07	1.933	0.043	289.625	0.876	4.063	13.641	2.489	16871
Case3	Case3_[15336,46466].im3	All	CD4+	all	12	1458674	8.23	137.3	0.0003	20.701	59.804	124.43	16.309	131509	0	0.244	1.92	0.18	536.069	0	0.11	3.805	0.097	242.87	0	0.081	1.06	0.034	177.581	0.488	2.657	7.297	1.009	5843.74	0	0.824	3.335	0.341	1812.26	0	0.132	1.951	0.09	289.205	1.734	5.941	10.091	0.847	13064.5
Case3	Case3_[15336,46466].im3	All	CD8+	all	26	1458674	17.8	335.1	0.0008	5.312	60.89	147.73	21.428	326858	0	0.03	0.766	0.033	162.871	0	0.104	5.045	0.097	559	0	0.988	6.62	0.572	5302.91	0.325	2.696	12.578	1.219	14471.8	0	0.741	2.993	0.332	3978.72	0	0.191	2.517	0.138	1024.09	1.582	5.421	11.35	0.89	29098
Case3	Case3_[15336,46466].im3	All	CD206+	all	61	1458674	41.8	797.8	0.002	3.209	39.083	118.872	18.208	499559	0	0.053	1.451	0.056	682.167	0	0.226	6.349	0.183	2890.15	0	0.155	6.384	0.106	1975.24	0.328	2.818	22.314	1.208	36014.4	0	0.886	7.79	0.426	11322	0	0.124	2.289	0.056	1580.46	0.97	5.423	12.86	1.078	69315.2
Case3	Case3_[15336,46466].im3	All	FAP+	all	8	1458674	5.5	227.6	0.0006	0	27.128	67.417	9.627	98934.5	0	0.001	0.485	0.002	4.749	0	0.006	1.193	0.008	23.234	0	0.064	2.028	0.059	234.781	1.518	11.573	35.387	2.663	42205.4	0	2.944	9.146	0.719	10738.4	0	0.057	2.046	0.068	208.353	1.324	5.816	13.083	1.4	21210.2
Case3	Case3_[15336,46466].im3	All	CD20+	all	5	1458674	3.4	39.8	0.0001	14.164	25.688	47.473	8.761	16388.7	0	0.403	1.39	0.186	257.08	0	0.194	3.614	0.147	123.844	0	0.311	1.31	0.106	198.536	2.604	4.227	8.81	0.853	2696.52	0.242	2.919	7.778	1.003	1862.49	0.726	22.082	64.108	14.875	14088.1	9.205	14.629	19.922	0.814	9333.5
Case3	Case3_[15336,46466].im3	All	Other	all	2267	1458674	1554.2	46174.6	0.1146	1.566	34.681	162.286	17.468	2.56552e+07	0	0.075	2.371	0.109	55388.8	0	0.058	5.042	0.055	42699.8	0	0.092	5.601	0.056	67795	0.07	2.699	30.427	1.342	1.99624e+06	0	0.713	14.182	0.375	527147	0	0.124	32.427	0.092	91578.2	0.012	6.079	39.428	1.968	4.49694e+06
Case3	Case3_[15336,46466].im3	All	CD68+	all	1	1458674	0.69	29.8	0.0001	14.458	48.651	73.512	#N/A	23206.8	0	0.026	0.438	#N/A	12.599	0	0.038	0.599	#N/A	18.197	0	0.077	0.423	#N/A	36.501	0.952	1.94	3.239	#N/A	925.144	0	2.191	12.114	#N/A	1045.19	0	0.113	1.458	#N/A	53.745	2.353	5.139	8.144	#N/A	2451.35
Case3	Case3_[15336,46466].im3	All	All	all	2382	1458674	1633	47746.8	0.1185	0	34.977	162.286	17.744	2.67557e+07	0	0.075	2.371	0.109	57060.4	0	0.061	6.349	0.069	46564.3	0	0.099	6.62	0.131	75733.3	0.07	2.744	35.387	1.437	2.09867e+06	0	0.729	14.182	0.419	557964	0	0.142	64.108	1.39	108830	0.012	6.069	39.428	1.979	4.6421e+06
Case3	Case3_[15506,45419].im3	Stroma	CD4+	all	19	386197	49.2	166.7	0.0004	5.693	37.445	95.765	15.736	100017	0	0.205	3.658	0.196	546.801	0	0.025	2.18	0.051	67.41	0	0.082	1.61	0.049	218.576	0.544	3.638	14.484	1.466	9718.19	0	0.929	3.712	0.367	2481.09	0	0.128	1.623	0.065	341.504	1.245	4.876	10.693	0.944	13024.4
Case3	Case3_[15506,45419].im3	Stroma	CD8+	all	18	386197	46.6	170.2	0.0004	9.907	48.124	110.407	14.948	131235	0	0.006	0.551	0.01	16.791	0	0.061	1.834	0.076	166.99	0	1.056	5.888	0.582	2879.56	0.636	3.422	12.04	1.224	9331.94	0	0.821	3.083	0.291	2237.91	0	0.185	2.216	0.156	505.42	0.605	4.247	9.845	1.078	11581.6
Case3	Case3_[15506,45419].im3	Stroma	CD206+	all	48	386197	124	535.2	0.0014	3.784	32.635	102.864	13.956	279811	0	0.028	1.087	0.023	240.062	0	0.146	4.59	0.116	1255.8	0	0.152	1.676	0.115	1301.51	0.399	3.012	14.044	1.093	25820.7	0	0.862	4.359	0.332	7389.52	0	0.128	2.157	0.045	1097.19	1.055	4.612	12.966	1.078	39539.5
Case3	Case3_[15506,45419].im3	Stroma	FAP+	all	18	386197	46.6	306.9	0.0008	5.339	25.298	58.025	6.776	124388	0	0.001	0.748	0.002	5.236	0	0.002	0.96	0.005	10.239	0	0.152	1.498	0.079	747.414	0.83	14.897	38.799	4.823	73247.7	0	3.703	11.085	1.327	18205.6	0	0.123	2.674	0.085	603.911	0.772	5.392	10.548	0.866	26513.3
Case3	Case3_[15506,45419].im3	Stroma	CD20+	all	0	386197	0	0	0	#N/A	#N/A	#N/A	#N/A	0	#N/A	#N/A	#N/A	#N/A	0	#N/A	#N/A	#N/A	#N/A	0	#N/A	#N/A	#N/A	#N/A	0	#N/A	#N/A	#N/A	#N/A	0	#N/A	#N/A	#N/A	#N/A	0	#N/A	#N/A	#N/A	#N/A	0	#N/A	#N/A	#N/A	#N/A	0
Case3	Case3_[15506,45419].im3	Stroma	Other	all	2373	386197	6144.5	39655.9	0.1027	0.966	24.295	128.263	13.364	1.5435e+07	0	0.013	2.196	0.022	8339.46	0	0.023	4.872	0.032	14327.4	0	0.1	2.808	0.055	63680.3	0	3.765	31.563	1.835	2.39188e+06	0	0.968	9.095	0.478	615194	0	0.134	3.293	0.054	85222	0	4.909	31.77	1.627	3.11883e+06
Case3	Case3_[15506,45419].im3	Stroma	CD68+	all	0	386197	0	0	0	#N/A	#N/A	#N/A	#N/A	0	#N/A	#N/A	#N/A	#N/A	0	#N/A	#N/A	#N/A	#N/A	0	#N/A	#N/A	#N/A	#N/A	0	#N/A	#N/A	#N/A	#N/A	0	#N/A	#N/A	#N/A	#N/A	0	#N/A	#N/A	#N/A	#N/A	0	#N/A	#N/A	#N/A	#N/A	0
Case3	Case3_[15506,45419].im3	Stroma	All	all	2476	386197	6411.2	40834.9	0.1057	0.966	24.565	128.263	13.536	1.60704e+07	0	0.014	3.658	0.031	9148.35	0	0.024	4.872	0.041	15827.8	0	0.105	5.888	0.112	68827.3	0	3.837	38.799	2.012	2.50999e+06	0	0.987	11.085	0.521	645508	0	0.134	3.293	0.056	87770	0	4.906	31.77	1.606	3.20949e+06
Case3	Case3_[15506,45419].im3	Blank	CD4+	all	0	1.07248e+06	0	0	0	#N/A	#N/A	#N/A	#N/A	0	#N/A	#N/A	#N/A	#N/A	0	#N/A	#N/A	#N/A	#N/A	0	#N/A	#N/A	#N/A	#N/A	0	#N/A	#N/A	#N/A	#N/A	0	#N/A	#N/A	#N/A	#N/A	0	#N/A	#N/A	#N/A	#N/A	0	#N/A	#N/A	#N/A	#N/A	0
Case3	Case3_[15506,45419].im3	Blank	CD8+	all	0	1.07248e+06	0	0	0	#N/A	#N/A	#N/A	#N/A	0	#N/A	#N/A	#N/A	#N/A	0	#N/A	#N/A	#N/A	#N/A	0	#N/A	#N/A	#N/A	#N/A	0	#N/A	#N/A	#N/A	#N/A	0	#N/A	#N/A	#N/A	#N/A	0	#N/A	#N/A	#N/A	#N/A	0	#N/A	#N/A	#N/A	#N/A	0
Case3	Case3_[15506,45419].im3	Blank	CD206+	all	0	1.07248e+06	0	0	0	#N/A	#N/A	#N/A	#N/A	0	#N/A	#N/A	#N/A	#N/A	0	#N/A	#N/A	#N/A	#N/A	0	#N/A	#N/A	#N/A	#N/A	0	#N/A	#N/A	#N/A	#N/A	0	#N/A	#N/A	#N/A	#N/A	0	#N/A	#N/A	#N/A	#N/A	0	#N/A	#N/A	#N/A	#N/A	0
Case3	Case3_[15506,45419].im3	Blank	FAP+	all	0	1.07248e+06	0	0	0	#N/A	#N/A	#N/A	#N/A	0	#N/A	#N/A	#N/A	#N/A	0	#N/A	#N/A	#N/A	#N/A	0	#N/A	#N/A	#N/A	#N/A	0	#N/A	#N/A	#N/A	#N/A	0	#N/A	#N/A	#N/A	#N/A	0	#N/A	#N/A	#N/A	#N/A	0	#N/A	#N/A	#N/A	#N/A	0
Case3	Case3_[15506,45419].im3	Blank	CD20+	all	0	1.07248e+06	0	0	0	#N/A	#N/A	#N/A	#N/A	0	#N/A	#N/A	#N/A	#N/A	0	#N/A	#N/A	#N/A	#N/A	0	#N/A	#N/A	#N/A	#N/A	0	#N/A	#N/A	#N/A	#N/A	0	#N/A	#N/A	#N/A	#N/A	0	#N/A	#N/A	#N/A	#N/A	0	#N/A	#N/A	#N/A	#N/A	0
Case3	Case3_[15506,45419].im3	Blank	Other	all	2	1.07248e+06	1.9	72.2	0.0001	1.588	9.908	21.849	1.373	11463.6	0	0.002	0.267	0.003	1.78	0	0	0.136	0	0.259	0	0.045	0.518	0.009	52.311	0.915	3.746	10.283	0.586	4334.23	0	0.795	2.399	0.122	919.603	0	0.062	1.091	0.054	71.573	0	1.646	3.217	0.031	1904.82
Case3	Case3_[15506,45419].im3	Blank	CD68+	all	0	1.07248e+06	0	0	0	#N/A	#N/A	#N/A	#N/A	0	#N/A	#N/A	#N/A	#N/A	0	#N/A	#N/A	#N/A	#N/A	0	#N/A	#N/A	#N/A	#N/A	0	#N/A	#N/A	#N/A	#N/A	0	#N/A	#N/A	#N/A	#N/A	0	#N/A	#N/A	#N/A	#N/A	0	#N/A	#N/A	#N/A	#N/A	0
Case3	Case3_[15506,45419].im3	Blank	All	all	2	1.07248e+06	1.9	72.2	0.0001	1.588	9.908	21.849	1.373	11463.6	0	0.002	0.267	0.003	1.78	0	0	0.136	0	0.259	0	0.045	0.518	0.009	52.311	0.915	3.746	10.283	0.586	4334.23	0	0.795	2.399	0.122	919.603	0	0.062	1.091	0.054	71.573	0	1.646	3.217	0.031	1904.82
Case3	Case3_[15506,45419].im3	All	CD4+	all	19	1458674	13	166.7	0.0004	5.693	37.445	95.765	15.736	100017	0	0.205	3.658	0.196	546.801	0	0.025	2.18	0.051	67.41	0	0.082	1.61	0.049	218.576	0.544	3.638	14.484	1.466	9718.19	0	0.929	3.712	0.367	2481.09	0	0.128	1.623	0.065	341.504	1.245	4.876	10.693	0.944	13024.4
Case3	Case3_[15506,45419].im3	All	CD8+	all	18	1458674	12.3	170.2	0.0004	9.907	48.124	110.407	14.948	131235	0	0.006	0.551	0.01	16.791	0	0.061	1.834	0.076	166.99	0	1.056	5.888	0.582	2879.56	0.636	3.422	12.04	1.224	9331.94	0	0.821	3.083	0.291	2237.91	0	0.185	2.216	0.156	505.42	0.605	4.247	9.845	1.078	11581.6
Case3	Case3_[15506,45419].im3	All	CD206+	all	48	1458674	32.9	535.2	0.0014	3.784	32.635	102.864	13.956	279811	0	0.028	1.087	0.023	240.062	0	0.146	4.59	0.116	1255.8	0	0.152	1.676	0.115	1301.51	0.399	3.012	14.044	1.093	25820.7	0	0.862	4.359	0.332	7389.52	0	0.128	2.157	0.045	1097.19	1.055	4.612	12.966	1.078	39539.5
Case3	Case3_[15506,45419].im3	All	FAP+	all	18	1458674	12.3	306.9	0.0008	5.339	25.298	58.025	6.776	124388	0	0.001	0.748	0.002	5.236	0	0.002	0.96	0.005	10.239	0	0.152	1.498	0.079	747.414	0.83	14.897	38.799	4.823	73247.7	0	3.703	11.085	1.327	18205.6	0	0.123	2.674	0.085	603.911	0.772	5.392	10.548	0.866	26513.3
Case3	Case3_[15506,45419].im3	All	CD20+	all	0	1458674	0	0	0	#N/A	#N/A	#N/A	#N/A	0	#N/A	#N/A	#N/A	#N/A	0	#N/A	#N/A	#N/A	#N/A	0	#N/A	#N/A	#N/A	#N/A	0	#N/A	#N/A	#N/A	#N/A	0	#N/A	#N/A	#N/A	#N/A	0	#N/A	#N/A	#N/A	#N/A	0	#N/A	#N/A	#N/A	#N/A	0
Case3	Case3_[15506,45419].im3	All	Other	all	2375	1458674	1628.2	39728.1	0.1029	0.966	24.269	128.263	13.366	1.54464e+07	0	0.013	2.196	0.022	8341.24	0	0.023	4.872	0.032	14327.6	0	0.1	2.808	0.055	63732.6	0	3.765	31.563	1.834	2.39621e+06	0	0.968	9.095	0.478	616114	0	0.134	3.293	0.054	85293.5	0	4.903	31.77	1.628	3.12074e+06
Case3	Case3_[15506,45419].im3	All	CD68+	all	0	1458674	0	0	0	#N/A	#N/A	#N/A	#N/A	0	#N/A	#N/A	#N/A	#N/A	0	#N/A	#N/A	#N/A	#N/A	0	#N/A	#N/A	#N/A	#N/A	0	#N/A	#N/A	#N/A	#N/A	0	#N/A	#N/A	#N/A	#N/A	0	#N/A	#N/A	#N/A	#N/A	0	#N/A	#N/A	#N/A	#N/A	0
Case3	Case3_[15506,45419].im3	All	All	all	2478	1458674	1698.8	40907.1	0.1059	0.966	24.539	128.263	13.537	1.60819e+07	0	0.014	3.658	0.031	9150.13	0	0.024	4.872	0.041	15828.1	0	0.105	5.888	0.112	68879.7	0	3.837	38.799	2.011	2.51433e+06	0	0.986	11.085	0.52	646428	0	0.134	3.293	0.056	87841.6	0	4.9	31.77	1.608	3.2114e+06
Case3	Case3_[16840,46940].im3	Stroma	CD4+	all	1	105068	9.5	5.4	0.0001	34.9	57.058	87.934	#N/A	4964.05	0	0.092	0.654	#N/A	7.986	0	0.329	1.544	#N/A	28.604	0	0.084	0.423	#N/A	7.333	0.906	2.174	6.366	#N/A	189.12	0	0.706	1.645	#N/A	61.43	0	0.213	1.395	#N/A	18.501	3.225	4.483	6.107	#N/A	389.995
Case3	Case3_[16840,46940].im3	Stroma	CD8+	all	6	105068	57	45.8	0.0004	13.495	76.091	161.021	29.725	55774.8	0	0.164	1.032	0.129	120.531	0	0.098	1.068	0.032	71.891	0.086	1.088	4.738	0.389	797.45	0.22	1.568	5.332	0.737	1149.13	0	0.493	3.147	0.172	361.651	0	0.157	1.042	0.028	115.069	1.845	4.987	11.212	0.631	3655.51
Case3	Case3_[16840,46940].im3	Stroma	CD206+	all	4	105068	38	43.4	0.0004	15.562	48.153	77.697	6.368	33514.8	0	0.116	1.11	0.128	80.477	0	0.232	4.114	0.152	161.419	0	0.137	1.089	0.062	95.464	0.821	2.791	9.968	0.749	1942.46	0	0.82	2.843	0.228	570.438	0	0.125	1.966	0.074	86.926	1.707	5.388	10.023	1.524	3750.15
Case3	Case3_[16840,46940].im3	Stroma	FAP+	all	0	105068	0	0	0	#N/A	#N/A	#N/A	#N/A	0	#N/A	#N/A	#N/A	#N/A	0	#N/A	#N/A	#N/A	#N/A	0	#N/A	#N/A	#N/A	#N/A	0	#N/A	#N/A	#N/A	#N/A	0	#N/A	#N/A	#N/A	#N/A	0	#N/A	#N/A	#N/A	#N/A	0	#N/A	#N/A	#N/A	#N/A	0
Case3	Case3_[16840,46940].im3	Stroma	CD20+	all	0	105068	0	0	0	#N/A	#N/A	#N/A	#N/A	0	#N/A	#N/A	#N/A	#N/A	0	#N/A	#N/A	#N/A	#N/A	0	#N/A	#N/A	#N/A	#N/A	0	#N/A	#N/A	#N/A	#N/A	0	#N/A	#N/A	#N/A	#N/A	0	#N/A	#N/A	#N/A	#N/A	0	#N/A	#N/A	#N/A	#N/A	0
Case3	Case3_[16840,46940].im3	Stroma	Other	all	751	105068	7148	8291.6	0.0789	1.734	41.437	146.602	18.841	5.50434e+06	0	0.206	2.327	0.179	27359.3	0	0.066	5.428	0.06	8775.33	0	0.12	3.109	0.062	15961.4	0	2.018	19.987	1.082	268128	0	0.583	5.73	0.308	77421.7	0	0.124	3.634	0.05	16486.2	0	5.127	19.631	1.468	681081
Case3	Case3_[16840,46940].im3	Stroma	CD68+	all	0	105068	0	0	0	#N/A	#N/A	#N/A	#N/A	0	#N/A	#N/A	#N/A	#N/A	0	#N/A	#N/A	#N/A	#N/A	0	#N/A	#N/A	#N/A	#N/A	0	#N/A	#N/A	#N/A	#N/A	0	#N/A	#N/A	#N/A	#N/A	0	#N/A	#N/A	#N/A	#N/A	0	#N/A	#N/A	#N/A	#N/A	0
Case3	Case3_[16840,46940].im3	Stroma	All	all	762	105068	7252	8386.2	0.0798	1.734	41.671	161.021	19.139	5.59859e+06	0	0.205	2.327	0.179	27568.3	0	0.067	5.428	0.063	9037.24	0	0.126	4.738	0.111	16861.7	0	2.02	19.987	1.079	271408	0	0.584	5.73	0.306	78415.3	0	0.124	3.634	0.05	16706.7	0	5.127	19.631	1.462	688877
Case3	Case3_[16840,46940].im3	Blank	CD4+	all	0	1.35361e+06	0	0	0	#N/A	#N/A	#N/A	#N/A	0	#N/A	#N/A	#N/A	#N/A	0	#N/A	#N/A	#N/A	#N/A	0	#N/A	#N/A	#N/A	#N/A	0	#N/A	#N/A	#N/A	#N/A	0	#N/A	#N/A	#N/A	#N/A	0	#N/A	#N/A	#N/A	#N/A	0	#N/A	#N/A	#N/A	#N/A	0
Case3	Case3_[16840,46940].im3	Blank	CD8+	all	0	1.35361e+06	0	0	0	#N/A	#N/A	#N/A	#N/A	0	#N/A	#N/A	#N/A	#N/A	0	#N/A	#N/A	#N/A	#N/A	0	#N/A	#N/A	#N/A	#N/A	0	#N/A	#N/A	#N/A	#N/A	0	#N/A	#N/A	#N/A	#N/A	0	#N/A	#N/A	#N/A	#N/A	0	#N/A	#N/A	#N/A	#N/A	0
Case3	Case3_[16840,46940].im3	Blank	CD206+	all	0	1.35361e+06	0	0	0	#N/A	#N/A	#N/A	#N/A	0	#N/A	#N/A	#N/A	#N/A	0	#N/A	#N/A	#N/A	#N/A	0	#N/A	#N/A	#N/A	#N/A	0	#N/A	#N/A	#N/A	#N/A	0	#N/A	#N/A	#N/A	#N/A	0	#N/A	#N/A	#N/A	#N/A	0	#N/A	#N/A	#N/A	#N/A	0
Case3	Case3_[16840,46940].im3	Blank	FAP+	all	0	1.35361e+06	0	0	0	#N/A	#N/A	#N/A	#N/A	0	#N/A	#N/A	#N/A	#N/A	0	#N/A	#N/A	#N/A	#N/A	0	#N/A	#N/A	#N/A	#N/A	0	#N/A	#N/A	#N/A	#N/A	0	#N/A	#N/A	#N/A	#N/A	0	#N/A	#N/A	#N/A	#N/A	0	#N/A	#N/A	#N/A	#N/A	0
Case3	Case3_[16840,46940].im3	Blank	CD20+	all	0	1.35361e+06	0	0	0	#N/A	#N/A	#N/A	#N/A	0	#N/A	#N/A	#N/A	#N/A	0	#N/A	#N/A	#N/A	#N/A	0	#N/A	#N/A	#N/A	#N/A	0	#N/A	#N/A	#N/A	#N/A	0	#N/A	#N/A	#N/A	#N/A	0	#N/A	#N/A	#N/A	#N/A	0	#N/A	#N/A	#N/A	#N/A	0
Case3	Case3_[16840,46940].im3	Blank	Other	all	1	1.35361e+06	0.74	6.7	0	8.234	13.91	20.71	#N/A	1502.25	0	0.266	0.681	#N/A	28.745	0	0.04	0.362	#N/A	4.344	0	0.111	0.318	#N/A	12.013	0.868	1.254	1.847	#N/A	135.41	0	0.174	0.816	#N/A	18.753	0	0.099	1.107	#N/A	10.69	3.748	5.941	8.425	#N/A	641.634
Case3	Case3_[16840,46940].im3	Blank	CD68+	all	0	1.35361e+06	0	0	0	#N/A	#N/A	#N/A	#N/A	0	#N/A	#N/A	#N/A	#N/A	0	#N/A	#N/A	#N/A	#N/A	0	#N/A	#N/A	#N/A	#N/A	0	#N/A	#N/A	#N/A	#N/A	0	#N/A	#N/A	#N/A	#N/A	0	#N/A	#N/A	#N/A	#N/A	0	#N/A	#N/A	#N/A	#N/A	0
Case3	Case3_[16840,46940].im3	Blank	All	all	1	1.35361e+06	0.74	6.7	0	8.234	13.91	20.71	#N/A	1502.25	0	0.266	0.681	#N/A	28.745	0	0.04	0.362	#N/A	4.344	0	0.111	0.318	#N/A	12.013	0.868	1.254	1.847	#N/A	135.41	0	0.174	0.816	#N/A	18.753	0	0.099	1.107	#N/A	10.69	3.748	5.941	8.425	#N/A	641.634
Case3	Case3_[16840,46940].im3	All	CD4+	all	1	1458674	0.69	5.4	0.0001	34.9	57.058	87.934	#N/A	4964.05	0	0.092	0.654	#N/A	7.986	0	0.329	1.544	#N/A	28.604	0	0.084	0.423	#N/A	7.333	0.906	2.174	6.366	#N/A	189.12	0	0.706	1.645	#N/A	61.43	0	0.213	1.395	#N/A	18.501	3.225	4.483	6.107	#N/A	389.995
Case3	Case3_[16840,46940].im3	All	CD8+	all	6	1458674	4.1	45.8	0.0004	13.495	76.091	161.021	29.725	55774.8	0	0.164	1.032	0.129	120.531	0	0.098	1.068	0.032	71.891	0.086	1.088	4.738	0.389	797.45	0.22	1.568	5.332	0.737	1149.13	0	0.493	3.147	0.172	361.651	0	0.157	1.042	0.028	115.069	1.845	4.987	11.212	0.631	3655.51
Case3	Case3_[16840,46940].im3	All	CD206+	all	4	1458674	2.7	43.4	0.0004	15.562	48.153	77.697	6.368	33514.8	0	0.116	1.11	0.128	80.477	0	0.232	4.114	0.152	161.419	0	0.137	1.089	0.062	95.464	0.821	2.791	9.968	0.749	1942.46	0	0.82	2.843	0.228	570.438	0	0.125	1.966	0.074	86.926	1.707	5.388	10.023	1.524	3750.15
Case3	Case3_[16840,46940].im3	All	FAP+	all	0	1458674	0	0	0	#N/A	#N/A	#N/A	#N/A	0	#N/A	#N/A	#N/A	#N/A	0	#N/A	#N/A	#N/A	#N/A	0	#N/A	#N/A	#N/A	#N/A	0	#N/A	#N/A	#N/A	#N/A	0	#N/A	#N/A	#N/A	#N/A	0	#N/A	#N/A	#N/A	#N/A	0	#N/A	#N/A	#N/A	#N/A	0
Case3	Case3_[16840,46940].im3	All	CD20+	all	0	1458674	0	0	0	#N/A	#N/A	#N/A	#N/A	0	#N/A	#N/A	#N/A	#N/A	0	#N/A	#N/A	#N/A	#N/A	0	#N/A	#N/A	#N/A	#N/A	0	#N/A	#N/A	#N/A	#N/A	0	#N/A	#N/A	#N/A	#N/A	0	#N/A	#N/A	#N/A	#N/A	0	#N/A	#N/A	#N/A	#N/A	0
Case3	Case3_[16840,46940].im3	All	Other	all	752	1458674	515.5	8298.3	0.079	1.734	41.414	146.602	18.855	5.50584e+06	0	0.206	2.327	0.179	27388.1	0	0.066	5.428	0.06	8779.67	0	0.12	3.109	0.062	15973.4	0	2.018	19.987	1.082	268263	0	0.583	5.73	0.308	77440.5	0	0.124	3.634	0.05	16496.9	0	5.128	19.631	1.467	681723
Case3	Case3_[16840,46940].im3	All	CD68+	all	0	1458674	0	0	0	#N/A	#N/A	#N/A	#N/A	0	#N/A	#N/A	#N/A	#N/A	0	#N/A	#N/A	#N/A	#N/A	0	#N/A	#N/A	#N/A	#N/A	0	#N/A	#N/A	#N/A	#N/A	0	#N/A	#N/A	#N/A	#N/A	0	#N/A	#N/A	#N/A	#N/A	0	#N/A	#N/A	#N/A	#N/A	0
Case3	Case3_[16840,46940].im3	All	All	all	763	1458674	523.1	8392.9	0.0799	1.734	41.648	161.021	19.153	5.6001e+06	0	0.205	2.327	0.179	27597	0	0.067	5.428	0.063	9041.59	0	0.125	4.738	0.111	16873.7	0	2.019	19.987	1.078	271544	0	0.583	5.73	0.307	78434	0	0.124	3.634	0.05	16717.4	0	5.128	19.631	1.461	689519
Case3	Case3_[17745,48472].im3	Stroma	CD4+	all	0	103150	0	0	0	#N/A	#N/A	#N/A	#N/A	0	#N/A	#N/A	#N/A	#N/A	0	#N/A	#N/A	#N/A	#N/A	0	#N/A	#N/A	#N/A	#N/A	0	#N/A	#N/A	#N/A	#N/A	0	#N/A	#N/A	#N/A	#N/A	0	#N/A	#N/A	#N/A	#N/A	0	#N/A	#N/A	#N/A	#N/A	0
Case3	Case3_[17745,48472].im3	Stroma	CD8+	all	6	103150	58	63.3	0.0006	11.218	49.244	104.144	12.461	49933.4	0	0.008	0.448	0.006	7.659	0	0.031	0.734	0.019	31.236	0	1.167	6.678	0.514	1183.66	0.165	1.861	6.305	0.783	1886.83	0	0.504	2.204	0.221	511.197	0	0.164	1.631	0.058	166.62	1.817	3.688	7.511	0.705	3739.5
Case3	Case3_[17745,48472].im3	Stroma	CD206+	all	1	103150	9.7	8.4	0.0001	4.115	9.261	13.961	#N/A	1250.26	0	0.076	0.795	#N/A	10.319	0	0.311	1.881	#N/A	42.045	0	0.082	0.336	#N/A	11.019	0.613	1.534	2.403	#N/A	207.08	0	0.625	1.719	#N/A	84.31	0	0.1	0.856	#N/A	13.535	4.293	5.741	6.945	#N/A	775.028
Case3	Case3_[17745,48472].im3	Stroma	FAP+	all	6	103150	58	111.5	0.0011	13.761	37.668	65.651	8.391	67275.3	0	0.003	0.249	0.005	4.495	0	0.004	0.955	0.002	7.097	0	0.073	0.902	0.021	130.552	1.244	8.674	26.701	1.734	15491	0	2.272	7.916	0.451	4058.39	0	0.087	1.907	0.049	154.957	2.374	6.263	10.49	1.321	11185.4
Case3	Case3_[17745,48472].im3	Stroma	CD20+	all	0	103150	0	0	0	#N/A	#N/A	#N/A	#N/A	0	#N/A	#N/A	#N/A	#N/A	0	#N/A	#N/A	#N/A	#N/A	0	#N/A	#N/A	#N/A	#N/A	0	#N/A	#N/A	#N/A	#N/A	0	#N/A	#N/A	#N/A	#N/A	0	#N/A	#N/A	#N/A	#N/A	0	#N/A	#N/A	#N/A	#N/A	0
Case3	Case3_[17745,48472].im3	Stroma	Other	all	784	103150	7601	11074.6	0.1074	1.206	30.789	163.934	15.185	5.46278e+06	0	0.029	1.536	0.044	5176.83	0	0.029	3.698	0.039	5228.63	0	0.092	4.156	0.057	16315.4	0.114	2.864	20.285	1.234	508108	0	0.79	6.467	0.33	140136	0	0.136	3.597	0.05	24217.2	0	5.463	21.447	1.704	969228
Case3	Case3_[17745,48472].im3	Stroma	CD68+	all	0	103150	0	0	0	#N/A	#N/A	#N/A	#N/A	0	#N/A	#N/A	#N/A	#N/A	0	#N/A	#N/A	#N/A	#N/A	0	#N/A	#N/A	#N/A	#N/A	0	#N/A	#N/A	#N/A	#N/A	0	#N/A	#N/A	#N/A	#N/A	0	#N/A	#N/A	#N/A	#N/A	0	#N/A	#N/A	#N/A	#N/A	0
Case3	Case3_[17745,48472].im3	Stroma	All	all	797	103150	7727	11257.8	0.1091	1.206	30.945	163.934	15.185	5.58124e+06	0	0.029	1.536	0.044	5199.3	0	0.029	3.698	0.04	5309	0	0.098	6.678	0.105	17640.6	0.114	2.915	26.701	1.308	525693	0	0.803	7.916	0.35	144790	0	0.136	3.597	0.051	24552.3	0	5.461	21.447	1.7	984928
Case3	Case3_[17745,48472].im3	Blank	CD4+	all	0	1.35552e+06	0	0	0	#N/A	#N/A	#N/A	#N/A	0	#N/A	#N/A	#N/A	#N/A	0	#N/A	#N/A	#N/A	#N/A	0	#N/A	#N/A	#N/A	#N/A	0	#N/A	#N/A	#N/A	#N/A	0	#N/A	#N/A	#N/A	#N/A	0	#N/A	#N/A	#N/A	#N/A	0	#N/A	#N/A	#N/A	#N/A	0
Case3	Case3_[17745,48472].im3	Blank	CD8+	all	0	1.35552e+06	0	0	0	#N/A	#N/A	#N/A	#N/A	0	#N/A	#N/A	#N/A	#N/A	0	#N/A	#N/A	#N/A	#N/A	0	#N/A	#N/A	#N/A	#N/A	0	#N/A	#N/A	#N/A	#N/A	0	#N/A	#N/A	#N/A	#N/A	0	#N/A	#N/A	#N/A	#N/A	0	#N/A	#N/A	#N/A	#N/A	0
Case3	Case3_[17745,48472].im3	Blank	CD206+	all	0	1.35552e+06	0	0	0	#N/A	#N/A	#N/A	#N/A	0	#N/A	#N/A	#N/A	#N/A	0	#N/A	#N/A	#N/A	#N/A	0	#N/A	#N/A	#N/A	#N/A	0	#N/A	#N/A	#N/A	#N/A	0	#N/A	#N/A	#N/A	#N/A	0	#N/A	#N/A	#N/A	#N/A	0	#N/A	#N/A	#N/A	#N/A	0
Case3	Case3_[17745,48472].im3	Blank	FAP+	all	0	1.35552e+06	0	0	0	#N/A	#N/A	#N/A	#N/A	0	#N/A	#N/A	#N/A	#N/A	0	#N/A	#N/A	#N/A	#N/A	0	#N/A	#N/A	#N/A	#N/A	0	#N/A	#N/A	#N/A	#N/A	0	#N/A	#N/A	#N/A	#N/A	0	#N/A	#N/A	#N/A	#N/A	0	#N/A	#N/A	#N/A	#N/A	0
Case3	Case3_[17745,48472].im3	Blank	CD20+	all	0	1.35552e+06	0	0	0	#N/A	#N/A	#N/A	#N/A	0	#N/A	#N/A	#N/A	#N/A	0	#N/A	#N/A	#N/A	#N/A	0	#N/A	#N/A	#N/A	#N/A	0	#N/A	#N/A	#N/A	#N/A	0	#N/A	#N/A	#N/A	#N/A	0	#N/A	#N/A	#N/A	#N/A	0	#N/A	#N/A	#N/A	#N/A	0
Case3	Case3_[17745,48472].im3	Blank	Other	all	0	1.35552e+06	0	0	0	#N/A	#N/A	#N/A	#N/A	0	#N/A	#N/A	#N/A	#N/A	0	#N/A	#N/A	#N/A	#N/A	0	#N/A	#N/A	#N/A	#N/A	0	#N/A	#N/A	#N/A	#N/A	0	#N/A	#N/A	#N/A	#N/A	0	#N/A	#N/A	#N/A	#N/A	0	#N/A	#N/A	#N/A	#N/A	0
Case3	Case3_[17745,48472].im3	Blank	CD68+	all	0	1.35552e+06	0	0	0	#N/A	#N/A	#N/A	#N/A	0	#N/A	#N/A	#N/A	#N/A	0	#N/A	#N/A	#N/A	#N/A	0	#N/A	#N/A	#N/A	#N/A	0	#N/A	#N/A	#N/A	#N/A	0	#N/A	#N/A	#N/A	#N/A	0	#N/A	#N/A	#N/A	#N/A	0	#N/A	#N/A	#N/A	#N/A	0
Case3	Case3_[17745,48472].im3	Blank	All	all	0	1.35552e+06	0	0	0	#N/A	#N/A	#N/A	#N/A	0	#N/A	#N/A	#N/A	#N/A	0	#N/A	#N/A	#N/A	#N/A	0	#N/A	#N/A	#N/A	#N/A	0	#N/A	#N/A	#N/A	#N/A	0	#N/A	#N/A	#N/A	#N/A	0	#N/A	#N/A	#N/A	#N/A	0	#N/A	#N/A	#N/A	#N/A	0
Case3	Case3_[17745,48472].im3	All	CD4+	all	0	1458674	0	0	0	#N/A	#N/A	#N/A	#N/A	0	#N/A	#N/A	#N/A	#N/A	0	#N/A	#N/A	#N/A	#N/A	0	#N/A	#N/A	#N/A	#N/A	0	#N/A	#N/A	#N/A	#N/A	0	#N/A	#N/A	#N/A	#N/A	0	#N/A	#N/A	#N/A	#N/A	0	#N/A	#N/A	#N/A	#N/A	0
Case3	Case3_[17745,48472].im3	All	CD8+	all	6	1458674	4.1	63.3	0.0006	11.218	49.244	104.144	12.461	49933.4	0	0.008	0.448	0.006	7.659	0	0.031	0.734	0.019	31.236	0	1.167	6.678	0.514	1183.66	0.165	1.861	6.305	0.783	1886.83	0	0.504	2.204	0.221	511.197	0	0.164	1.631	0.058	166.62	1.817	3.688	7.511	0.705	3739.5
Case3	Case3_[17745,48472].im3	All	CD206+	all	1	1458674	0.69	8.4	0.0001	4.115	9.261	13.961	#N/A	1250.26	0	0.076	0.795	#N/A	10.319	0	0.311	1.881	#N/A	42.045	0	0.082	0.336	#N/A	11.019	0.613	1.534	2.403	#N/A	207.08	0	0.625	1.719	#N/A	84.31	0	0.1	0.856	#N/A	13.535	4.293	5.741	6.945	#N/A	775.028
Case3	Case3_[17745,48472].im3	All	FAP+	all	6	1458674	4.1	111.5	0.0011	13.761	37.668	65.651	8.391	67275.3	0	0.003	0.249	0.005	4.495	0	0.004	0.955	0.002	7.097	0	0.073	0.902	0.021	130.552	1.244	8.674	26.701	1.734	15491	0	2.272	7.916	0.451	4058.39	0	0.087	1.907	0.049	154.957	2.374	6.263	10.49	1.321	11185.4
Case3	Case3_[17745,48472].im3	All	CD20+	all	0	1458674	0	0	0	#N/A	#N/A	#N/A	#N/A	0	#N/A	#N/A	#N/A	#N/A	0	#N/A	#N/A	#N/A	#N/A	0	#N/A	#N/A	#N/A	#N/A	0	#N/A	#N/A	#N/A	#N/A	0	#N/A	#N/A	#N/A	#N/A	0	#N/A	#N/A	#N/A	#N/A	0	#N/A	#N/A	#N/A	#N/A	0
Case3	Case3_[17745,48472].im3	All	Other	all	784	1458674	537.5	11074.6	0.1074	1.206	30.789	163.934	15.185	5.46278e+06	0	0.029	1.536	0.044	5176.83	0	0.029	3.698	0.039	5228.63	0	0.092	4.156	0.057	16315.4	0.114	2.864	20.285	1.234	508108	0	0.79	6.467	0.33	140136	0	0.136	3.597	0.05	24217.2	0	5.463	21.447	1.704	969228
Case3	Case3_[17745,48472].im3	All	CD68+	all	0	1458674	0	0	0	#N/A	#N/A	#N/A	#N/A	0	#N/A	#N/A	#N/A	#N/A	0	#N/A	#N/A	#N/A	#N/A	0	#N/A	#N/A	#N/A	#N/A	0	#N/A	#N/A	#N/A	#N/A	0	#N/A	#N/A	#N/A	#N/A	0	#N/A	#N/A	#N/A	#N/A	0	#N/A	#N/A	#N/A	#N/A	0
Case3	Case3_[17745,48472].im3	All	All	all	797	1458674	546.4	11257.8	0.1091	1.206	30.945	163.934	15.185	5.58124e+06	0	0.029	1.536	0.044	5199.3	0	0.029	3.698	0.04	5309	0	0.098	6.678	0.105	17640.6	0.114	2.915	26.701	1.308	525693	0	0.803	7.916	0.35	144790	0	0.136	3.597	0.051	24552.3	0	5.461	21.447	1.7	984928
Case9	Case9_[9193,42247].im3	Stroma	CD4+	all	161	621141	259.2	1978.2	0.0032	10.216	121.431	327.099	45.76	3.84852e+06	0	0.297	4.652	0.315	9428.37	0	0.13	6.402	0.163	4118.34	0	0.253	3.181	0.139	8031.09	0.72	5.026	26.283	2.042	159294	0	1.65	8.036	0.621	52288.4	0	0.635	31.818	1.074	20115.7	0.524	6.634	16.331	1.572	210250
Case9	Case9_[9193,42247].im3	Stroma	CD8+	all	491	621141	790.5	7261	0.0117	5.404	103.377	320.457	41.659	1.20255e+07	0	0.034	5.438	0.077	3985.27	0	0.148	15.854	0.264	17219.6	0	1.609	19.959	1.273	187220	0.333	7.277	30.727	3.146	846523	0	2.003	10.16	0.863	232958	0	0.45	38.345	1.205	52347.6	0	6.976	22.035	1.711	811527
Case9	Case9_[9193,42247].im3	Stroma	CD206+	all	775	621141	1248	11461.5	0.0185	5.166	69.642	284.108	35.249	1.27877e+07	0	0.085	5.122	0.152	15690	0	1.072	37.627	1.613	196864	0	0.59	12.418	0.549	108286	0.2	6.66	32.726	3.352	1.22288e+06	0	2.234	24.749	1.424	410199	0	0.531	108.851	2.59	97568.2	0	7.627	29.842	2.628	1.40054e+06
Case9	Case9_[9193,42247].im3	Stroma	FAP+	all	45	621141	72.4	902.8	0.0015	10.5	79.707	247.835	30.631	1.1528e+06	0	0.002	1.078	0.016	28.584	0	0.013	3.668	0.077	190.56	0	0.314	2.426	0.164	4540.94	2.363	16.96	46.682	5.548	245293	0	4.102	13.341	1.265	59322.8	0	0.146	6.803	0.348	2104.68	1.656	7.621	43.068	2.252	110221
Case9	Case9_[9193,42247].im3	Stroma	CD20+	all	17	621141	27.4	242.7	0.0004	6.63	94.229	247.344	44.108	366364	0	0.033	1.573	0.049	129.581	0	0.078	2.874	0.067	304.699	0	0.389	2.709	0.156	1513.2	1.324	5.536	18.462	2.207	21523.9	0	3.899	14.125	1.755	15160.6	0	14.491	69.961	13.858	56340	2.977	7.228	17.874	2.344	28102.6
Case9	Case9_[9193,42247].im3	Stroma	Other	all	2010	621141	3236	48236.8	0.0777	4.278	55.915	293.021	30.295	4.32106e+07	0	0.015	3.535	0.047	11548.3	0	0.041	9.967	0.08	31637.9	0	0.277	10.705	0.123	214434	0.257	8.232	47.33	4.344	6.36127e+06	0	2.095	25.704	1.03	1.61893e+06	0	0.223	31.739	0.318	172482	0	7.162	64.169	1.801	5.53501e+06
Case9	Case9_[9193,42247].im3	Stroma	CD68+	all	9	621141	14	139	0.0002	12.586	70.77	173.164	28.602	157604	0	0.002	0.777	0.007	4.669	0	0.02	2.129	0.029	43.756	0	0.42	2.051	0.21	936.301	2.244	11.593	31.41	4.181	25818.5	0.737	5.73	24.351	1.875	12760.6	0	0.172	4.771	0.209	383.262	4.23	8.884	19.555	1.416	19785.6
Case9	Case9_[9193,42247].im3	Stroma	All	all	3508	621141	5647.7	70222	0.1131	4.278	65.376	327.099	38.792	7.35491e+07	0	0.036	5.438	0.126	40814.8	0	0.223	37.627	0.9	250379	0	0.467	19.959	0.727	524962	0.2	7.896	47.33	4.084	8.8826e+06	0	2.135	25.704	1.156	2.40162e+06	0	0.357	108.851	1.965	401341	0	7.214	64.169	2.024	8.11544e+06
Case9	Case9_[9193,42247].im3	Blank	CD4+	all	0	837533	0	0	0	#N/A	#N/A	#N/A	#N/A	0	#N/A	#N/A	#N/A	#N/A	0	#N/A	#N/A	#N/A	#N/A	0	#N/A	#N/A	#N/A	#N/A	0	#N/A	#N/A	#N/A	#N/A	0	#N/A	#N/A	#N/A	#N/A	0	#N/A	#N/A	#N/A	#N/A	0	#N/A	#N/A	#N/A	#N/A	0
Case9	Case9_[9193,42247].im3	Blank	CD8+	all	0	837533	0	0	0	#N/A	#N/A	#N/A	#N/A	0	#N/A	#N/A	#N/A	#N/A	0	#N/A	#N/A	#N/A	#N/A	0	#N/A	#N/A	#N/A	#N/A	0	#N/A	#N/A	#N/A	#N/A	0	#N/A	#N/A	#N/A	#N/A	0	#N/A	#N/A	#N/A	#N/A	0	#N/A	#N/A	#N/A	#N/A	0
Case9	Case9_[9193,42247].im3	Blank	CD206+	all	0	837533	0	0	0	#N/A	#N/A	#N/A	#N/A	0	#N/A	#N/A	#N/A	#N/A	0	#N/A	#N/A	#N/A	#N/A	0	#N/A	#N/A	#N/A	#N/A	0	#N/A	#N/A	#N/A	#N/A	0	#N/A	#N/A	#N/A	#N/A	0	#N/A	#N/A	#N/A	#N/A	0	#N/A	#N/A	#N/A	#N/A	0
Case9	Case9_[9193,42247].im3	Blank	FAP+	all	0	837533	0	0	0	#N/A	#N/A	#N/A	#N/A	0	#N/A	#N/A	#N/A	#N/A	0	#N/A	#N/A	#N/A	#N/A	0	#N/A	#N/A	#N/A	#N/A	0	#N/A	#N/A	#N/A	#N/A	0	#N/A	#N/A	#N/A	#N/A	0	#N/A	#N/A	#N/A	#N/A	0	#N/A	#N/A	#N/A	#N/A	0
Case9	Case9_[9193,42247].im3	Blank	CD20+	all	0	837533	0	0	0	#N/A	#N/A	#N/A	#N/A	0	#N/A	#N/A	#N/A	#N/A	0	#N/A	#N/A	#N/A	#N/A	0	#N/A	#N/A	#N/A	#N/A	0	#N/A	#N/A	#N/A	#N/A	0	#N/A	#N/A	#N/A	#N/A	0	#N/A	#N/A	#N/A	#N/A	0	#N/A	#N/A	#N/A	#N/A	0
Case9	Case9_[9193,42247].im3	Blank	Other	all	7	837533	8.4	99.6	0.0001	5.865	53.462	139.487	29.714	85271.9	0	0.022	0.966	0.023	35.57	0	0.079	1.916	0.081	125.322	0	0.275	1.885	0.192	439.194	0	3.386	14.197	2.212	5400.74	0	0.751	4.68	0.611	1197.2	0	0.232	5.329	0.332	369.72	0	2.877	9.397	1.682	4588.84
Case9	Case9_[9193,42247].im3	Blank	CD68+	all	0	837533	0	0	0	#N/A	#N/A	#N/A	#N/A	0	#N/A	#N/A	#N/A	#N/A	0	#N/A	#N/A	#N/A	#N/A	0	#N/A	#N/A	#N/A	#N/A	0	#N/A	#N/A	#N/A	#N/A	0	#N/A	#N/A	#N/A	#N/A	0	#N/A	#N/A	#N/A	#N/A	0	#N/A	#N/A	#N/A	#N/A	0
Case9	Case9_[9193,42247].im3	Blank	All	all	7	837533	8.4	99.6	0.0001	5.865	53.462	139.487	29.714	85271.9	0	0.022	0.966	0.023	35.57	0	0.079	1.916	0.081	125.322	0	0.275	1.885	0.192	439.194	0	3.386	14.197	2.212	5400.74	0	0.751	4.68	0.611	1197.2	0	0.232	5.329	0.332	369.72	0	2.877	9.397	1.682	4588.84
Case9	Case9_[9193,42247].im3	All	CD4+	all	161	1458674	110.4	1978.2	0.0032	10.216	121.431	327.099	45.76	3.84852e+06	0	0.297	4.652	0.315	9428.37	0	0.13	6.402	0.163	4118.34	0	0.253	3.181	0.139	8031.09	0.72	5.026	26.283	2.042	159294	0	1.65	8.036	0.621	52288.4	0	0.635	31.818	1.074	20115.7	0.524	6.634	16.331	1.572	210250
Case9	Case9_[9193,42247].im3	All	CD8+	all	491	1458674	336.6	7261	0.0117	5.404	103.377	320.457	41.659	1.20255e+07	0	0.034	5.438	0.077	3985.27	0	0.148	15.854	0.264	17219.6	0	1.609	19.959	1.273	187220	0.333	7.277	30.727	3.146	846523	0	2.003	10.16	0.863	232958	0	0.45	38.345	1.205	52347.6	0	6.976	22.035	1.711	811527
Case9	Case9_[9193,42247].im3	All	CD206+	all	775	1458674	531.3	11461.5	0.0185	5.166	69.642	284.108	35.249	1.27877e+07	0	0.085	5.122	0.152	15690	0	1.072	37.627	1.613	196864	0	0.59	12.418	0.549	108286	0.2	6.66	32.726	3.352	1.22288e+06	0	2.234	24.749	1.424	410199	0	0.531	108.851	2.59	97568.2	0	7.627	29.842	2.628	1.40054e+06
Case9	Case9_[9193,42247].im3	All	FAP+	all	45	1458674	30.8	902.8	0.0015	10.5	79.707	247.835	30.631	1.1528e+06	0	0.002	1.078	0.016	28.584	0	0.013	3.668	0.077	190.56	0	0.314	2.426	0.164	4540.94	2.363	16.96	46.682	5.548	245293	0	4.102	13.341	1.265	59322.8	0	0.146	6.803	0.348	2104.68	1.656	7.621	43.068	2.252	110221
Case9	Case9_[9193,42247].im3	All	CD20+	all	17	1458674	11.7	242.7	0.0004	6.63	94.229	247.344	44.108	366364	0	0.033	1.573	0.049	129.581	0	0.078	2.874	0.067	304.699	0	0.389	2.709	0.156	1513.2	1.324	5.536	18.462	2.207	21523.9	0	3.899	14.125	1.755	15160.6	0	14.491	69.961	13.858	56340	2.977	7.228	17.874	2.344	28102.6
Case9	Case9_[9193,42247].im3	All	Other	all	2017	1458674	1382.8	48336.4	0.0778	4.278	55.91	293.021	30.295	4.32959e+07	0	0.015	3.535	0.047	11583.8	0	0.041	9.967	0.08	31763.2	0	0.277	10.705	0.124	214874	0	8.222	47.33	4.345	6.36667e+06	0	2.092	25.704	1.031	1.62012e+06	0	0.223	31.739	0.318	172852	0	7.154	64.169	1.817	5.5396e+06
Case9	Case9_[9193,42247].im3	All	CD68+	all	9	1458674	6.2	139	0.0002	12.586	70.77	173.164	28.602	157604	0	0.002	0.777	0.007	4.669	0	0.02	2.129	0.029	43.756	0	0.42	2.051	0.21	936.301	2.244	11.593	31.41	4.181	25818.5	0.737	5.73	24.351	1.875	12760.6	0	0.172	4.771	0.209	383.262	4.23	8.884	19.555	1.416	19785.6
Case9	Case9_[9193,42247].im3	All	All	all	3515	1458674	2409.7	70321.5	0.1132	4.278	65.36	327.099	38.788	7.36343e+07	0	0.036	5.438	0.126	40850.3	0	0.222	37.627	0.9	250505	0	0.466	19.959	0.726	525401	0	7.889	47.33	4.085	8.888e+06	0	2.133	25.704	1.157	2.40281e+06	0	0.357	108.851	1.963	401711	0	7.208	64.169	2.033	8.12003e+06
Case9	Case9_[10590,42962].im3	Stroma	CD4+	all	171	303496	563.4	2441.6	0.008	4.969	92.972	296.766	38.473	3.63671e+06	0	1.079	14.742	1.134	42189.9	0	0.102	5.271	0.128	4006	0	0.336	11.445	0.202	13142	0.737	7.095	30.336	3.093	277509	0	2.453	13.347	1.113	95933.7	0	1.417	78.564	2.695	55417	1.579	8.771	27.619	2.468	343075
Case9	Case9_[10590,42962].im3	Stroma	CD8+	all	250	303496	823.7	3655.9	0.012	4.041	91.79	309.567	37.903	5.37626e+06	0	0.068	7.543	0.215	4008.31	0	0.119	13.151	0.262	6949.02	0	2.336	23.472	1.907	136793	0.751	8.228	33.847	4.032	481928	0	2.324	14.337	1.239	136092	0	0.855	47.86	2.207	50085.5	0	7.365	22.458	2.31	431346
Case9	Case9_[10590,42962].im3	Stroma	CD206+	all	400	303496	1318	6592.2	0.0217	5.143	69.986	262.056	30.451	7.39134e+06	0	0.166	9.284	0.377	17553.6	0	0.843	23.264	1.271	89072.8	0	0.649	16.647	0.477	68493.9	0.599	7.955	40.417	3.461	840133	0	3.022	30.484	1.957	319138	0	1.729	109.284	5.843	182655	0.455	8.753	30.543	2.663	924373
Case9	Case9_[10590,42962].im3	Stroma	FAP+	all	26	303496	85.7	721.7	0.0024	7.169	69.523	191.702	25.98	803820	0	0.008	1.456	0.021	96.705	0	0.026	4.146	0.055	300.69	0	0.36	4.827	0.193	4167.49	2.491	15.685	51.155	4.695	181348	0	4.079	14.173	1.146	47166.9	0	0.191	7.382	0.42	2206.95	1.204	8.528	27.436	2.078	98596.2
Case9	Case9_[10590,42962].im3	Stroma	CD20+	all	68	303496	224	892.2	0.0029	7.131	112.081	239.076	39.65	1.60208e+06	0	0.144	4.442	0.266	2058.97	0	0.096	6.433	0.296	1371.26	0	0.409	5.023	0.411	5842.45	0.588	5.077	20.648	2.199	72565.9	0	6.854	22.509	2.689	97963.9	0.285	31.67	131.335	20.251	452691	1.091	8.267	23.427	2.531	118173
Case9	Case9_[10590,42962].im3	Stroma	Other	all	1185	303496	3904.5	27239	0.0898	4.121	59.709	281.492	31.446	2.60562e+07	0	0.016	6.093	0.057	7194.7	0	0.044	5.497	0.077	19245	0	0.257	9.398	0.147	112203	0.249	8.628	43.906	4.682	3.76501e+06	0	2.237	12.256	1.179	976151	0	0.221	35.458	0.288	96314.9	0.047	7.244	32.061	2.247	3.16122e+06
Case9	Case9_[10590,42962].im3	Stroma	CD68+	all	12	303496	39.5	284.6	0.0009	9.376	76.059	223.445	36.434	346831	0	0.088	2.161	0.227	403.097	0	0.151	4.827	0.189	688.686	0	0.475	4.814	0.28	2164.85	1.644	8.311	25.883	2.342	37896	0.295	5.355	34.12	2.144	24421.1	0	3.561	60.655	11.562	16239.6	2.759	8.395	25.004	1.234	38281.8
Case9	Case9_[10590,42962].im3	Stroma	All	all	2112	303496	6958.9	41827.3	0.1378	4.041	67.472	309.567	35.105	4.52132e+07	0	0.11	14.742	0.468	73505.3	0	0.182	23.264	0.66	121633	0	0.512	23.472	1.003	342807	0.249	8.441	51.155	4.329	5.65639e+06	0	2.532	34.12	1.734	1.69687e+06	0	1.277	131.335	7.44	855611	0	7.633	32.061	2.508	5.11507e+06
Case9	Case9_[10590,42962].im3	Blank	CD4+	all	0	1.15518e+06	0	0	0	#N/A	#N/A	#N/A	#N/A	0	#N/A	#N/A	#N/A	#N/A	0	#N/A	#N/A	#N/A	#N/A	0	#N/A	#N/A	#N/A	#N/A	0	#N/A	#N/A	#N/A	#N/A	0	#N/A	#N/A	#N/A	#N/A	0	#N/A	#N/A	#N/A	#N/A	0	#N/A	#N/A	#N/A	#N/A	0
Case9	Case9_[10590,42962].im3	Blank	CD8+	all	1	1.15518e+06	0.87	17.5	0	72.758	147.078	202.124	#N/A	41328.8	0	0.002	0.241	#N/A	0.603	0	0.096	4.312	#N/A	26.905	0	0.573	1.743	#N/A	161.062	2.345	4.16	6.242	#N/A	1169.03	0	0.796	1.95	#N/A	223.607	0	0.147	1.347	#N/A	41.42	1.891	4.11	8.316	#N/A	1154.91
Case9	Case9_[10590,42962].im3	Blank	CD206+	all	0	1.15518e+06	0	0	0	#N/A	#N/A	#N/A	#N/A	0	#N/A	#N/A	#N/A	#N/A	0	#N/A	#N/A	#N/A	#N/A	0	#N/A	#N/A	#N/A	#N/A	0	#N/A	#N/A	#N/A	#N/A	0	#N/A	#N/A	#N/A	#N/A	0	#N/A	#N/A	#N/A	#N/A	0	#N/A	#N/A	#N/A	#N/A	0
Case9	Case9_[10590,42962].im3	Blank	FAP+	all	0	1.15518e+06	0	0	0	#N/A	#N/A	#N/A	#N/A	0	#N/A	#N/A	#N/A	#N/A	0	#N/A	#N/A	#N/A	#N/A	0	#N/A	#N/A	#N/A	#N/A	0	#N/A	#N/A	#N/A	#N/A	0	#N/A	#N/A	#N/A	#N/A	0	#N/A	#N/A	#N/A	#N/A	0	#N/A	#N/A	#N/A	#N/A	0
Case9	Case9_[10590,42962].im3	Blank	CD20+	all	0	1.15518e+06	0	0	0	#N/A	#N/A	#N/A	#N/A	0	#N/A	#N/A	#N/A	#N/A	0	#N/A	#N/A	#N/A	#N/A	0	#N/A	#N/A	#N/A	#N/A	0	#N/A	#N/A	#N/A	#N/A	0	#N/A	#N/A	#N/A	#N/A	0	#N/A	#N/A	#N/A	#N/A	0	#N/A	#N/A	#N/A	#N/A	0
Case9	Case9_[10590,42962].im3	Blank	Other	all	2	1.15518e+06	1.7	16	0	7.378	18.918	37.518	5.665	4862.04	0	0.009	0.355	0.01	2.3	0	0.002	0.117	0.003	0.601	0	0.03	0.2	0	7.59	0.516	1.966	4.162	1.031	505.299	0	0.546	1.589	0.132	140.383	0	0.103	1.297	0.07	26.406	0.72	1.922	3.588	0.706	493.911
Case9	Case9_[10590,42962].im3	Blank	CD68+	all	0	1.15518e+06	0	0	0	#N/A	#N/A	#N/A	#N/A	0	#N/A	#N/A	#N/A	#N/A	0	#N/A	#N/A	#N/A	#N/A	0	#N/A	#N/A	#N/A	#N/A	0	#N/A	#N/A	#N/A	#N/A	0	#N/A	#N/A	#N/A	#N/A	0	#N/A	#N/A	#N/A	#N/A	0	#N/A	#N/A	#N/A	#N/A	0
Case9	Case9_[10590,42962].im3	Blank	All	all	3	1.15518e+06	2.6	33.6	0	7.378	85.857	202.124	74.577	46190.9	0	0.005	0.355	0.008	2.903	0	0.051	4.312	0.054	27.506	0	0.313	1.743	0.314	168.652	0.516	3.112	6.242	1.387	1674.33	0	0.677	1.95	0.181	363.99	0	0.126	1.347	0.059	67.826	0.72	3.065	8.316	1.414	1648.83
Case9	Case9_[10590,42962].im3	All	CD4+	all	171	1458674	117.2	2441.6	0.008	4.969	92.972	296.766	38.473	3.63671e+06	0	1.079	14.742	1.134	42189.9	0	0.102	5.271	0.128	4006	0	0.336	11.445	0.202	13142	0.737	7.095	30.336	3.093	277509	0	2.453	13.347	1.113	95933.7	0	1.417	78.564	2.695	55417	1.579	8.771	27.619	2.468	343075
Case9	Case9_[10590,42962].im3	All	CD8+	all	251	1458674	172.1	3673.5	0.0121	4.041	92.054	309.567	38.006	5.41759e+06	0	0.068	7.543	0.214	4008.91	0	0.119	13.151	0.262	6975.93	0	2.327	23.472	1.907	136954	0.751	8.209	33.847	4.03	483097	0	2.316	14.337	1.239	136316	0	0.852	47.86	2.203	50126.9	0	7.349	22.458	2.315	432501
Case9	Case9_[10590,42962].im3	All	CD206+	all	400	1458674	274.2	6592.2	0.0217	5.143	69.986	262.056	30.451	7.39134e+06	0	0.166	9.284	0.377	17553.6	0	0.843	23.264	1.271	89072.8	0	0.649	16.647	0.477	68493.9	0.599	7.955	40.417	3.461	840133	0	3.022	30.484	1.957	319138	0	1.729	109.284	5.843	182655	0.455	8.753	30.543	2.663	924373
Case9	Case9_[10590,42962].im3	All	FAP+	all	26	1458674	17.8	721.7	0.0024	7.169	69.523	191.702	25.98	803820	0	0.008	1.456	0.021	96.705	0	0.026	4.146	0.055	300.69	0	0.36	4.827	0.193	4167.49	2.491	15.685	51.155	4.695	181348	0	4.079	14.173	1.146	47166.9	0	0.191	7.382	0.42	2206.95	1.204	8.528	27.436	2.078	98596.2
Case9	Case9_[10590,42962].im3	All	CD20+	all	68	1458674	46.6	892.2	0.0029	7.131	112.081	239.076	39.65	1.60208e+06	0	0.144	4.442	0.266	2058.97	0	0.096	6.433	0.296	1371.26	0	0.409	5.023	0.411	5842.45	0.588	5.077	20.648	2.199	72565.9	0	6.854	22.509	2.689	97963.9	0.285	31.67	131.335	20.251	452691	1.091	8.267	23.427	2.531	118173
Case9	Case9_[10590,42962].im3	All	Other	all	1187	1458674	813.75	27255	0.0898	4.121	59.685	281.492	31.469	2.6061e+07	0	0.016	6.093	0.057	7197.01	0	0.044	5.497	0.077	19245.6	0	0.257	9.398	0.147	112210	0.249	8.624	43.906	4.683	3.76552e+06	0	2.236	12.256	1.179	976292	0	0.221	35.458	0.288	96341.3	0.047	7.241	32.061	2.254	3.16171e+06
Case9	Case9_[10590,42962].im3	All	CD68+	all	12	1458674	8.23	284.6	0.0009	9.376	76.059	223.445	36.434	346831	0	0.088	2.161	0.227	403.097	0	0.151	4.827	0.189	688.686	0	0.475	4.814	0.28	2164.85	1.644	8.311	25.883	2.342	37896	0.295	5.355	34.12	2.144	24421.1	0	3.561	60.655	11.562	16239.6	2.759	8.395	25.004	1.234	38281.8
Case9	Case9_[10590,42962].im3	All	All	all	2115	1458674	1449.9	41860.8	0.1379	4.041	67.487	309.567	35.156	4.52594e+07	0	0.11	14.742	0.467	73508.2	0	0.181	23.264	0.659	121661	0	0.511	23.472	1.002	342975	0.249	8.437	51.155	4.329	5.65807e+06	0	2.531	34.12	1.734	1.69723e+06	0	1.276	131.335	7.435	855678	0	7.63	32.061	2.514	5.11671e+06
Case9	Case9_[10590,44009].im3	Stroma	CD4+	all	428	562057	761.5	5774.3	0.0103	5.288	129.704	407.582	46.876	1.19986e+07	0	0.756	19.603	0.83	69961	0	0.14	10.831	0.185	12947	0	0.234	6.376	0.199	21663.9	0.258	7.119	38.549	3.713	658540	0	2.044	15.87	1.24	189099	0	2.752	105.667	5.509	254551	0.115	8.686	33.896	2.85	803520
Case9	Case9_[10590,44009].im3	Stroma	CD8+	all	751	562057	1336	10597.1	0.0189	6.316	120.334	384.639	46.633	2.04295e+07	0	0.06	9.74	0.166	10114.8	0	0.121	17.647	0.194	20567.2	0	2.096	24.253	1.43	355783	0.484	9.129	41.132	4.341	1.54984e+06	0	2.081	18.604	1.068	353347	0	1.185	155.151	3.548	201217	0.326	7.666	31.498	2.11	1.30151e+06
Case9	Case9_[10590,44009].im3	Stroma	CD206+	all	885	562057	1575	12997.6	0.0231	4.981	83.697	313.819	39.77	1.74283e+07	0	0.144	8.499	0.27	29893.5	0	0.938	31.244	1.15	195250	0	0.503	16.568	0.561	104723	0.444	7.932	43.658	3.826	1.65166e+06	0	2.197	20.254	1.241	457488	0	1.214	104.481	3.286	252803	0.33	8.371	35.98	2.421	1.74313e+06
Case9	Case9_[10590,44009].im3	Stroma	FAP+	all	25	562057	44.5	556.2	0.001	7.532	84.516	228.896	33.116	753126	0	0.02	2.383	0.042	176.732	0	0.038	4.352	0.058	338.427	0	0.303	4.176	0.225	2698	1.082	23.457	83.074	11.404	209025	0	4.694	20.136	2.24	41824.3	0	0.549	19.536	1.587	4888.35	1.067	9.793	24.92	2.681	87265.4
Case9	Case9_[10590,44009].im3	Stroma	CD20+	all	175	562057	311.4	2349.9	0.0042	7.692	133.758	340.491	43.365	5.03558e+06	0	0.063	5.198	0.121	2363.54	0	0.097	6.113	0.137	3651.8	0	0.407	8.524	0.414	15316.9	0.479	6.251	27.188	2.909	235337	0	5.289	19.722	2.396	199109	0	27.585	152.813	20.034	1.03848e+06	1.141	8.731	27.87	2.732	328689
Case9	Case9_[10590,44009].im3	Stroma	Other	all	2347	562057	4175.7	55789.9	0.0993	5.367	68.764	353.079	36.988	6.14613e+07	0	0.013	6.004	0.054	12065.8	0	0.029	6.027	0.07	26190.8	0	0.195	10.702	0.136	174511	0.227	10.068	56.384	4.86	8.99856e+06	0	2.007	24.986	0.959	1.79343e+06	0	0.42	88.923	0.632	375242	0	7.505	65.817	1.962	6.70791e+06
Case9	Case9_[10590,44009].im3	Stroma	CD68+	all	29	562057	51.6	594.8	0.0011	10.734	76.778	222.549	23.091	731621	0	0.024	1.714	0.04	224.99	0	0.063	4.571	0.093	596.51	0	0.364	3.165	0.254	3467.63	1.345	13.055	31.131	4.435	124401	0	5.487	27.545	1.878	52287.9	0	2.859	134.752	4.951	27243.5	2.766	9.938	27.377	1.569	94700.2
Case9	Case9_[10590,44009].im3	Stroma	All	all	4642	562057	8258.9	88668.5	0.1578	4.981	82.963	407.582	45.878	1.17852e+08	0	0.088	19.603	0.359	124802	0	0.183	31.244	0.634	259580	0	0.477	24.253	0.953	678190	0.227	9.453	83.074	4.639	1.34282e+07	0	2.173	27.545	1.364	3.08677e+06	0	1.517	155.151	7.066	2.15447e+06	0	7.791	65.817	2.293	1.10676e+07
Case9	Case9_[10590,44009].im3	Blank	CD4+	all	0	896616	0	0	0	#N/A	#N/A	#N/A	#N/A	0	#N/A	#N/A	#N/A	#N/A	0	#N/A	#N/A	#N/A	#N/A	0	#N/A	#N/A	#N/A	#N/A	0	#N/A	#N/A	#N/A	#N/A	0	#N/A	#N/A	#N/A	#N/A	0	#N/A	#N/A	#N/A	#N/A	0	#N/A	#N/A	#N/A	#N/A	0
Case9	Case9_[10590,44009].im3	Blank	CD8+	all	0	896616	0	0	0	#N/A	#N/A	#N/A	#N/A	0	#N/A	#N/A	#N/A	#N/A	0	#N/A	#N/A	#N/A	#N/A	0	#N/A	#N/A	#N/A	#N/A	0	#N/A	#N/A	#N/A	#N/A	0	#N/A	#N/A	#N/A	#N/A	0	#N/A	#N/A	#N/A	#N/A	0	#N/A	#N/A	#N/A	#N/A	0
Case9	Case9_[10590,44009].im3	Blank	CD206+	all	0	896616	0	0	0	#N/A	#N/A	#N/A	#N/A	0	#N/A	#N/A	#N/A	#N/A	0	#N/A	#N/A	#N/A	#N/A	0	#N/A	#N/A	#N/A	#N/A	0	#N/A	#N/A	#N/A	#N/A	0	#N/A	#N/A	#N/A	#N/A	0	#N/A	#N/A	#N/A	#N/A	0	#N/A	#N/A	#N/A	#N/A	0
Case9	Case9_[10590,44009].im3	Blank	FAP+	all	0	896616	0	0	0	#N/A	#N/A	#N/A	#N/A	0	#N/A	#N/A	#N/A	#N/A	0	#N/A	#N/A	#N/A	#N/A	0	#N/A	#N/A	#N/A	#N/A	0	#N/A	#N/A	#N/A	#N/A	0	#N/A	#N/A	#N/A	#N/A	0	#N/A	#N/A	#N/A	#N/A	0	#N/A	#N/A	#N/A	#N/A	0
Case9	Case9_[10590,44009].im3	Blank	CD20+	all	0	896616	0	0	0	#N/A	#N/A	#N/A	#N/A	0	#N/A	#N/A	#N/A	#N/A	0	#N/A	#N/A	#N/A	#N/A	0	#N/A	#N/A	#N/A	#N/A	0	#N/A	#N/A	#N/A	#N/A	0	#N/A	#N/A	#N/A	#N/A	0	#N/A	#N/A	#N/A	#N/A	0	#N/A	#N/A	#N/A	#N/A	0
Case9	Case9_[10590,44009].im3	Blank	Other	all	1	896616	1.1	24.2	0	27.236	84.216	137.291	#N/A	32591.6	0	0.002	0.435	#N/A	0.965	0	0.004	0.37	#N/A	1.612	0	0.253	0.784	#N/A	97.904	3.601	8.496	13.922	#N/A	3288.14	0	1.189	2.5	#N/A	460.099	0	0.257	1.881	#N/A	99.365	2.273	5.56	8.247	#N/A	2151.81
Case9	Case9_[10590,44009].im3	Blank	CD68+	all	0	896616	0	0	0	#N/A	#N/A	#N/A	#N/A	0	#N/A	#N/A	#N/A	#N/A	0	#N/A	#N/A	#N/A	#N/A	0	#N/A	#N/A	#N/A	#N/A	0	#N/A	#N/A	#N/A	#N/A	0	#N/A	#N/A	#N/A	#N/A	0	#N/A	#N/A	#N/A	#N/A	0	#N/A	#N/A	#N/A	#N/A	0
Case9	Case9_[10590,44009].im3	Blank	All	all	1	896616	1.1	24.2	0	27.236	84.216	137.291	#N/A	32591.6	0	0.002	0.435	#N/A	0.965	0	0.004	0.37	#N/A	1.612	0	0.253	0.784	#N/A	97.904	3.601	8.496	13.922	#N/A	3288.14	0	1.189	2.5	#N/A	460.099	0	0.257	1.881	#N/A	99.365	2.273	5.56	8.247	#N/A	2151.81
Case9	Case9_[10590,44009].im3	All	CD4+	all	428	1458674	293.4	5774.3	0.0103	5.288	129.704	407.582	46.876	1.19986e+07	0	0.756	19.603	0.83	69961	0	0.14	10.831	0.185	12947	0	0.234	6.376	0.199	21663.9	0.258	7.119	38.549	3.713	658540	0	2.044	15.87	1.24	189099	0	2.752	105.667	5.509	254551	0.115	8.686	33.896	2.85	803520
Case9	Case9_[10590,44009].im3	All	CD8+	all	751	1458674	514.9	10597.1	0.0189	6.316	120.334	384.639	46.633	2.04295e+07	0	0.06	9.74	0.166	10114.8	0	0.121	17.647	0.194	20567.2	0	2.096	24.253	1.43	355783	0.484	9.129	41.132	4.341	1.54984e+06	0	2.081	18.604	1.068	353347	0	1.185	155.151	3.548	201217	0.326	7.666	31.498	2.11	1.30151e+06
Case9	Case9_[10590,44009].im3	All	CD206+	all	885	1458674	606.7	12997.6	0.0231	4.981	83.697	313.819	39.77	1.74283e+07	0	0.144	8.499	0.27	29893.5	0	0.938	31.244	1.15	195250	0	0.503	16.568	0.561	104723	0.444	7.932	43.658	3.826	1.65166e+06	0	2.197	20.254	1.241	457488	0	1.214	104.481	3.286	252803	0.33	8.371	35.98	2.421	1.74313e+06
Case9	Case9_[10590,44009].im3	All	FAP+	all	25	1458674	17.1	556.2	0.001	7.532	84.516	228.896	33.116	753126	0	0.02	2.383	0.042	176.732	0	0.038	4.352	0.058	338.427	0	0.303	4.176	0.225	2698	1.082	23.457	83.074	11.404	209025	0	4.694	20.136	2.24	41824.3	0	0.549	19.536	1.587	4888.35	1.067	9.793	24.92	2.681	87265.4
Case9	Case9_[10590,44009].im3	All	CD20+	all	175	1458674	120	2349.9	0.0042	7.692	133.758	340.491	43.365	5.03558e+06	0	0.063	5.198	0.121	2363.54	0	0.097	6.113	0.137	3651.8	0	0.407	8.524	0.414	15316.9	0.479	6.251	27.188	2.909	235337	0	5.289	19.722	2.396	199109	0	27.585	152.813	20.034	1.03848e+06	1.141	8.731	27.87	2.732	328689
Case9	Case9_[10590,44009].im3	All	Other	all	2348	1458674	1609.7	55814	0.0993	5.367	68.771	353.079	36.981	6.14939e+07	0	0.013	6.004	0.054	12066.8	0	0.029	6.027	0.07	26192.4	0	0.195	10.702	0.136	174609	0.227	10.067	56.384	4.859	9.00184e+06	0	2.006	24.986	0.959	1.79389e+06	0	0.42	88.923	0.632	375342	0	7.504	65.817	1.962	6.71006e+06
Case9	Case9_[10590,44009].im3	All	CD68+	all	29	1458674	19.9	594.8	0.0011	10.734	76.778	222.549	23.091	731621	0	0.024	1.714	0.04	224.99	0	0.063	4.571	0.093	596.51	0	0.364	3.165	0.254	3467.63	1.345	13.055	31.131	4.435	124401	0	5.487	27.545	1.878	52287.9	0	2.859	134.752	4.951	27243.5	2.766	9.938	27.377	1.569	94700.2
Case9	Case9_[10590,44009].im3	All	All	all	4643	1458674	3183	88692.6	0.1578	4.981	82.964	407.582	45.873	1.17885e+08	0	0.088	19.603	0.359	124803	0	0.183	31.244	0.634	259581	0	0.477	24.253	0.953	678288	0.227	9.453	83.074	4.639	1.34315e+07	0	2.173	27.545	1.364	3.08723e+06	0	1.516	155.151	7.066	2.15457e+06	0	7.791	65.817	2.293	1.10697e+07
Case9	Case9_[10590,45056].im3	Stroma	CD4+	all	705	690491	1021	10040.9	0.0145	8.871	127.231	390.031	45.803	2.04668e+07	0	1.004	17.128	1.138	161540	0	0.146	10.465	0.215	23407.7	0	0.319	8.721	0.267	51369.3	0.35	7.504	42.497	3.764	1.20707e+06	0	2.738	20.831	2.102	440377	0	5.961	137.386	11.242	958885	0	9.155	30.623	3.209	1.47262e+06
Case9	Case9_[10590,45056].im3	Stroma	CD8+	all	860	690491	1245	12334.1	0.0179	8.06	119.31	396.888	45.719	2.35759e+07	0	0.077	11.884	0.259	15271.4	0	0.132	13.635	0.221	26156.6	0	2.265	25.482	1.537	447545	0.149	8.125	54.102	3.998	1.60554e+06	0	1.978	17.323	1.15	390936	0	1.389	89.287	4.18	274408	0	7.267	60.8	1.959	1.43594e+06
Case9	Case9_[10590,45056].im3	Stroma	CD206+	all	972	690491	1408	14681.1	0.0213	6.542	85.683	354.541	37.015	2.01527e+07	0	0.167	9.668	0.345	39205	0	0.999	36.963	1.311	234878	0	0.573	10.561	0.564	134839	0.504	7.871	59.571	3.529	1.85134e+06	0	2.517	21.517	1.66	592113	0	2.335	119.706	7.418	549249	0	8.226	40.764	2.67	1.93472e+06
Case9	Case9_[10590,45056].im3	Stroma	FAP+	all	15	690491	21.7	268.6	0.0004	16.299	91.088	250.571	38.588	391950	0	0.024	3.57	0.062	101.439	0	0.047	2.816	0.076	201.955	0	0.337	4.423	0.519	1451.88	2.68	22.562	80.394	11.876	97083.1	0	5.195	21.529	2.68	22353.7	0	0.323	2.939	0.25	1389.72	2.905	9.266	23.054	2.953	39871.2
Case9	Case9_[10590,45056].im3	Stroma	CD20+	all	292	690491	422.9	4198.7	0.0061	7.733	133.74	394.567	44.78	8.99617e+06	0	0.253	10.989	0.653	16988.8	0	0.107	8.894	0.195	7182.08	0	0.476	9.257	0.31	32007.8	0.76	6.783	37.635	2.676	456291	0	7.626	29.96	2.81	512987	1.232	49.035	168.266	28.009	3.29838e+06	1.651	11.63	81.728	3.777	782307
Case9	Case9_[10590,45056].im3	Stroma	Other	all	2526	690491	3658.3	56339.7	0.0816	6.729	70.405	411.469	35.418	6.35482e+07	0	0.015	6.302	0.052	13722.3	0	0.044	7.528	0.086	40065.9	0	0.191	9.413	0.182	172776	0.191	8.209	65.861	4.524	7.40917e+06	0	1.782	14.9	0.942	1.60827e+06	0	0.347	49.706	0.581	313315	0	6.918	45.526	1.826	6.24454e+06
Case9	Case9_[10590,45056].im3	Stroma	CD68+	all	21	690491	30.4	301.6	0.0004	11.625	82.585	255.714	42.511	399052	0	0.021	1.934	0.035	102.008	0	0.101	3.205	0.198	488.968	0	0.527	6.474	0.445	2547.3	1.741	10.604	27.209	3.223	51236.4	0.179	5.485	56.298	3.491	26504.2	0	1.236	71.026	3.339	5973.88	2.594	8.544	21.508	1.993	41285.4
Case9	Case9_[10590,45056].im3	Stroma	All	all	5392	690491	7808.9	98168.6	0.1422	6.542	87.451	411.469	45.667	1.37537e+08	0	0.157	17.128	0.584	246931	0	0.211	36.963	0.699	332382	0	0.536	25.482	1.026	842546	0.149	8.061	80.394	4.188	1.26782e+07	0	2.285	56.298	1.995	3.59366e+06	0	3.435	168.266	13.742	5.40163e+06	0	7.599	81.728	2.709	1.19517e+07
Case9	Case9_[10590,45056].im3	Blank	CD4+	all	0	768183	0	0	0	#N/A	#N/A	#N/A	#N/A	0	#N/A	#N/A	#N/A	#N/A	0	#N/A	#N/A	#N/A	#N/A	0	#N/A	#N/A	#N/A	#N/A	0	#N/A	#N/A	#N/A	#N/A	0	#N/A	#N/A	#N/A	#N/A	0	#N/A	#N/A	#N/A	#N/A	0	#N/A	#N/A	#N/A	#N/A	0
Case9	Case9_[10590,45056].im3	Blank	CD8+	all	0	768183	0	0	0	#N/A	#N/A	#N/A	#N/A	0	#N/A	#N/A	#N/A	#N/A	0	#N/A	#N/A	#N/A	#N/A	0	#N/A	#N/A	#N/A	#N/A	0	#N/A	#N/A	#N/A	#N/A	0	#N/A	#N/A	#N/A	#N/A	0	#N/A	#N/A	#N/A	#N/A	0	#N/A	#N/A	#N/A	#N/A	0
Case9	Case9_[10590,45056].im3	Blank	CD206+	all	0	768183	0	0	0	#N/A	#N/A	#N/A	#N/A	0	#N/A	#N/A	#N/A	#N/A	0	#N/A	#N/A	#N/A	#N/A	0	#N/A	#N/A	#N/A	#N/A	0	#N/A	#N/A	#N/A	#N/A	0	#N/A	#N/A	#N/A	#N/A	0	#N/A	#N/A	#N/A	#N/A	0	#N/A	#N/A	#N/A	#N/A	0
Case9	Case9_[10590,45056].im3	Blank	FAP+	all	0	768183	0	0	0	#N/A	#N/A	#N/A	#N/A	0	#N/A	#N/A	#N/A	#N/A	0	#N/A	#N/A	#N/A	#N/A	0	#N/A	#N/A	#N/A	#N/A	0	#N/A	#N/A	#N/A	#N/A	0	#N/A	#N/A	#N/A	#N/A	0	#N/A	#N/A	#N/A	#N/A	0	#N/A	#N/A	#N/A	#N/A	0
Case9	Case9_[10590,45056].im3	Blank	CD20+	all	0	768183	0	0	0	#N/A	#N/A	#N/A	#N/A	0	#N/A	#N/A	#N/A	#N/A	0	#N/A	#N/A	#N/A	#N/A	0	#N/A	#N/A	#N/A	#N/A	0	#N/A	#N/A	#N/A	#N/A	0	#N/A	#N/A	#N/A	#N/A	0	#N/A	#N/A	#N/A	#N/A	0	#N/A	#N/A	#N/A	#N/A	0
Case9	Case9_[10590,45056].im3	Blank	Other	all	3	768183	3.9	47.5	0.0001	10.736	75.176	152.921	34.432	57208.9	0	0.006	0.565	0.007	4.945	0	0.06	1.694	0.046	45.477	0	0.166	0.958	0.098	126.16	2.032	5.709	13.477	0.226	4344.65	0	0.834	2.624	0.107	634.534	0	0.146	1.224	0.049	111.134	1.358	4.093	8.109	0.753	3114.85
Case9	Case9_[10590,45056].im3	Blank	CD68+	all	0	768183	0	0	0	#N/A	#N/A	#N/A	#N/A	0	#N/A	#N/A	#N/A	#N/A	0	#N/A	#N/A	#N/A	#N/A	0	#N/A	#N/A	#N/A	#N/A	0	#N/A	#N/A	#N/A	#N/A	0	#N/A	#N/A	#N/A	#N/A	0	#N/A	#N/A	#N/A	#N/A	0	#N/A	#N/A	#N/A	#N/A	0
Case9	Case9_[10590,45056].im3	Blank	All	all	3	768183	3.9	47.5	0.0001	10.736	75.176	152.921	34.432	57208.9	0	0.006	0.565	0.007	4.945	0	0.06	1.694	0.046	45.477	0	0.166	0.958	0.098	126.16	2.032	5.709	13.477	0.226	4344.65	0	0.834	2.624	0.107	634.534	0	0.146	1.224	0.049	111.134	1.358	4.093	8.109	0.753	3114.85
Case9	Case9_[10590,45056].im3	All	CD4+	all	705	1458674	483.3	10040.9	0.0145	8.871	127.231	390.031	45.803	2.04668e+07	0	1.004	17.128	1.138	161540	0	0.146	10.465	0.215	23407.7	0	0.319	8.721	0.267	51369.3	0.35	7.504	42.497	3.764	1.20707e+06	0	2.738	20.831	2.102	440377	0	5.961	137.386	11.242	958885	0	9.155	30.623	3.209	1.47262e+06
Case9	Case9_[10590,45056].im3	All	CD8+	all	860	1458674	589.6	12334.1	0.0179	8.06	119.31	396.888	45.719	2.35759e+07	0	0.077	11.884	0.259	15271.4	0	0.132	13.635	0.221	26156.6	0	2.265	25.482	1.537	447545	0.149	8.125	54.102	3.998	1.60554e+06	0	1.978	17.323	1.15	390936	0	1.389	89.287	4.18	274408	0	7.267	60.8	1.959	1.43594e+06
Case9	Case9_[10590,45056].im3	All	CD206+	all	972	1458674	666.4	14681.1	0.0213	6.542	85.683	354.541	37.015	2.01527e+07	0	0.167	9.668	0.345	39205	0	0.999	36.963	1.311	234878	0	0.573	10.561	0.564	134839	0.504	7.871	59.571	3.529	1.85134e+06	0	2.517	21.517	1.66	592113	0	2.335	119.706	7.418	549249	0	8.226	40.764	2.67	1.93472e+06
Case9	Case9_[10590,45056].im3	All	FAP+	all	15	1458674	10.3	268.6	0.0004	16.299	91.088	250.571	38.588	391950	0	0.024	3.57	0.062	101.439	0	0.047	2.816	0.076	201.955	0	0.337	4.423	0.519	1451.88	2.68	22.562	80.394	11.876	97083.1	0	5.195	21.529	2.68	22353.7	0	0.323	2.939	0.25	1389.72	2.905	9.266	23.054	2.953	39871.2
Case9	Case9_[10590,45056].im3	All	CD20+	all	292	1458674	200.2	4198.7	0.0061	7.733	133.74	394.567	44.78	8.99617e+06	0	0.253	10.989	0.653	16988.8	0	0.107	8.894	0.195	7182.08	0	0.476	9.257	0.31	32007.8	0.76	6.783	37.635	2.676	456291	0	7.626	29.96	2.81	512987	1.232	49.035	168.266	28.009	3.29838e+06	1.651	11.63	81.728	3.777	782307
Case9	Case9_[10590,45056].im3	All	Other	all	2529	1458674	1733.8	56387.2	0.0817	6.729	70.409	411.469	35.41	6.36054e+07	0	0.015	6.302	0.052	13727.3	0	0.044	7.528	0.086	40111.4	0	0.191	9.413	0.182	172902	0.191	8.207	65.861	4.522	7.41351e+06	0	1.781	14.9	0.942	1.6089e+06	0	0.347	49.706	0.58	313426	0	6.916	45.526	1.828	6.24766e+06
Case9	Case9_[10590,45056].im3	All	CD68+	all	21	1458674	14.4	301.6	0.0004	11.625	82.585	255.714	42.511	399052	0	0.021	1.934	0.035	102.008	0	0.101	3.205	0.198	488.968	0	0.527	6.474	0.445	2547.3	1.741	10.604	27.209	3.223	51236.4	0.179	5.485	56.298	3.491	26504.2	0	1.236	71.026	3.339	5973.88	2.594	8.544	21.508	1.993	41285.4
Case9	Case9_[10590,45056].im3	All	All	all	5395	1458674	3698.6	98216.1	0.1422	6.542	87.445	411.469	45.662	1.37595e+08	0	0.157	17.128	0.584	246936	0	0.211	36.963	0.699	332427	0	0.536	25.482	1.026	842672	0.149	8.06	80.394	4.187	1.26825e+07	0	2.284	56.298	1.994	3.59429e+06	0	3.433	168.266	13.738	5.40175e+06	0	7.598	81.728	2.709	1.19548e+07
Case9	Case9_[11191,46103].im3	Stroma	CD4+	all	47	226372	208	546.9	0.0024	9.344	99.121	348.765	42.202	868501	0	0.69	8.789	0.781	6046.43	0	0.144	4.096	0.135	1260.07	0	0.176	2.633	0.137	1540.26	0.435	4.067	19.842	1.833	35630.8	0	1.103	5.007	0.442	9667.74	0	0.113	1.942	0.053	987.82	0.884	6.117	14.233	1.314	53599.5
Case9	Case9_[11191,46103].im3	Stroma	CD8+	all	148	226372	653.8	1974.2	0.0087	5.992	111.771	319.44	38.828	3.53511e+06	0	0.037	2.565	0.079	1172.29	0	0.106	5.36	0.126	3346.74	0	1.637	19.003	1.877	51777.5	0.329	4.764	31.496	2.764	150690	0	1.208	8.5	0.663	38193.4	0	0.172	10.475	0.158	5448.72	0.408	5.515	16.157	1.45	174429
Case9	Case9_[11191,46103].im3	Stroma	CD206+	all	307	226372	1356	4353.8	0.0192	5.58	80.82	331.192	36.286	5.63728e+06	0	0.119	5.457	0.193	8317.05	0	0.538	18.069	0.637	37502.7	0	0.292	8.312	0.24	20388.7	0.389	4.842	31.821	2.412	337704	0	1.392	9.708	0.658	97069.2	0	0.128	16.169	0.076	8945.01	0	6.148	45.913	1.74	428862
Case9	Case9_[11191,46103].im3	Stroma	FAP+	all	26	226372	115	650.6	0.0029	8.979	88.615	288.716	39.37	923631	0	0.004	2.785	0.036	43.691	0	0.013	2.186	0.04	135.736	0	0.166	2.238	0.143	1731.54	0.981	17.957	50.154	6.807	187171	0	4.563	14.968	1.674	47564.6	0	0.055	3.252	0.038	574.554	0.744	7.797	25.227	1.479	81269.5
Case9	Case9_[11191,46103].im3	Stroma	CD20+	all	12	226372	53	84.8	0.0004	22.937	140.379	288.046	53.387	190635	0	0.033	1.329	0.052	44.426	0	0.134	2.147	0.167	182.361	0	0.216	3.314	0.186	293.035	0.501	2.304	6.841	0.791	3128.82	0	1.779	6.911	0.889	2416.49	0	5.739	45.787	6.309	7793.26	2.079	4.604	7.316	0.445	6252.07
Case9	Case9_[11191,46103].im3	Stroma	Other	all	805	226372	3556	17262.8	0.0763	0	67.951	275.754	31.445	1.87927e+07	0	0.01	3.133	0.035	2811.78	0	0.03	5.148	0.048	8342.3	0	0.13	7.407	0.086	35975.4	0.268	6.656	50.853	3.661	1.84071e+06	0	1.764	21.995	0.92	487744	0	0.124	12.083	0.072	34297.9	0.19	6.643	52.288	1.967	1.83714e+06
Case9	Case9_[11191,46103].im3	Stroma	CD68+	all	3	226372	13	142.8	0.0006	16.738	54.586	101.288	6.489	124839	0	0	0	0	0	0	0.001	0.51	0.001	2.82	0	0.067	1.174	0.042	152.475	2.424	22.303	54.847	8.545	51007.6	0.376	6.177	16.312	2.446	14127.8	0	0.023	1.761	0.017	51.528	2.288	7.239	16.944	2.022	16556.7
Case9	Case9_[11191,46103].im3	Stroma	All	all	1348	226372	5954.8	25015.8	0.1105	0	75.037	348.765	37.155	3.00727e+07	0	0.046	8.789	0.221	18435.7	0	0.127	18.069	0.392	50772.8	0	0.279	19.003	0.84	111859	0.268	6.503	54.847	3.867	2.60604e+06	0	1.739	21.995	0.98	696783	0	0.145	45.787	0.864	58098.8	0	6.483	52.288	1.862	2.59811e+06
Case9	Case9_[11191,46103].im3	Blank	CD4+	all	0	1.2323e+06	0	0	0	#N/A	#N/A	#N/A	#N/A	0	#N/A	#N/A	#N/A	#N/A	0	#N/A	#N/A	#N/A	#N/A	0	#N/A	#N/A	#N/A	#N/A	0	#N/A	#N/A	#N/A	#N/A	0	#N/A	#N/A	#N/A	#N/A	0	#N/A	#N/A	#N/A	#N/A	0	#N/A	#N/A	#N/A	#N/A	0
Case9	Case9_[11191,46103].im3	Blank	CD8+	all	0	1.2323e+06	0	0	0	#N/A	#N/A	#N/A	#N/A	0	#N/A	#N/A	#N/A	#N/A	0	#N/A	#N/A	#N/A	#N/A	0	#N/A	#N/A	#N/A	#N/A	0	#N/A	#N/A	#N/A	#N/A	0	#N/A	#N/A	#N/A	#N/A	0	#N/A	#N/A	#N/A	#N/A	0	#N/A	#N/A	#N/A	#N/A	0
Case9	Case9_[11191,46103].im3	Blank	CD206+	all	0	1.2323e+06	0	0	0	#N/A	#N/A	#N/A	#N/A	0	#N/A	#N/A	#N/A	#N/A	0	#N/A	#N/A	#N/A	#N/A	0	#N/A	#N/A	#N/A	#N/A	0	#N/A	#N/A	#N/A	#N/A	0	#N/A	#N/A	#N/A	#N/A	0	#N/A	#N/A	#N/A	#N/A	0	#N/A	#N/A	#N/A	#N/A	0
Case9	Case9_[11191,46103].im3	Blank	FAP+	all	0	1.2323e+06	0	0	0	#N/A	#N/A	#N/A	#N/A	0	#N/A	#N/A	#N/A	#N/A	0	#N/A	#N/A	#N/A	#N/A	0	#N/A	#N/A	#N/A	#N/A	0	#N/A	#N/A	#N/A	#N/A	0	#N/A	#N/A	#N/A	#N/A	0	#N/A	#N/A	#N/A	#N/A	0	#N/A	#N/A	#N/A	#N/A	0
Case9	Case9_[11191,46103].im3	Blank	CD20+	all	0	1.2323e+06	0	0	0	#N/A	#N/A	#N/A	#N/A	0	#N/A	#N/A	#N/A	#N/A	0	#N/A	#N/A	#N/A	#N/A	0	#N/A	#N/A	#N/A	#N/A	0	#N/A	#N/A	#N/A	#N/A	0	#N/A	#N/A	#N/A	#N/A	0	#N/A	#N/A	#N/A	#N/A	0	#N/A	#N/A	#N/A	#N/A	0
Case9	Case9_[11191,46103].im3	Blank	Other	all	4	1.2323e+06	3.2	35.5	0	46.53	144.544	248.833	40.655	82101.2	0	0.005	0.259	0.006	2.566	0	0.026	0.845	0.018	14.5	0	0.205	1.026	0.114	116.187	1.424	4.249	8.155	1.109	2413.58	0	1.027	2.531	0.243	583.229	0	0.24	2.131	0.032	136.396	1.667	5.809	10.013	1.61	3299.48
Case9	Case9_[11191,46103].im3	Blank	CD68+	all	0	1.2323e+06	0	0	0	#N/A	#N/A	#N/A	#N/A	0	#N/A	#N/A	#N/A	#N/A	0	#N/A	#N/A	#N/A	#N/A	0	#N/A	#N/A	#N/A	#N/A	0	#N/A	#N/A	#N/A	#N/A	0	#N/A	#N/A	#N/A	#N/A	0	#N/A	#N/A	#N/A	#N/A	0	#N/A	#N/A	#N/A	#N/A	0
Case9	Case9_[11191,46103].im3	Blank	All	all	4	1.2323e+06	3.2	35.5	0	46.53	144.544	248.833	40.655	82101.2	0	0.005	0.259	0.006	2.566	0	0.026	0.845	0.018	14.5	0	0.205	1.026	0.114	116.187	1.424	4.249	8.155	1.109	2413.58	0	1.027	2.531	0.243	583.229	0	0.24	2.131	0.032	136.396	1.667	5.809	10.013	1.61	3299.48
Case9	Case9_[11191,46103].im3	All	CD4+	all	47	1458674	32.2	546.9	0.0024	9.344	99.121	348.765	42.202	868501	0	0.69	8.789	0.781	6046.43	0	0.144	4.096	0.135	1260.07	0	0.176	2.633	0.137	1540.26	0.435	4.067	19.842	1.833	35630.8	0	1.103	5.007	0.442	9667.74	0	0.113	1.942	0.053	987.82	0.884	6.117	14.233	1.314	53599.5
Case9	Case9_[11191,46103].im3	All	CD8+	all	148	1458674	101.5	1974.2	0.0087	5.992	111.771	319.44	38.828	3.53511e+06	0	0.037	2.565	0.079	1172.29	0	0.106	5.36	0.126	3346.74	0	1.637	19.003	1.877	51777.5	0.329	4.764	31.496	2.764	150690	0	1.208	8.5	0.663	38193.4	0	0.172	10.475	0.158	5448.72	0.408	5.515	16.157	1.45	174429
Case9	Case9_[11191,46103].im3	All	CD206+	all	307	1458674	210.5	4353.8	0.0192	5.58	80.82	331.192	36.286	5.63728e+06	0	0.119	5.457	0.193	8317.05	0	0.538	18.069	0.637	37502.7	0	0.292	8.312	0.24	20388.7	0.389	4.842	31.821	2.412	337704	0	1.392	9.708	0.658	97069.2	0	0.128	16.169	0.076	8945.01	0	6.148	45.913	1.74	428862
Case9	Case9_[11191,46103].im3	All	FAP+	all	26	1458674	17.8	650.6	0.0029	8.979	88.615	288.716	39.37	923631	0	0.004	2.785	0.036	43.691	0	0.013	2.186	0.04	135.736	0	0.166	2.238	0.143	1731.54	0.981	17.957	50.154	6.807	187171	0	4.563	14.968	1.674	47564.6	0	0.055	3.252	0.038	574.554	0.744	7.797	25.227	1.479	81269.5
Case9	Case9_[11191,46103].im3	All	CD20+	all	12	1458674	8.23	84.8	0.0004	22.937	140.379	288.046	53.387	190635	0	0.033	1.329	0.052	44.426	0	0.134	2.147	0.167	182.361	0	0.216	3.314	0.186	293.035	0.501	2.304	6.841	0.791	3128.82	0	1.779	6.911	0.889	2416.49	0	5.739	45.787	6.309	7793.26	2.079	4.604	7.316	0.445	6252.07
Case9	Case9_[11191,46103].im3	All	Other	all	809	1458674	554.6	17298.3	0.0764	0	68.108	275.754	31.765	1.88748e+07	0	0.01	3.133	0.035	2814.35	0	0.03	5.148	0.048	8356.79	0	0.13	7.407	0.086	36091.6	0.268	6.651	50.853	3.654	1.84312e+06	0	1.762	21.995	0.919	488327	0	0.124	12.083	0.072	34434.3	0.19	6.641	52.288	1.965	1.84044e+06
Case9	Case9_[11191,46103].im3	All	CD68+	all	3	1458674	2.1	142.8	0.0006	16.738	54.586	101.288	6.489	124839	0	0	0	0	0	0	0.001	0.51	0.001	2.82	0	0.067	1.174	0.042	152.475	2.424	22.303	54.847	8.545	51007.6	0.376	6.177	16.312	2.446	14127.8	0	0.023	1.761	0.017	51.528	2.288	7.239	16.944	2.022	16556.7
Case9	Case9_[11191,46103].im3	All	All	all	1352	1458674	926.87	25051.3	0.1107	0	75.135	348.765	37.259	3.01548e+07	0	0.046	8.789	0.221	18438.2	0	0.127	18.069	0.392	50787.3	0	0.279	19.003	0.839	111975	0.268	6.499	54.847	3.862	2.60846e+06	0	1.738	21.995	0.979	697366	0	0.145	45.787	0.863	58235.2	0	6.482	52.288	1.86	2.60141e+06
Case6	Case6_[14056,48820].im3	Stroma	CD4+	all	1491	399106	3735.8	20496.9	0.0514	7.357	80.216	220.415	24.412	2.63411e+07	0	1.021	12.24	0.564	335402	0	0.124	5.61	0.105	40859.6	0	0.475	2.859	0.105	155945	0.58	4.17	17.398	1.232	1.36941e+06	0	1.607	12.138	0.656	527645	0	2.121	76.196	2.654	696616	0	7.597	18.522	1.156	2.49466e+06
Case6	Case6_[14056,48820].im3	Stroma	CD8+	all	1167	399106	2924	17829.9	0.0447	4.979	78.249	214.795	26.625	2.23516e+07	0	0.663	5.549	0.341	189276	0	0.155	8.341	0.153	44253	0	0.675	7.705	0.311	192868	0.604	4.461	23.877	1.372	1.27436e+06	0	1.583	14.758	0.583	452051	0	1.571	58	2.009	448703	0.621	7.977	24.742	1.452	2.27854e+06
Case6	Case6_[14056,48820].im3	Stroma	CD206+	all	878	399106	2200	12810.8	0.0321	4.496	54.623	199.726	23.3	1.12108e+07	0	0.525	5.603	0.363	107845	0	0.628	21.036	0.713	128985	0	0.492	5.393	0.205	100976	0.321	3.864	17.947	1.41	792971	0	1.353	14.281	0.616	277669	0	0.92	60.48	2.098	188885	0.161	8.053	24.314	1.628	1.65279e+06
Case6	Case6_[14056,48820].im3	Stroma	FAP+	all	2	399106	5	24.8	0.0001	23.621	75.017	130.256	27.131	29856.9	0	0.076	0.915	0.001	30.412	0	0.169	2.147	0.142	67.344	0	0.616	2.452	0.304	245.286	2.367	8.977	17.506	1.567	3573.04	0	2.442	6.197	0.137	972	0	0.609	2.383	0.109	242.483	4.618	11.419	16.028	0.264	4544.8
Case6	Case6_[14056,48820].im3	Stroma	CD20+	all	404	399106	1012	5217.2	0.0131	6.868	75.643	188.741	24.368	6.32256e+06	0	0.475	4.692	0.248	39703.5	0	0.095	5.898	0.081	7978.63	0	0.466	2.974	0.123	38982.2	0.456	4.033	13.062	1.133	337073	0	4.027	15.876	1.478	336578	0	16.337	110.411	10.625	1.3655e+06	1.757	8.275	21.787	1.303	691641
Case6	Case6_[14056,48820].im3	Stroma	Other	all	1745	399106	4372.3	31493.5	0.0789	3.615	45.58	193.77	22.563	2.29972e+07	0	0.474	4.209	0.289	239152	0	0.153	4.998	0.113	77349.6	0	0.43	4.226	0.125	216866	0.351	4.012	22.839	1.508	2.02405e+06	0	1.172	13.106	0.454	591560	0	0.568	44.694	0.55	286438	0	8.435	38.744	2.126	4.25568e+06
Case6	Case6_[14056,48820].im3	Stroma	CD68+	all	1	399106	2.5	5.1	0	34.619	55.018	86.014	#N/A	4456.47	0	0.971	1.714	#N/A	78.659	0	0.084	0.769	#N/A	6.815	0.183	0.813	6.274	#N/A	65.884	1.272	2.588	14.82	#N/A	209.635	0.105	1.704	22.82	#N/A	138.02	1.12	2.722	18.962	#N/A	220.453	6.24	8.847	87.234	#N/A	716.59
Case6	Case6_[14056,48820].im3	Stroma	All	all	5689	399106	14254	87880.5	0.2202	3.615	63.399	220.415	27.821	8.92607e+07	0	0.647	12.24	0.46	911546	0	0.213	21.036	0.358	299505	0	0.501	7.705	0.216	705968	0.321	4.121	23.877	1.401	5.80181e+06	0	1.553	22.82	0.991	2.18671e+06	0	2.121	110.411	5.311	2.98687e+06	0	8.082	87.234	1.659	1.13789e+07
Case6	Case6_[14056,48820].im3	Blank	CD4+	all	2	1.05957e+06	1.9	40.9	0	16.988	80.987	130.856	21.923	53046.6	0.066	1.305	3.308	0.303	854.703	0	0.16	2.299	0.123	104.617	0	0.543	1.631	0.253	355.378	1.378	4.84	9.976	0.808	3170.03	0	1.399	4.677	0.35	916.502	0	0.662	4.125	0.152	433.387	2.192	8.581	14.32	1.73	5620.76
Case6	Case6_[14056,48820].im3	Blank	CD8+	all	2	1.05957e+06	1.9	34.8	0	52.095	124.252	178.05	20.323	69208.2	0	0.381	2.156	0.156	212.25	0	0.053	1.294	0.013	29.258	0	0.533	1.817	0.097	296.622	0.783	5.812	11.569	0.706	3237.19	0	1.463	4.481	0.091	815.033	0	0.892	3.632	0.24	496.671	1.037	6.522	12.11	1.861	3632.88
Case6	Case6_[14056,48820].im3	Blank	CD206+	all	1	1.05957e+06	0.94	5.1	0	17.105	21.757	28.476	#N/A	1784.06	0	0.162	1.077	#N/A	13.283	0	0.901	3.281	#N/A	73.888	0	0.396	1.308	#N/A	32.452	0.931	1.746	4.294	#N/A	143.169	0	0.385	1.101	#N/A	31.597	0	0.25	0.891	#N/A	20.506	1.899	3.637	7.054	#N/A	298.223
Case6	Case6_[14056,48820].im3	Blank	FAP+	all	0	1.05957e+06	0	0	0	#N/A	#N/A	#N/A	#N/A	0	#N/A	#N/A	#N/A	#N/A	0	#N/A	#N/A	#N/A	#N/A	0	#N/A	#N/A	#N/A	#N/A	0	#N/A	#N/A	#N/A	#N/A	0	#N/A	#N/A	#N/A	#N/A	0	#N/A	#N/A	#N/A	#N/A	0	#N/A	#N/A	#N/A	#N/A	0
Case6	Case6_[14056,48820].im3	Blank	CD20+	all	0	1.05957e+06	0	0	0	#N/A	#N/A	#N/A	#N/A	0	#N/A	#N/A	#N/A	#N/A	0	#N/A	#N/A	#N/A	#N/A	0	#N/A	#N/A	#N/A	#N/A	0	#N/A	#N/A	#N/A	#N/A	0	#N/A	#N/A	#N/A	#N/A	0	#N/A	#N/A	#N/A	#N/A	0	#N/A	#N/A	#N/A	#N/A	0
Case6	Case6_[14056,48820].im3	Blank	Other	all	3	1.05957e+06	2.8	66	0.0001	25.666	70.509	128.791	22.682	74598.7	0	0.111	1.131	0.073	117.148	0	0.239	2.822	0.134	252.628	0	0.322	1.469	0.092	340.44	0.587	4.375	9.648	0.767	4629.24	0	0.874	2.837	0.278	924.847	0	0.328	2.811	0.128	346.635	1.03	5.977	11.876	1.677	6323.71
Case6	Case6_[14056,48820].im3	Blank	CD68+	all	0	1.05957e+06	0	0	0	#N/A	#N/A	#N/A	#N/A	0	#N/A	#N/A	#N/A	#N/A	0	#N/A	#N/A	#N/A	#N/A	0	#N/A	#N/A	#N/A	#N/A	0	#N/A	#N/A	#N/A	#N/A	0	#N/A	#N/A	#N/A	#N/A	0	#N/A	#N/A	#N/A	#N/A	0	#N/A	#N/A	#N/A	#N/A	0
Case6	Case6_[14056,48820].im3	Blank	All	all	8	1.05957e+06	7.6	146.8	0.0001	16.988	84.455	178.05	38.668	198638	0	0.509	3.308	0.529	1197.38	0	0.196	3.281	0.288	460.392	0	0.436	1.817	0.168	1024.89	0.587	4.753	11.569	1.404	11179.6	0	1.143	4.677	0.469	2687.98	0	0.552	4.125	0.3	1297.2	1.03	6.75	14.32	2.072	15875.6
Case6	Case6_[14056,48820].im3	All	CD4+	all	1493	1458674	1023.5	20537.8	0.0515	7.357	80.218	220.415	24.402	2.63942e+07	0	1.022	12.24	0.564	336257	0	0.124	5.61	0.105	40964.3	0	0.475	2.859	0.105	156301	0.58	4.172	17.398	1.232	1.37258e+06	0	1.606	12.138	0.656	528562	0	2.118	76.196	2.653	697050	0	7.599	18.522	1.157	2.50028e+06
Case6	Case6_[14056,48820].im3	All	CD8+	all	1169	1458674	801.41	17864.6	0.0448	4.979	78.338	214.795	26.684	2.24208e+07	0	0.662	5.549	0.341	189488	0	0.155	8.341	0.153	44282.2	0	0.675	7.705	0.311	193165	0.604	4.464	23.877	1.372	1.27759e+06	0	1.582	14.758	0.582	452866	0	1.57	58	2.008	449200	0.621	7.974	24.742	1.453	2.28217e+06
Case6	Case6_[14056,48820].im3	All	CD206+	all	879	1458674	602.6	12815.9	0.0321	4.496	54.61	199.726	23.311	1.12126e+07	0	0.525	5.603	0.363	107858	0	0.629	21.036	0.712	129059	0	0.492	5.393	0.205	101008	0.321	3.863	17.947	1.411	793114	0	1.353	14.281	0.616	277700	0	0.92	60.48	2.097	188906	0.161	8.051	24.314	1.634	1.65309e+06
Case6	Case6_[14056,48820].im3	All	FAP+	all	2	1458674	1.4	24.8	0.0001	23.621	75.017	130.256	27.131	29856.9	0	0.076	0.915	0.001	30.412	0	0.169	2.147	0.142	67.344	0	0.616	2.452	0.304	245.286	2.367	8.977	17.506	1.567	3573.04	0	2.442	6.197	0.137	972	0	0.609	2.383	0.109	242.483	4.618	11.419	16.028	0.264	4544.8
Case6	Case6_[14056,48820].im3	All	CD20+	all	404	1458674	277	5217.2	0.0131	6.868	75.643	188.741	24.368	6.32256e+06	0	0.475	4.692	0.248	39703.5	0	0.095	5.898	0.081	7978.63	0	0.466	2.974	0.123	38982.2	0.456	4.033	13.062	1.133	337073	0	4.027	15.876	1.478	336578	0	16.337	110.411	10.625	1.3655e+06	1.757	8.275	21.787	1.303	691641
Case6	Case6_[14056,48820].im3	All	Other	all	1748	1458674	1198.3	31559.5	0.0791	3.615	45.632	193.77	22.563	2.30718e+07	0	0.473	4.209	0.289	239269	0	0.153	4.998	0.113	77602.2	0	0.43	4.226	0.125	217206	0.351	4.012	22.839	1.507	2.02868e+06	0	1.172	13.106	0.454	592485	0	0.567	44.694	0.55	286784	0	8.429	38.744	2.127	4.262e+06
Case6	Case6_[14056,48820].im3	All	CD68+	all	1	1458674	0.69	5.1	0	34.619	55.018	86.014	#N/A	4456.47	0	0.971	1.714	#N/A	78.659	0	0.084	0.769	#N/A	6.815	0.183	0.813	6.274	#N/A	65.884	1.272	2.588	14.82	#N/A	209.635	0.105	1.704	22.82	#N/A	138.02	1.12	2.722	18.962	#N/A	220.453	6.24	8.847	87.234	#N/A	716.59
Case6	Case6_[14056,48820].im3	All	All	all	5697	1458674	3905.6	88027.3	0.2206	3.615	63.434	220.415	27.838	8.94593e+07	0	0.647	12.24	0.46	912743	0	0.213	21.036	0.358	299966	0	0.501	7.705	0.216	706993	0.321	4.122	23.877	1.401	5.81299e+06	0	1.552	22.82	0.991	2.1894e+06	0	2.119	110.411	5.308	2.98817e+06	0	8.08	87.234	1.661	1.13948e+07
Case6	Case6_[14056,50914].im3	Stroma	CD4+	all	14	491922	28.5	106.7	0.0002	28.879	125.46	280.745	56.099	214411	0	1.39	3.903	0.559	2375.38	0	0.222	4.189	0.169	378.682	0	0.46	1.343	0.228	786.308	0.782	3.213	8.12	1.072	5491.06	0	0.889	2.811	0.281	1519.14	0	0.336	2.709	0.104	573.676	0.168	6.952	13.55	2.336	11881.6
Case6	Case6_[14056,50914].im3	Stroma	CD8+	all	89	491922	181	995.1	0.002	8.449	79.469	216.696	28.845	1.26689e+06	0	0.476	3.143	0.446	7590.53	0	0.163	5.151	0.13	2604.12	0	0.691	4.602	0.297	11013.7	0.554	4.174	13.126	1.771	66544.9	0	1.114	4.549	0.412	17766	0	0.386	4.646	0.184	6146.62	1.382	7.227	25.261	2.088	115214
Case6	Case6_[14056,50914].im3	Stroma	CD206+	all	354	491922	719.6	4432.6	0.009	4.094	51.134	171.757	21.941	3.63123e+06	0	0.215	2.373	0.169	15303.1	0	0.452	11.187	0.327	32086.9	0	0.338	2.803	0.125	24004.2	0.545	3.774	14.992	1.172	268038	0	1.085	5.845	0.366	77047	0	0.266	4.445	0.115	18904	0.969	7.124	17.561	1.427	505880
Case6	Case6_[14056,50914].im3	Stroma	FAP+	all	9	491922	18	120.9	0.0002	5.148	57.775	128.022	29.255	111910	0	0.102	1.675	0.137	196.781	0	0.059	2.641	0.071	115.128	0	0.45	1.911	0.149	872.368	1.418	8.708	25.131	1.729	16866.5	0	2.041	6.001	0.414	3953.42	0	0.285	2.609	0.107	552.881	1.296	9.837	19.287	2.628	19054.9
Case6	Case6_[14056,50914].im3	Stroma	CD20+	all	2	491922	4.1	21.5	0	20.038	44.241	78.136	1.671	15263.2	0	0.321	1.237	0.429	110.858	0	0.26	1.801	0.214	89.611	0	0.314	1.163	0.076	108.337	0.701	2.297	5.04	0.058	792.42	0	1.158	3.336	0.087	399.348	0	2.366	7.694	0.037	816.38	2.896	6.938	12.582	3.356	2393.78
Case6	Case6_[14056,50914].im3	Stroma	Other	all	4101	491922	8336.7	81520.9	0.1657	2.241	40.275	236.241	24.075	5.26002e+07	0	0.257	3.556	0.325	336140	0	0.105	7.393	0.104	136480	0	0.344	3.594	0.125	448762	0.272	4.471	23.794	1.585	5.83982e+06	0	1.169	7.878	0.408	1.52642e+06	0	0.3	5.984	0.118	391364	0.184	8.491	37.245	2.345	1.10889e+07
Case6	Case6_[14056,50914].im3	Stroma	CD68+	all	0	491922	0	0	0	#N/A	#N/A	#N/A	#N/A	0	#N/A	#N/A	#N/A	#N/A	0	#N/A	#N/A	#N/A	#N/A	0	#N/A	#N/A	#N/A	#N/A	0	#N/A	#N/A	#N/A	#N/A	0	#N/A	#N/A	#N/A	#N/A	0	#N/A	#N/A	#N/A	#N/A	0	#N/A	#N/A	#N/A	#N/A	0
Case6	Case6_[14056,50914].im3	Stroma	All	all	4570	491922	9290.1	87201.7	0.1773	2.241	41.404	280.745	25.127	5.78435e+07	0	0.259	3.903	0.327	361783	0	0.123	11.187	0.169	171765	0	0.348	4.602	0.142	485586	0.272	4.436	25.131	1.579	6.1978e+06	0	1.165	7.878	0.407	1.62719e+06	0	0.299	7.694	0.128	418383	0.168	8.406	37.245	2.31	1.17439e+07
Case6	Case6_[14056,50914].im3	Blank	CD4+	all	0	966752	0	0	0	#N/A	#N/A	#N/A	#N/A	0	#N/A	#N/A	#N/A	#N/A	0	#N/A	#N/A	#N/A	#N/A	0	#N/A	#N/A	#N/A	#N/A	0	#N/A	#N/A	#N/A	#N/A	0	#N/A	#N/A	#N/A	#N/A	0	#N/A	#N/A	#N/A	#N/A	0	#N/A	#N/A	#N/A	#N/A	0
Case6	Case6_[14056,50914].im3	Blank	CD8+	all	0	966752	0	0	0	#N/A	#N/A	#N/A	#N/A	0	#N/A	#N/A	#N/A	#N/A	0	#N/A	#N/A	#N/A	#N/A	0	#N/A	#N/A	#N/A	#N/A	0	#N/A	#N/A	#N/A	#N/A	0	#N/A	#N/A	#N/A	#N/A	0	#N/A	#N/A	#N/A	#N/A	0	#N/A	#N/A	#N/A	#N/A	0
Case6	Case6_[14056,50914].im3	Blank	CD206+	all	0	966752	0	0	0	#N/A	#N/A	#N/A	#N/A	0	#N/A	#N/A	#N/A	#N/A	0	#N/A	#N/A	#N/A	#N/A	0	#N/A	#N/A	#N/A	#N/A	0	#N/A	#N/A	#N/A	#N/A	0	#N/A	#N/A	#N/A	#N/A	0	#N/A	#N/A	#N/A	#N/A	0	#N/A	#N/A	#N/A	#N/A	0
Case6	Case6_[14056,50914].im3	Blank	FAP+	all	0	966752	0	0	0	#N/A	#N/A	#N/A	#N/A	0	#N/A	#N/A	#N/A	#N/A	0	#N/A	#N/A	#N/A	#N/A	0	#N/A	#N/A	#N/A	#N/A	0	#N/A	#N/A	#N/A	#N/A	0	#N/A	#N/A	#N/A	#N/A	0	#N/A	#N/A	#N/A	#N/A	0	#N/A	#N/A	#N/A	#N/A	0
Case6	Case6_[14056,50914].im3	Blank	CD20+	all	0	966752	0	0	0	#N/A	#N/A	#N/A	#N/A	0	#N/A	#N/A	#N/A	#N/A	0	#N/A	#N/A	#N/A	#N/A	0	#N/A	#N/A	#N/A	#N/A	0	#N/A	#N/A	#N/A	#N/A	0	#N/A	#N/A	#N/A	#N/A	0	#N/A	#N/A	#N/A	#N/A	0	#N/A	#N/A	#N/A	#N/A	0
Case6	Case6_[14056,50914].im3	Blank	Other	all	1	966752	1	10.2	0	6.146	16.185	24.723	#N/A	2654.42	0	0.278	1.225	#N/A	45.542	0	0.021	0.662	#N/A	3.512	0.118	0.548	1.889	#N/A	89.922	3.158	4.47	5.935	#N/A	733.093	0.022	1.101	2.607	#N/A	180.62	0	0.471	1.683	#N/A	77.323	5.591	9.025	11.295	#N/A	1480.13
Case6	Case6_[14056,50914].im3	Blank	CD68+	all	0	966752	0	0	0	#N/A	#N/A	#N/A	#N/A	0	#N/A	#N/A	#N/A	#N/A	0	#N/A	#N/A	#N/A	#N/A	0	#N/A	#N/A	#N/A	#N/A	0	#N/A	#N/A	#N/A	#N/A	0	#N/A	#N/A	#N/A	#N/A	0	#N/A	#N/A	#N/A	#N/A	0	#N/A	#N/A	#N/A	#N/A	0
Case6	Case6_[14056,50914].im3	Blank	All	all	1	966752	1	10.2	0	6.146	16.185	24.723	#N/A	2654.42	0	0.278	1.225	#N/A	45.542	0	0.021	0.662	#N/A	3.512	0.118	0.548	1.889	#N/A	89.922	3.158	4.47	5.935	#N/A	733.093	0.022	1.101	2.607	#N/A	180.62	0	0.471	1.683	#N/A	77.323	5.591	9.025	11.295	#N/A	1480.13
Case6	Case6_[14056,50914].im3	All	CD4+	all	14	1458674	9.6	106.7	0.0002	28.879	125.46	280.745	56.099	214411	0	1.39	3.903	0.559	2375.38	0	0.222	4.189	0.169	378.682	0	0.46	1.343	0.228	786.308	0.782	3.213	8.12	1.072	5491.06	0	0.889	2.811	0.281	1519.14	0	0.336	2.709	0.104	573.676	0.168	6.952	13.55	2.336	11881.6
Case6	Case6_[14056,50914].im3	All	CD8+	all	89	1458674	61	995.1	0.002	8.449	79.469	216.696	28.845	1.26689e+06	0	0.476	3.143	0.446	7590.53	0	0.163	5.151	0.13	2604.12	0	0.691	4.602	0.297	11013.7	0.554	4.174	13.126	1.771	66544.9	0	1.114	4.549	0.412	17766	0	0.386	4.646	0.184	6146.62	1.382	7.227	25.261	2.088	115214
Case6	Case6_[14056,50914].im3	All	CD206+	all	354	1458674	242.7	4432.6	0.009	4.094	51.134	171.757	21.941	3.63123e+06	0	0.215	2.373	0.169	15303.1	0	0.452	11.187	0.327	32086.9	0	0.338	2.803	0.125	24004.2	0.545	3.774	14.992	1.172	268038	0	1.085	5.845	0.366	77047	0	0.266	4.445	0.115	18904	0.969	7.124	17.561	1.427	505880
Case6	Case6_[14056,50914].im3	All	FAP+	all	9	1458674	6.2	120.9	0.0002	5.148	57.775	128.022	29.255	111910	0	0.102	1.675	0.137	196.781	0	0.059	2.641	0.071	115.128	0	0.45	1.911	0.149	872.368	1.418	8.708	25.131	1.729	16866.5	0	2.041	6.001	0.414	3953.42	0	0.285	2.609	0.107	552.881	1.296	9.837	19.287	2.628	19054.9
Case6	Case6_[14056,50914].im3	All	CD20+	all	2	1458674	1.4	21.5	0	20.038	44.241	78.136	1.671	15263.2	0	0.321	1.237	0.429	110.858	0	0.26	1.801	0.214	89.611	0	0.314	1.163	0.076	108.337	0.701	2.297	5.04	0.058	792.42	0	1.158	3.336	0.087	399.348	0	2.366	7.694	0.037	816.38	2.896	6.938	12.582	3.356	2393.78
Case6	Case6_[14056,50914].im3	All	Other	all	4102	1458674	2812.1	81531.1	0.1657	2.241	40.272	236.241	24.075	5.26029e+07	0	0.257	3.556	0.325	336186	0	0.104	7.393	0.104	136484	0	0.344	3.594	0.125	448852	0.272	4.471	23.794	1.585	5.84055e+06	0	1.169	7.878	0.408	1.5266e+06	0	0.3	5.984	0.118	391441	0.184	8.491	37.245	2.345	1.10904e+07
Case6	Case6_[14056,50914].im3	All	CD68+	all	0	1458674	0	0	0	#N/A	#N/A	#N/A	#N/A	0	#N/A	#N/A	#N/A	#N/A	0	#N/A	#N/A	#N/A	#N/A	0	#N/A	#N/A	#N/A	#N/A	0	#N/A	#N/A	#N/A	#N/A	0	#N/A	#N/A	#N/A	#N/A	0	#N/A	#N/A	#N/A	#N/A	0	#N/A	#N/A	#N/A	#N/A	0
Case6	Case6_[14056,50914].im3	All	All	all	4571	1458674	3133.7	87212	0.1773	2.241	41.401	280.745	25.128	5.78462e+07	0	0.259	3.903	0.326	361829	0	0.123	11.187	0.169	171769	0	0.348	4.602	0.142	485676	0.272	4.436	25.131	1.579	6.19854e+06	0	1.165	7.878	0.407	1.62737e+06	0	0.299	7.694	0.128	418460	0.168	8.406	37.245	2.31	1.17454e+07
Case6	Case6_[16073,49337].im3	Stroma	CD4+	all	296	633738	467.1	3295.4	0.0052	10.182	88.79	244.249	29.936	4.68756e+06	0	0.871	12.256	0.789	45989.4	0	0.121	5.344	0.124	6399.47	0	0.42	3.173	0.18	22183.8	0.469	5.182	20.888	1.868	273564	0	1.91	9.294	0.801	100817	0	1.272	39.564	1.905	67144.6	1.356	8.708	27.384	2.359	459737
Case6	Case6_[16073,49337].im3	Stroma	CD8+	all	480	633738	757.4	6396.8	0.0101	6.281	82.556	288.327	32.123	8.46046e+06	0	0.209	10.303	0.431	21466.4	0	0.158	9.814	0.175	16232.3	0	1.191	15.676	0.889	122060	0.598	5.73	22.373	2.194	587191	0	1.987	12.569	1.063	203630	0	1.115	43.384	2.7	114220	0.786	8.9	32.955	2.984	912083
Case6	Case6_[16073,49337].im3	Stroma	CD206+	all	908	633738	1433	12709	0.0201	3.953	61.59	280.065	27.441	1.25401e+07	0	0.247	6.903	0.312	50195.2	0	0.476	20.827	0.588	96980.7	0	0.506	8.171	0.303	103072	0.391	4.798	22.777	2.3	976902	0	1.854	20.025	1.072	377404	0	0.669	50.223	1.4	136291	0.395	8.731	30.669	2.966	1.77767e+06
Case6	Case6_[16073,49337].im3	Stroma	FAP+	all	8	633738	13	91.7	0.0001	8.242	60.472	160.544	21.907	88833.7	0	0.124	2.486	0.195	181.926	0	0.085	2.872	0.088	124.51	0	0.562	2.743	0.354	825.192	1.701	7.586	22.17	2.301	11144.1	0	2.302	6.692	0.812	3381.65	0	0.437	3.256	0.169	641.647	1.027	8.819	18.028	1.916	12954.5
Case6	Case6_[16073,49337].im3	Stroma	CD20+	all	177	633738	279.3	1843	0.0029	4.306	77.408	194.486	25.651	2.28555e+06	0	0.149	2.809	0.163	4403.13	0	0.092	3.084	0.088	2703.39	0	0.506	3.594	0.276	14928	0.605	5.062	20.135	1.482	149449	0	4.913	23.266	1.864	145061	0	19.348	123.677	14.521	571257	2.936	8.939	23.806	1.757	263946
Case6	Case6_[16073,49337].im3	Stroma	Other	all	3856	633738	6084.5	87220.6	0.1376	0	50.883	258.784	25.569	7.11005e+07	0	0.109	4.89	0.142	152918	0	0.078	6.517	0.087	108582	0	0.397	5.876	0.131	554334	0.298	5.429	34.814	2.009	7.58553e+06	0	1.577	24.279	0.649	2.20368e+06	0	0.386	39.635	0.4	539241	0.371	9.081	85.29	2.272	1.26888e+07
Case6	Case6_[16073,49337].im3	Stroma	CD68+	all	12	633738	18.9	241.1	0.0004	11.045	82.829	194.163	23.244	319885	0	0.174	2.153	0.15	672.631	0	0.127	5.207	0.088	488.682	0	0.396	1.832	0.083	1527.43	1.18	5.103	13.907	0.91	19706.3	0	3.306	14.384	1.127	12766.5	0	1.25	28.344	2.49	4826.68	3.509	8.719	16.77	1.606	33674.3
Case6	Case6_[16073,49337].im3	Stroma	All	all	5739	633738	9055.8	111802	0.1764	0	55.545	288.327	28.989	9.94884e+07	0	0.154	12.256	0.334	275906	0	0.129	20.827	0.299	231515	0	0.457	15.676	0.4	819027	0.298	5.362	34.814	2.065	9.60383e+06	0	1.701	24.279	1.059	3.04704e+06	0	0.801	123.677	4.512	1.43464e+06	0.371	9.016	85.29	2.449	1.61496e+07
Case6	Case6_[16073,49337].im3	Blank	CD4+	all	0	824935	0	0	0	#N/A	#N/A	#N/A	#N/A	0	#N/A	#N/A	#N/A	#N/A	0	#N/A	#N/A	#N/A	#N/A	0	#N/A	#N/A	#N/A	#N/A	0	#N/A	#N/A	#N/A	#N/A	0	#N/A	#N/A	#N/A	#N/A	0	#N/A	#N/A	#N/A	#N/A	0	#N/A	#N/A	#N/A	#N/A	0
Case6	Case6_[16073,49337].im3	Blank	CD8+	all	0	824935	0	0	0	#N/A	#N/A	#N/A	#N/A	0	#N/A	#N/A	#N/A	#N/A	0	#N/A	#N/A	#N/A	#N/A	0	#N/A	#N/A	#N/A	#N/A	0	#N/A	#N/A	#N/A	#N/A	0	#N/A	#N/A	#N/A	#N/A	0	#N/A	#N/A	#N/A	#N/A	0	#N/A	#N/A	#N/A	#N/A	0
Case6	Case6_[16073,49337].im3	Blank	CD206+	all	0	824935	0	0	0	#N/A	#N/A	#N/A	#N/A	0	#N/A	#N/A	#N/A	#N/A	0	#N/A	#N/A	#N/A	#N/A	0	#N/A	#N/A	#N/A	#N/A	0	#N/A	#N/A	#N/A	#N/A	0	#N/A	#N/A	#N/A	#N/A	0	#N/A	#N/A	#N/A	#N/A	0	#N/A	#N/A	#N/A	#N/A	0
Case6	Case6_[16073,49337].im3	Blank	FAP+	all	0	824935	0	0	0	#N/A	#N/A	#N/A	#N/A	0	#N/A	#N/A	#N/A	#N/A	0	#N/A	#N/A	#N/A	#N/A	0	#N/A	#N/A	#N/A	#N/A	0	#N/A	#N/A	#N/A	#N/A	0	#N/A	#N/A	#N/A	#N/A	0	#N/A	#N/A	#N/A	#N/A	0	#N/A	#N/A	#N/A	#N/A	0
Case6	Case6_[16073,49337].im3	Blank	CD20+	all	0	824935	0	0	0	#N/A	#N/A	#N/A	#N/A	0	#N/A	#N/A	#N/A	#N/A	0	#N/A	#N/A	#N/A	#N/A	0	#N/A	#N/A	#N/A	#N/A	0	#N/A	#N/A	#N/A	#N/A	0	#N/A	#N/A	#N/A	#N/A	0	#N/A	#N/A	#N/A	#N/A	0	#N/A	#N/A	#N/A	#N/A	0
Case6	Case6_[16073,49337].im3	Blank	Other	all	0	824935	0	0	0	#N/A	#N/A	#N/A	#N/A	0	#N/A	#N/A	#N/A	#N/A	0	#N/A	#N/A	#N/A	#N/A	0	#N/A	#N/A	#N/A	#N/A	0	#N/A	#N/A	#N/A	#N/A	0	#N/A	#N/A	#N/A	#N/A	0	#N/A	#N/A	#N/A	#N/A	0	#N/A	#N/A	#N/A	#N/A	0
Case6	Case6_[16073,49337].im3	Blank	CD68+	all	0	824935	0	0	0	#N/A	#N/A	#N/A	#N/A	0	#N/A	#N/A	#N/A	#N/A	0	#N/A	#N/A	#N/A	#N/A	0	#N/A	#N/A	#N/A	#N/A	0	#N/A	#N/A	#N/A	#N/A	0	#N/A	#N/A	#N/A	#N/A	0	#N/A	#N/A	#N/A	#N/A	0	#N/A	#N/A	#N/A	#N/A	0
Case6	Case6_[16073,49337].im3	Blank	All	all	0	824935	0	0	0	#N/A	#N/A	#N/A	#N/A	0	#N/A	#N/A	#N/A	#N/A	0	#N/A	#N/A	#N/A	#N/A	0	#N/A	#N/A	#N/A	#N/A	0	#N/A	#N/A	#N/A	#N/A	0	#N/A	#N/A	#N/A	#N/A	0	#N/A	#N/A	#N/A	#N/A	0	#N/A	#N/A	#N/A	#N/A	0
Case6	Case6_[16073,49337].im3	All	CD4+	all	296	1458674	202.9	3295.4	0.0052	10.182	88.79	244.249	29.936	4.68756e+06	0	0.871	12.256	0.789	45989.4	0	0.121	5.344	0.124	6399.47	0	0.42	3.173	0.18	22183.8	0.469	5.182	20.888	1.868	273564	0	1.91	9.294	0.801	100817	0	1.272	39.564	1.905	67144.6	1.356	8.708	27.384	2.359	459737
Case6	Case6_[16073,49337].im3	All	CD8+	all	480	1458674	329.1	6396.8	0.0101	6.281	82.556	288.327	32.123	8.46046e+06	0	0.209	10.303	0.431	21466.4	0	0.158	9.814	0.175	16232.3	0	1.191	15.676	0.889	122060	0.598	5.73	22.373	2.194	587191	0	1.987	12.569	1.063	203630	0	1.115	43.384	2.7	114220	0.786	8.9	32.955	2.984	912083
Case6	Case6_[16073,49337].im3	All	CD206+	all	908	1458674	622.5	12709	0.0201	3.953	61.59	280.065	27.441	1.25401e+07	0	0.247	6.903	0.312	50195.2	0	0.476	20.827	0.588	96980.7	0	0.506	8.171	0.303	103072	0.391	4.798	22.777	2.3	976902	0	1.854	20.025	1.072	377404	0	0.669	50.223	1.4	136291	0.395	8.731	30.669	2.966	1.77767e+06
Case6	Case6_[16073,49337].im3	All	FAP+	all	8	1458674	5.5	91.7	0.0001	8.242	60.472	160.544	21.907	88833.7	0	0.124	2.486	0.195	181.926	0	0.085	2.872	0.088	124.51	0	0.562	2.743	0.354	825.192	1.701	7.586	22.17	2.301	11144.1	0	2.302	6.692	0.812	3381.65	0	0.437	3.256	0.169	641.647	1.027	8.819	18.028	1.916	12954.5
Case6	Case6_[16073,49337].im3	All	CD20+	all	177	1458674	121.3	1843	0.0029	4.306	77.408	194.486	25.651	2.28555e+06	0	0.149	2.809	0.163	4403.13	0	0.092	3.084	0.088	2703.39	0	0.506	3.594	0.276	14928	0.605	5.062	20.135	1.482	149449	0	4.913	23.266	1.864	145061	0	19.348	123.677	14.521	571257	2.936	8.939	23.806	1.757	263946
Case6	Case6_[16073,49337].im3	All	Other	all	3856	1458674	2643.5	87220.6	0.1376	0	50.883	258.784	25.569	7.11005e+07	0	0.109	4.89	0.142	152918	0	0.078	6.517	0.087	108582	0	0.397	5.876	0.131	554334	0.298	5.429	34.814	2.009	7.58553e+06	0	1.577	24.279	0.649	2.20368e+06	0	0.386	39.635	0.4	539241	0.371	9.081	85.29	2.272	1.26888e+07
Case6	Case6_[16073,49337].im3	All	CD68+	all	12	1458674	8.23	241.1	0.0004	11.045	82.829	194.163	23.244	319885	0	0.174	2.153	0.15	672.631	0	0.127	5.207	0.088	488.682	0	0.396	1.832	0.083	1527.43	1.18	5.103	13.907	0.91	19706.3	0	3.306	14.384	1.127	12766.5	0	1.25	28.344	2.49	4826.68	3.509	8.719	16.77	1.606	33674.3
Case6	Case6_[16073,49337].im3	All	All	all	5739	1458674	3934.4	111802	0.1764	0	55.545	288.327	28.989	9.94884e+07	0	0.154	12.256	0.334	275906	0	0.129	20.827	0.299	231515	0	0.457	15.676	0.4	819027	0.298	5.362	34.814	2.065	9.60383e+06	0	1.701	24.279	1.059	3.04704e+06	0	0.801	123.677	4.512	1.43464e+06	0.371	9.016	85.29	2.449	1.61496e+07
Case6	Case6_[16385,50384].im3	Stroma	CD4+	all	154	670025	229.8	1830.7	0.0027	7.255	101.77	312.585	37.145	2.98481e+06	0	0.732	7.575	0.595	21460.4	0	0.137	5.387	0.153	4009.07	0	0.363	4.924	0.147	10660.6	0.849	4.762	18.837	1.863	139664	0	1.198	5.809	0.453	35148.9	0	0.458	11.197	0.183	13445.5	0.178	7.097	19.402	1.4	208139
Case6	Case6_[16385,50384].im3	Stroma	CD8+	all	252	670025	376.1	3004.9	0.0045	8.006	92.649	335.183	31.908	4.46021e+06	0	0.118	3.985	0.14	5669.37	0	0.156	9.317	0.165	7508.93	0	1.303	16.443	0.838	62711.1	0.572	5.332	33.378	2.035	256689	0	1.281	10.985	0.509	61685.9	0	0.532	6.111	0.28	25599	0	6.88	19.347	1.282	331221
Case6	Case6_[16385,50384].im3	Stroma	CD206+	all	463	670025	691	5773.3	0.0086	4.559	62.673	227.908	27.055	5.79677e+06	0	0.171	6.433	0.223	15771.5	0	0.582	13.737	0.596	53784.9	0	0.478	6.413	0.229	44220.5	0.522	4.8	30.67	1.873	443961	0	1.482	22.311	0.851	137061	0	0.383	4.123	0.14	35442.6	0	7.454	24.998	1.454	689482
Case6	Case6_[16385,50384].im3	Stroma	FAP+	all	6	670025	9	69.8	0.0001	14.812	56.056	142.501	27.611	62726.5	0	0.005	0.64	0.006	5.569	0	0.059	2.539	0.201	66.426	0	0.756	5.788	0.586	846.435	3.633	15.042	64.707	10.435	16832.1	0	2.738	18.07	2.438	3063.33	0	0.568	3.741	0.304	636.041	3.042	9.749	20.476	2.398	10909
Case6	Case6_[16385,50384].im3	Stroma	CD20+	all	15	670025	22.4	162.4	0.0002	5.477	58.245	145.963	30.509	151553	0	0.075	1.174	0.072	194.581	0	0.055	1.752	0.031	142.657	0	0.329	1.686	0.112	855.514	0.955	3.89	10.245	1.223	10120.7	0	2.02	8.12	0.672	5256.65	0	5.669	39.099	4.257	14751.2	1.555	6.198	13.441	0.696	16126.1
Case6	Case6_[16385,50384].im3	Stroma	Other	all	4558	670025	6802.7	100242	0.1496	2.759	49.593	276.714	26.277	7.96433e+07	0	0.067	3.871	0.12	107256	0	0.062	4.522	0.084	100165	0	0.388	8.224	0.131	623893	0.291	6.08	43.067	2.306	9.76427e+06	0	1.332	20.176	0.525	2.13918e+06	0	0.415	16.245	0.146	666992	0.499	7.692	48.946	1.667	1.23527e+07
Case6	Case6_[16385,50384].im3	Stroma	CD68+	all	3	670025	4.5	65.6	0.0001	14.367	67.477	183.002	49.829	70918	0	0.086	1.508	0.161	90.509	0	0.037	1.553	0.05	39.352	0	0.747	7.872	0.273	785.58	1.583	21.904	71.613	16.272	23020.8	0	5.58	28.821	2.606	5864.76	0	0.468	4.981	0.135	491.7	3.145	10.736	22.901	2.803	11284
Case6	Case6_[16385,50384].im3	Stroma	All	all	5451	670025	8135.5	111148	0.1659	2.759	52.323	335.183	29.278	9.31703e+07	0	0.084	7.575	0.198	150448	0	0.093	13.737	0.258	165716	0	0.418	16.443	0.309	743973	0.291	5.983	71.613	2.359	1.06546e+07	0	1.341	28.821	0.578	2.38726e+06	0	0.425	39.099	0.414	757358	0	7.649	48.946	1.639	1.36199e+07
Case6	Case6_[16385,50384].im3	Blank	CD4+	all	0	788648	0	0	0	#N/A	#N/A	#N/A	#N/A	0	#N/A	#N/A	#N/A	#N/A	0	#N/A	#N/A	#N/A	#N/A	0	#N/A	#N/A	#N/A	#N/A	0	#N/A	#N/A	#N/A	#N/A	0	#N/A	#N/A	#N/A	#N/A	0	#N/A	#N/A	#N/A	#N/A	0	#N/A	#N/A	#N/A	#N/A	0
Case6	Case6_[16385,50384].im3	Blank	CD8+	all	0	788648	0	0	0	#N/A	#N/A	#N/A	#N/A	0	#N/A	#N/A	#N/A	#N/A	0	#N/A	#N/A	#N/A	#N/A	0	#N/A	#N/A	#N/A	#N/A	0	#N/A	#N/A	#N/A	#N/A	0	#N/A	#N/A	#N/A	#N/A	0	#N/A	#N/A	#N/A	#N/A	0	#N/A	#N/A	#N/A	#N/A	0
Case6	Case6_[16385,50384].im3	Blank	CD206+	all	0	788648	0	0	0	#N/A	#N/A	#N/A	#N/A	0	#N/A	#N/A	#N/A	#N/A	0	#N/A	#N/A	#N/A	#N/A	0	#N/A	#N/A	#N/A	#N/A	0	#N/A	#N/A	#N/A	#N/A	0	#N/A	#N/A	#N/A	#N/A	0	#N/A	#N/A	#N/A	#N/A	0	#N/A	#N/A	#N/A	#N/A	0
Case6	Case6_[16385,50384].im3	Blank	FAP+	all	0	788648	0	0	0	#N/A	#N/A	#N/A	#N/A	0	#N/A	#N/A	#N/A	#N/A	0	#N/A	#N/A	#N/A	#N/A	0	#N/A	#N/A	#N/A	#N/A	0	#N/A	#N/A	#N/A	#N/A	0	#N/A	#N/A	#N/A	#N/A	0	#N/A	#N/A	#N/A	#N/A	0	#N/A	#N/A	#N/A	#N/A	0
Case6	Case6_[16385,50384].im3	Blank	CD20+	all	0	788648	0	0	0	#N/A	#N/A	#N/A	#N/A	0	#N/A	#N/A	#N/A	#N/A	0	#N/A	#N/A	#N/A	#N/A	0	#N/A	#N/A	#N/A	#N/A	0	#N/A	#N/A	#N/A	#N/A	0	#N/A	#N/A	#N/A	#N/A	0	#N/A	#N/A	#N/A	#N/A	0	#N/A	#N/A	#N/A	#N/A	0
Case6	Case6_[16385,50384].im3	Blank	Other	all	2	788648	2.5	27.3	0	3.955	40.438	68.575	25.453	17671.5	0	0.005	0.46	0.001	2.04	0	0.002	0.252	0.001	0.772	0	0.471	2.147	0.361	205.892	0.548	7.1	18.409	5.401	3102.76	0	1.21	4.197	1.011	528.847	0	0.394	2.44	0.305	172.365	0.4	5.539	10.395	3.923	2420.75
Case6	Case6_[16385,50384].im3	Blank	CD68+	all	0	788648	0	0	0	#N/A	#N/A	#N/A	#N/A	0	#N/A	#N/A	#N/A	#N/A	0	#N/A	#N/A	#N/A	#N/A	0	#N/A	#N/A	#N/A	#N/A	0	#N/A	#N/A	#N/A	#N/A	0	#N/A	#N/A	#N/A	#N/A	0	#N/A	#N/A	#N/A	#N/A	0	#N/A	#N/A	#N/A	#N/A	0
Case6	Case6_[16385,50384].im3	Blank	All	all	2	788648	2.5	27.3	0	3.955	40.438	68.575	25.453	17671.5	0	0.005	0.46	0.001	2.04	0	0.002	0.252	0.001	0.772	0	0.471	2.147	0.361	205.892	0.548	7.1	18.409	5.401	3102.76	0	1.21	4.197	1.011	528.847	0	0.394	2.44	0.305	172.365	0.4	5.539	10.395	3.923	2420.75
Case6	Case6_[16385,50384].im3	All	CD4+	all	154	1458674	105.6	1830.7	0.0027	7.255	101.77	312.585	37.145	2.98481e+06	0	0.732	7.575	0.595	21460.4	0	0.137	5.387	0.153	4009.07	0	0.363	4.924	0.147	10660.6	0.849	4.762	18.837	1.863	139664	0	1.198	5.809	0.453	35148.9	0	0.458	11.197	0.183	13445.5	0.178	7.097	19.402	1.4	208139
Case6	Case6_[16385,50384].im3	All	CD8+	all	252	1458674	172.8	3004.9	0.0045	8.006	92.649	335.183	31.908	4.46021e+06	0	0.118	3.985	0.14	5669.37	0	0.156	9.317	0.165	7508.93	0	1.303	16.443	0.838	62711.1	0.572	5.332	33.378	2.035	256689	0	1.281	10.985	0.509	61685.9	0	0.532	6.111	0.28	25599	0	6.88	19.347	1.282	331221
Case6	Case6_[16385,50384].im3	All	CD206+	all	463	1458674	317.4	5773.3	0.0086	4.559	62.673	227.908	27.055	5.79677e+06	0	0.171	6.433	0.223	15771.5	0	0.582	13.737	0.596	53784.9	0	0.478	6.413	0.229	44220.5	0.522	4.8	30.67	1.873	443961	0	1.482	22.311	0.851	137061	0	0.383	4.123	0.14	35442.6	0	7.454	24.998	1.454	689482
Case6	Case6_[16385,50384].im3	All	FAP+	all	6	1458674	4.1	69.8	0.0001	14.812	56.056	142.501	27.611	62726.5	0	0.005	0.64	0.006	5.569	0	0.059	2.539	0.201	66.426	0	0.756	5.788	0.586	846.435	3.633	15.042	64.707	10.435	16832.1	0	2.738	18.07	2.438	3063.33	0	0.568	3.741	0.304	636.041	3.042	9.749	20.476	2.398	10909
Case6	Case6_[16385,50384].im3	All	CD20+	all	15	1458674	10.3	162.4	0.0002	5.477	58.245	145.963	30.509	151553	0	0.075	1.174	0.072	194.581	0	0.055	1.752	0.031	142.657	0	0.329	1.686	0.112	855.514	0.955	3.89	10.245	1.223	10120.7	0	2.02	8.12	0.672	5256.65	0	5.669	39.099	4.257	14751.2	1.555	6.198	13.441	0.696	16126.1
Case6	Case6_[16385,50384].im3	All	Other	all	4560	1458674	3126.1	100269	0.1496	2.759	49.59	276.714	26.278	7.96609e+07	0	0.067	3.871	0.12	107258	0	0.062	4.522	0.084	100166	0	0.389	8.224	0.131	624099	0.291	6.08	43.067	2.307	9.76737e+06	0	1.332	20.176	0.525	2.13971e+06	0	0.415	16.245	0.146	667164	0.4	7.691	48.946	1.669	1.23551e+07
Case6	Case6_[16385,50384].im3	All	CD68+	all	3	1458674	2.1	65.6	0.0001	14.367	67.477	183.002	49.829	70918	0	0.086	1.508	0.161	90.509	0	0.037	1.553	0.05	39.352	0	0.747	7.872	0.273	785.58	1.583	21.904	71.613	16.272	23020.8	0	5.58	28.821	2.606	5864.76	0	0.468	4.981	0.135	491.7	3.145	10.736	22.901	2.803	11284
Case6	Case6_[16385,50384].im3	All	All	all	5453	1458674	3738.3	111176	0.1659	2.759	52.32	335.183	29.279	9.31879e+07	0	0.084	7.575	0.198	150450	0	0.093	13.737	0.258	165717	0	0.418	16.443	0.309	744179	0.291	5.984	71.613	2.36	1.06577e+07	0	1.341	28.821	0.578	2.38779e+06	0	0.425	39.099	0.414	757530	0	7.648	48.946	1.641	1.36223e+07
Case6	Case6_[16921,51431].im3	Stroma	CD4+	all	80	745166	107	824.6	0.0011	12	100.467	272.711	32.824	1.32727e+06	0	0.569	4.963	0.386	7512.98	0	0.127	5.04	0.133	1674.04	0	0.314	3.898	0.159	4142.54	0.482	4.804	16.388	1.797	63471.3	0	1.398	6.989	0.538	18466.9	0	0.367	5.12	0.195	4847.75	0.675	7.174	19.98	1.624	94773.5
Case6	Case6_[16921,51431].im3	Stroma	CD8+	all	244	745166	327.4	2916.5	0.0039	4.197	87.231	307.944	34.617	4.07588e+06	0	0.06	3.798	0.11	2806.99	0	0.106	6.383	0.129	4936.28	0	1.217	13.219	0.89	56884.7	0.533	5.764	20.074	2.331	269321	0	1.647	9.362	0.745	76970.4	0	0.389	5.553	0.198	18184.4	1.011	6.893	16.442	1.443	322086
Case6	Case6_[16921,51431].im3	Stroma	CD206+	all	424	745166	569	5229.8	0.007	3.352	61.585	250.855	27.513	5.15989e+06	0	0.107	4.24	0.12	8994.05	0	0.458	17.255	0.538	38360.3	0	0.442	4.949	0.214	37065.6	0.318	5.053	21.971	2.07	423406	0	1.706	16.736	0.891	142909	0	0.311	4.38	0.163	26032.8	0.687	7.189	24.446	1.697	602299
Case6	Case6_[16921,51431].im3	Stroma	FAP+	all	10	745166	13.4	148	0.0002	10.879	62.627	142.265	30.112	148489	0	0.006	0.706	0.013	14.651	0	0.024	1.674	0.035	58.081	0	0.467	2.394	0.147	1107.43	2.094	11.55	38.101	3.279	27385	0	3.113	10.968	1.096	7379.99	0	0.325	3.578	0.195	771.45	1.992	8.07	17.745	0.981	19132.8
Case6	Case6_[16921,51431].im3	Stroma	CD20+	all	2	745166	2.7	33.3	0	24.875	60.22	108.607	11.313	32157.6	0	0.079	0.745	0.059	42.221	0	0.076	1.282	0.011	40.483	0	0.27	1.505	0.061	144.057	1.069	3.776	10.619	0.85	2016.58	0	1.939	4.898	0.54	1035.33	0	3.328	12.615	1.949	1777.36	2.456	5.909	8.896	0.477	3155.64
Case6	Case6_[16921,51431].im3	Stroma	Other	all	4273	745166	5734.3	92066.9	0.1236	2.639	42.508	234.883	25.212	6.26986e+07	0	0.029	3.912	0.074	43325	0	0.036	5.79	0.06	52637.3	0	0.344	5.693	0.114	507710	0.217	6.932	32.385	2.538	1.02239e+07	0	1.839	15.046	0.67	2.71176e+06	0	0.326	10.257	0.126	480415	0	7.361	44.869	1.548	1.08566e+07
Case6	Case6_[16921,51431].im3	Stroma	CD68+	all	4	745166	5.4	55.9	0.0001	22.374	56.641	123.619	15.623	50750.6	0	0.039	0.768	0.051	34.657	0	0.073	1.318	0.058	65.014	0	0.23	1.148	0.06	206.34	0.832	3.151	11.135	1.762	2823.32	0	2.687	11.581	1.155	2407.21	0	0.262	2.977	0.123	234.985	2.586	6.494	11.474	0.944	5818.97
Case6	Case6_[16921,51431].im3	Stroma	All	all	5040	745166	6763.6	101290	0.1359	2.639	45.297	307.944	28.35	7.35059e+07	0	0.039	4.963	0.117	62738.7	0	0.06	17.255	0.211	97814.9	0	0.374	13.219	0.315	607333	0.217	6.787	38.101	2.525	1.10136e+07	0	1.825	16.736	0.698	2.96132e+06	0	0.328	12.615	0.15	532365	0	7.337	44.869	1.558	1.19055e+07
Case6	Case6_[16921,51431].im3	Blank	CD4+	all	0	713508	0	0	0	#N/A	#N/A	#N/A	#N/A	0	#N/A	#N/A	#N/A	#N/A	0	#N/A	#N/A	#N/A	#N/A	0	#N/A	#N/A	#N/A	#N/A	0	#N/A	#N/A	#N/A	#N/A	0	#N/A	#N/A	#N/A	#N/A	0	#N/A	#N/A	#N/A	#N/A	0	#N/A	#N/A	#N/A	#N/A	0
Case6	Case6_[16921,51431].im3	Blank	CD8+	all	0	713508	0	0	0	#N/A	#N/A	#N/A	#N/A	0	#N/A	#N/A	#N/A	#N/A	0	#N/A	#N/A	#N/A	#N/A	0	#N/A	#N/A	#N/A	#N/A	0	#N/A	#N/A	#N/A	#N/A	0	#N/A	#N/A	#N/A	#N/A	0	#N/A	#N/A	#N/A	#N/A	0	#N/A	#N/A	#N/A	#N/A	0
Case6	Case6_[16921,51431].im3	Blank	CD206+	all	0	713508	0	0	0	#N/A	#N/A	#N/A	#N/A	0	#N/A	#N/A	#N/A	#N/A	0	#N/A	#N/A	#N/A	#N/A	0	#N/A	#N/A	#N/A	#N/A	0	#N/A	#N/A	#N/A	#N/A	0	#N/A	#N/A	#N/A	#N/A	0	#N/A	#N/A	#N/A	#N/A	0	#N/A	#N/A	#N/A	#N/A	0
Case6	Case6_[16921,51431].im3	Blank	FAP+	all	0	713508	0	0	0	#N/A	#N/A	#N/A	#N/A	0	#N/A	#N/A	#N/A	#N/A	0	#N/A	#N/A	#N/A	#N/A	0	#N/A	#N/A	#N/A	#N/A	0	#N/A	#N/A	#N/A	#N/A	0	#N/A	#N/A	#N/A	#N/A	0	#N/A	#N/A	#N/A	#N/A	0	#N/A	#N/A	#N/A	#N/A	0
Case6	Case6_[16921,51431].im3	Blank	CD20+	all	0	713508	0	0	0	#N/A	#N/A	#N/A	#N/A	0	#N/A	#N/A	#N/A	#N/A	0	#N/A	#N/A	#N/A	#N/A	0	#N/A	#N/A	#N/A	#N/A	0	#N/A	#N/A	#N/A	#N/A	0	#N/A	#N/A	#N/A	#N/A	0	#N/A	#N/A	#N/A	#N/A	0	#N/A	#N/A	#N/A	#N/A	0
Case6	Case6_[16921,51431].im3	Blank	Other	all	2	713508	2.8	37.5	0.0001	4.857	23.935	39.024	10.798	14361.1	0	0.017	0.493	0.013	10.112	0	0.007	0.306	0.005	4.293	0	0.08	0.466	0.012	48.283	0.341	1.308	3.844	0.624	785.051	0	0.271	1.082	0.091	162.422	0	0.173	1.488	0.043	103.807	0	3.025	4.961	1.616	1814.94
Case6	Case6_[16921,51431].im3	Blank	CD68+	all	0	713508	0	0	0	#N/A	#N/A	#N/A	#N/A	0	#N/A	#N/A	#N/A	#N/A	0	#N/A	#N/A	#N/A	#N/A	0	#N/A	#N/A	#N/A	#N/A	0	#N/A	#N/A	#N/A	#N/A	0	#N/A	#N/A	#N/A	#N/A	0	#N/A	#N/A	#N/A	#N/A	0	#N/A	#N/A	#N/A	#N/A	0
Case6	Case6_[16921,51431].im3	Blank	All	all	2	713508	2.8	37.5	0.0001	4.857	23.935	39.024	10.798	14361.1	0	0.017	0.493	0.013	10.112	0	0.007	0.306	0.005	4.293	0	0.08	0.466	0.012	48.283	0.341	1.308	3.844	0.624	785.051	0	0.271	1.082	0.091	162.422	0	0.173	1.488	0.043	103.807	0	3.025	4.961	1.616	1814.94
Case6	Case6_[16921,51431].im3	All	CD4+	all	80	1458674	54.8	824.6	0.0011	12	100.467	272.711	32.824	1.32727e+06	0	0.569	4.963	0.386	7512.98	0	0.127	5.04	0.133	1674.04	0	0.314	3.898	0.159	4142.54	0.482	4.804	16.388	1.797	63471.3	0	1.398	6.989	0.538	18466.9	0	0.367	5.12	0.195	4847.75	0.675	7.174	19.98	1.624	94773.5
Case6	Case6_[16921,51431].im3	All	CD8+	all	244	1458674	167.3	2916.5	0.0039	4.197	87.231	307.944	34.617	4.07588e+06	0	0.06	3.798	0.11	2806.99	0	0.106	6.383	0.129	4936.28	0	1.217	13.219	0.89	56884.7	0.533	5.764	20.074	2.331	269321	0	1.647	9.362	0.745	76970.4	0	0.389	5.553	0.198	18184.4	1.011	6.893	16.442	1.443	322086
Case6	Case6_[16921,51431].im3	All	CD206+	all	424	1458674	290.7	5229.8	0.007	3.352	61.585	250.855	27.513	5.15989e+06	0	0.107	4.24	0.12	8994.05	0	0.458	17.255	0.538	38360.3	0	0.442	4.949	0.214	37065.6	0.318	5.053	21.971	2.07	423406	0	1.706	16.736	0.891	142909	0	0.311	4.38	0.163	26032.8	0.687	7.189	24.446	1.697	602299
Case6	Case6_[16921,51431].im3	All	FAP+	all	10	1458674	6.86	148	0.0002	10.879	62.627	142.265	30.112	148489	0	0.006	0.706	0.013	14.651	0	0.024	1.674	0.035	58.081	0	0.467	2.394	0.147	1107.43	2.094	11.55	38.101	3.279	27385	0	3.113	10.968	1.096	7379.99	0	0.325	3.578	0.195	771.45	1.992	8.07	17.745	0.981	19132.8
Case6	Case6_[16921,51431].im3	All	CD20+	all	2	1458674	1.4	33.3	0	24.875	60.22	108.607	11.313	32157.6	0	0.079	0.745	0.059	42.221	0	0.076	1.282	0.011	40.483	0	0.27	1.505	0.061	144.057	1.069	3.776	10.619	0.85	2016.58	0	1.939	4.898	0.54	1035.33	0	3.328	12.615	1.949	1777.36	2.456	5.909	8.896	0.477	3155.64
Case6	Case6_[16921,51431].im3	All	Other	all	4275	1458674	2930.7	92104.3	0.1236	2.639	42.501	234.883	25.213	6.2713e+07	0	0.029	3.912	0.074	43335.1	0	0.036	5.79	0.06	52641.6	0	0.344	5.693	0.114	507758	0.217	6.929	32.385	2.54	1.02246e+07	0	1.838	15.046	0.67	2.71193e+06	0	0.326	10.257	0.126	480519	0	7.359	44.869	1.552	1.08584e+07
Case6	Case6_[16921,51431].im3	All	CD68+	all	4	1458674	2.7	55.9	0.0001	22.374	56.641	123.619	15.623	50750.6	0	0.039	0.768	0.051	34.657	0	0.073	1.318	0.058	65.014	0	0.23	1.148	0.06	206.34	0.832	3.151	11.135	1.762	2823.32	0	2.687	11.581	1.155	2407.21	0	0.262	2.977	0.123	234.985	2.586	6.494	11.474	0.944	5818.97
Case6	Case6_[16921,51431].im3	All	All	all	5042	1458674	3456.6	101327	0.136	2.639	45.29	307.944	28.351	7.35203e+07	0	0.039	4.963	0.117	62748.9	0	0.06	17.255	0.211	97819.2	0	0.374	13.219	0.315	607381	0.217	6.785	38.101	2.526	1.10143e+07	0	1.824	16.736	0.699	2.96148e+06	0	0.328	12.615	0.15	532469	0	7.335	44.869	1.561	1.19073e+07
Case6	Case6_[17247,52478].im3	Stroma	CD4+	all	128	479035	267.2	1498.2	0.0031	8.035	85.086	271.181	29.339	2.04231e+06	0	0.642	8.024	0.556	15419.1	0	0.099	3.078	0.087	2377.22	0	0.286	2.977	0.148	6871.92	0.442	3.968	15.141	1.624	95254.7	0	1.263	6.174	0.501	30314.6	0	0.561	15.91	0.695	13460.1	0.473	6.966	17.667	1.39	167211
Case6	Case6_[17247,52478].im3	Stroma	CD8+	all	215	479035	448.8	2732	0.0057	5.414	86.986	272.8	32.288	3.8072e+06	0	0.106	4.228	0.15	4623.27	0	0.076	4.443	0.083	3313.18	0	1.327	17.333	1.025	58081.8	0.32	4.991	17.045	1.956	218450	0	1.4	6.443	0.545	61270.6	0	0.494	14.166	0.278	21604.2	0.954	6.871	23.379	1.307	300709
Case6	Case6_[17247,52478].im3	Stroma	CD206+	all	150	479035	313.1	1853.2	0.0039	4.892	60.949	180.946	26.983	1.80951e+06	0	0.103	2.145	0.141	3067.91	0	0.239	6.219	0.168	7091.22	0	0.321	5.371	0.119	9536.7	0.522	4.231	16.572	1.688	125623	0	1.423	13.536	0.649	42260.5	0	0.284	4.744	0.133	8440.13	0.997	6.925	22.286	1.251	205584
Case6	Case6_[17247,52478].im3	Stroma	FAP+	all	11	479035	23	206.5	0.0004	10.031	68.663	159.551	17.994	227205	0	0.004	0.963	0.01	11.957	0	0.008	2.068	0.018	26.128	0	0.339	2.04	0.1	1120.78	1.834	11.155	27.463	1.998	36913.3	0	2.951	7.629	0.645	9765.56	0	0.275	3.299	0.1	909.908	1.85	7.058	14.275	0.571	23353.9
Case6	Case6_[17247,52478].im3	Stroma	CD20+	all	18	479035	37.6	159.5	0.0003	16.982	77.636	237.61	30.239	198359	0	0.086	1.574	0.11	219.309	0	0.044	1.457	0.039	113.33	0	0.368	2.289	0.168	939.352	0.583	5.049	12.861	2.004	12901	0	3.121	10.358	1.286	7975	0	8.135	45.389	5.891	20784.9	3.053	7.09	12.281	1.136	18113.8
Case6	Case6_[17247,52478].im3	Stroma	Other	all	3048	479035	6362.8	66079.8	0.1379	3.472	50.632	242.412	26.813	5.36017e+07	0	0.06	2.366	0.094	63666.5	0	0.049	4.118	0.059	52272.4	0	0.303	5.796	0.103	321053	0.308	5.064	34.074	2.257	5.36148e+06	0	1.424	12.766	0.583	1.50789e+06	0	0.353	11.656	0.166	373790	0.404	7.1	38.381	1.549	7.51606e+06
Case6	Case6_[17247,52478].im3	Stroma	CD68+	all	1	479035	2.1	10.2	0	33.705	73.942	112.754	#N/A	12052.5	0	0.007	0.342	#N/A	1.098	0	0.08	1.023	#N/A	13.078	0	0.308	0.948	#N/A	50.217	3.032	5.215	9.755	#N/A	850.073	0.487	2.803	6.326	#N/A	456.943	0	0.228	2.13	#N/A	37.122	5.027	6.858	9.187	#N/A	1117.86
Case6	Case6_[17247,52478].im3	Stroma	All	all	3573	479035	7458.7	72548.4	0.1514	3.472	53.093	272.8	28.858	6.17084e+07	0	0.075	8.024	0.184	87009.1	0	0.056	6.219	0.081	65206.5	0	0.342	17.333	0.375	397702	0.308	5.036	34.074	2.236	5.85322e+06	0	1.429	13.536	0.609	1.66038e+06	0	0.378	45.389	0.722	439069	0.404	7.084	38.381	1.514	8.23322e+06
Case6	Case6_[17247,52478].im3	Blank	CD4+	all	0	979639	0	0	0	#N/A	#N/A	#N/A	#N/A	0	#N/A	#N/A	#N/A	#N/A	0	#N/A	#N/A	#N/A	#N/A	0	#N/A	#N/A	#N/A	#N/A	0	#N/A	#N/A	#N/A	#N/A	0	#N/A	#N/A	#N/A	#N/A	0	#N/A	#N/A	#N/A	#N/A	0	#N/A	#N/A	#N/A	#N/A	0
Case6	Case6_[17247,52478].im3	Blank	CD8+	all	0	979639	0	0	0	#N/A	#N/A	#N/A	#N/A	0	#N/A	#N/A	#N/A	#N/A	0	#N/A	#N/A	#N/A	#N/A	0	#N/A	#N/A	#N/A	#N/A	0	#N/A	#N/A	#N/A	#N/A	0	#N/A	#N/A	#N/A	#N/A	0	#N/A	#N/A	#N/A	#N/A	0	#N/A	#N/A	#N/A	#N/A	0
Case6	Case6_[17247,52478].im3	Blank	CD206+	all	0	979639	0	0	0	#N/A	#N/A	#N/A	#N/A	0	#N/A	#N/A	#N/A	#N/A	0	#N/A	#N/A	#N/A	#N/A	0	#N/A	#N/A	#N/A	#N/A	0	#N/A	#N/A	#N/A	#N/A	0	#N/A	#N/A	#N/A	#N/A	0	#N/A	#N/A	#N/A	#N/A	0	#N/A	#N/A	#N/A	#N/A	0
Case6	Case6_[17247,52478].im3	Blank	FAP+	all	0	979639	0	0	0	#N/A	#N/A	#N/A	#N/A	0	#N/A	#N/A	#N/A	#N/A	0	#N/A	#N/A	#N/A	#N/A	0	#N/A	#N/A	#N/A	#N/A	0	#N/A	#N/A	#N/A	#N/A	0	#N/A	#N/A	#N/A	#N/A	0	#N/A	#N/A	#N/A	#N/A	0	#N/A	#N/A	#N/A	#N/A	0
Case6	Case6_[17247,52478].im3	Blank	CD20+	all	0	979639	0	0	0	#N/A	#N/A	#N/A	#N/A	0	#N/A	#N/A	#N/A	#N/A	0	#N/A	#N/A	#N/A	#N/A	0	#N/A	#N/A	#N/A	#N/A	0	#N/A	#N/A	#N/A	#N/A	0	#N/A	#N/A	#N/A	#N/A	0	#N/A	#N/A	#N/A	#N/A	0	#N/A	#N/A	#N/A	#N/A	0
Case6	Case6_[17247,52478].im3	Blank	Other	all	1	979639	1	49.5	0.0001	14.069	45.181	80.908	#N/A	35828.6	0	0.058	0.625	#N/A	46.175	0	0.017	0.587	#N/A	13.439	0	0.164	0.731	#N/A	130.408	0.681	2.406	4.617	#N/A	1908.21	0	0.699	2.191	#N/A	554.2	0	0.321	2.743	#N/A	254.682	0.439	3.144	5.763	#N/A	2493.39
Case6	Case6_[17247,52478].im3	Blank	CD68+	all	0	979639	0	0	0	#N/A	#N/A	#N/A	#N/A	0	#N/A	#N/A	#N/A	#N/A	0	#N/A	#N/A	#N/A	#N/A	0	#N/A	#N/A	#N/A	#N/A	0	#N/A	#N/A	#N/A	#N/A	0	#N/A	#N/A	#N/A	#N/A	0	#N/A	#N/A	#N/A	#N/A	0	#N/A	#N/A	#N/A	#N/A	0
Case6	Case6_[17247,52478].im3	Blank	All	all	1	979639	1	49.5	0.0001	14.069	45.181	80.908	#N/A	35828.6	0	0.058	0.625	#N/A	46.175	0	0.017	0.587	#N/A	13.439	0	0.164	0.731	#N/A	130.408	0.681	2.406	4.617	#N/A	1908.21	0	0.699	2.191	#N/A	554.2	0	0.321	2.743	#N/A	254.682	0.439	3.144	5.763	#N/A	2493.39
Case6	Case6_[17247,52478].im3	All	CD4+	all	128	1458674	87.75	1498.2	0.0031	8.035	85.086	271.181	29.339	2.04231e+06	0	0.642	8.024	0.556	15419.1	0	0.099	3.078	0.087	2377.22	0	0.286	2.977	0.148	6871.92	0.442	3.968	15.141	1.624	95254.7	0	1.263	6.174	0.501	30314.6	0	0.561	15.91	0.695	13460.1	0.473	6.966	17.667	1.39	167211
Case6	Case6_[17247,52478].im3	All	CD8+	all	215	1458674	147.4	2732	0.0057	5.414	86.986	272.8	32.288	3.8072e+06	0	0.106	4.228	0.15	4623.27	0	0.076	4.443	0.083	3313.18	0	1.327	17.333	1.025	58081.8	0.32	4.991	17.045	1.956	218450	0	1.4	6.443	0.545	61270.6	0	0.494	14.166	0.278	21604.2	0.954	6.871	23.379	1.307	300709
Case6	Case6_[17247,52478].im3	All	CD206+	all	150	1458674	102.8	1853.2	0.0039	4.892	60.949	180.946	26.983	1.80951e+06	0	0.103	2.145	0.141	3067.91	0	0.239	6.219	0.168	7091.22	0	0.321	5.371	0.119	9536.7	0.522	4.231	16.572	1.688	125623	0	1.423	13.536	0.649	42260.5	0	0.284	4.744	0.133	8440.13	0.997	6.925	22.286	1.251	205584
Case6	Case6_[17247,52478].im3	All	FAP+	all	11	1458674	7.54	206.5	0.0004	10.031	68.663	159.551	17.994	227205	0	0.004	0.963	0.01	11.957	0	0.008	2.068	0.018	26.128	0	0.339	2.04	0.1	1120.78	1.834	11.155	27.463	1.998	36913.3	0	2.951	7.629	0.645	9765.56	0	0.275	3.299	0.1	909.908	1.85	7.058	14.275	0.571	23353.9
Case6	Case6_[17247,52478].im3	All	CD20+	all	18	1458674	12.3	159.5	0.0003	16.982	77.636	237.61	30.239	198359	0	0.086	1.574	0.11	219.309	0	0.044	1.457	0.039	113.33	0	0.368	2.289	0.168	939.352	0.583	5.049	12.861	2.004	12901	0	3.121	10.358	1.286	7975	0	8.135	45.389	5.891	20784.9	3.053	7.09	12.281	1.136	18113.8
Case6	Case6_[17247,52478].im3	All	Other	all	3049	1458674	2090.3	66129.3	0.138	3.472	50.628	242.412	26.809	5.36375e+07	0	0.06	2.366	0.094	63712.7	0	0.049	4.118	0.059	52285.8	0	0.303	5.796	0.103	321183	0.308	5.062	34.074	2.257	5.36339e+06	0	1.424	12.766	0.583	1.50845e+06	0	0.353	11.656	0.166	374045	0.404	7.097	38.381	1.55	7.51855e+06
Case6	Case6_[17247,52478].im3	All	CD68+	all	1	1458674	0.69	10.2	0	33.705	73.942	112.754	#N/A	12052.5	0	0.007	0.342	#N/A	1.098	0	0.08	1.023	#N/A	13.078	0	0.308	0.948	#N/A	50.217	3.032	5.215	9.755	#N/A	850.073	0.487	2.803	6.326	#N/A	456.943	0	0.228	2.13	#N/A	37.122	5.027	6.858	9.187	#N/A	1117.86
Case6	Case6_[17247,52478].im3	All	All	all	3574	1458674	2450.2	72597.9	0.1516	3.472	53.087	272.8	28.855	6.17442e+07	0	0.075	8.024	0.184	87055.3	0	0.056	6.219	0.081	65220	0	0.342	17.333	0.375	397832	0.308	5.034	34.074	2.236	5.85513e+06	0	1.428	13.536	0.609	1.66094e+06	0	0.378	45.389	0.722	439323	0.404	7.081	38.381	1.515	8.23571e+06
Case8	Case8_[11297,48077].im3	Stroma	CD4+	all	132	421198	313.4	1776.6	0.0042	2.875	64.175	189.32	23.212	1.82655e+06	0	0.929	15.195	1.08	26437.2	0	0.117	8.932	0.136	3317.31	0	0.253	9.009	0.159	7195.56	0.85	6.748	22.237	2.496	192074	0	1.541	8.931	0.665	43854	0	0.375	13.046	0.546	10662	1.139	8.048	23.397	2.035	229064
Case8	Case8_[11297,48077].im3	Stroma	CD8+	all	81	421198	192	1146.1	0.0027	3.202	68.295	179.905	23.98	1.25403e+06	0	0.1	5.893	0.137	1833.79	0	0.089	9.29	0.237	1640.17	0	1.788	13.444	1.232	32828.5	1.309	8.327	32.064	2.83	152901	0	1.743	9.585	0.655	32011.4	0	0.746	47.2	1.633	13705.8	1.536	7.846	22.249	1.639	144069
Case8	Case8_[11297,48077].im3	Stroma	CD206+	all	93	421198	221	1463.2	0.0035	4.772	52.725	155.704	20.569	1.23597e+06	0	0.162	10.975	0.276	3795.39	0	0.495	14.52	0.644	11592.5	0	0.417	11.051	0.254	9764.68	0.752	7.377	35.816	3.637	172925	0	1.821	11.162	0.877	42693	0	0.372	20.13	0.607	8717.02	2.013	8.307	23.246	2.231	194727
Case8	Case8_[11297,48077].im3	Stroma	FAP+	all	13	421198	30.9	337	0.0008	11.944	51.136	127.076	19.402	276085	0	0.021	1.537	0.051	115.027	0	0.016	4.437	0.038	85.111	0	0.286	2.731	0.135	1546.43	2.147	19.875	56.851	8.134	107306	0	4.207	17.671	1.698	22713.5	0	0.226	4.174	0.113	1221.48	0	9.854	19.431	1.835	53204.3
Case8	Case8_[11297,48077].im3	Stroma	CD20+	all	9	421198	21	90.4	0.0002	12.96	62.255	130.999	19.517	90145.7	0	0.238	3.033	0.173	344.657	0	0.092	4.193	0.292	132.776	0	0.327	1.985	0.221	473.554	1.101	6.163	19.093	3.091	8924.44	0	3.689	11.342	1.486	5341.65	0	15.966	87.614	7.604	23118.6	2.836	8.614	18.962	2.524	12473.5
Case8	Case8_[11297,48077].im3	Stroma	Other	all	2254	421198	5351.4	54333.8	0.129	1.501	35.875	204.246	19.291	3.12284e+07	0	0.025	5.795	0.061	21864.6	0	0.019	5.44	0.048	16159.2	0	0.21	6.835	0.106	183100	0.448	10.992	44.488	4.676	9.56775e+06	0	2.282	28.842	0.95	1.98638e+06	0	0.303	20.332	0.146	263337	0	8.687	78.583	2.246	7.56196e+06
Case8	Case8_[11297,48077].im3	Stroma	CD68+	all	3	421198	7.1	109.8	0.0003	8.508	31.996	85.005	21.538	56280.4	0	0.003	0.524	0.003	5.508	0	0.005	1.04	0.021	9.624	0	0.238	7.062	0.111	418.328	1.925	13.245	32.017	5.508	23298.8	0.142	3.112	32.928	0.531	5473.29	0	0.375	19.948	0.125	660.022	3.974	8.357	82.952	1.409	14700.8
Case8	Case8_[11297,48077].im3	Stroma	All	all	2586	421198	6139.6	59260.1	0.1407	1.501	37.886	204.246	21.304	3.59687e+07	0	0.057	15.195	0.334	54396.2	0	0.035	14.52	0.173	32936.6	0	0.248	13.444	0.378	235342	0.448	10.771	56.851	4.642	1.0226e+07	0	2.253	32.928	0.954	2.13863e+06	0	0.339	87.614	1.001	321461	0	8.648	82.952	2.218	8.21067e+06
Case8	Case8_[11297,48077].im3	Blank	CD4+	all	0	227102	0	0	0	#N/A	#N/A	#N/A	#N/A	0	#N/A	#N/A	#N/A	#N/A	0	#N/A	#N/A	#N/A	#N/A	0	#N/A	#N/A	#N/A	#N/A	0	#N/A	#N/A	#N/A	#N/A	0	#N/A	#N/A	#N/A	#N/A	0	#N/A	#N/A	#N/A	#N/A	0	#N/A	#N/A	#N/A	#N/A	0
Case8	Case8_[11297,48077].im3	Blank	CD8+	all	0	227102	0	0	0	#N/A	#N/A	#N/A	#N/A	0	#N/A	#N/A	#N/A	#N/A	0	#N/A	#N/A	#N/A	#N/A	0	#N/A	#N/A	#N/A	#N/A	0	#N/A	#N/A	#N/A	#N/A	0	#N/A	#N/A	#N/A	#N/A	0	#N/A	#N/A	#N/A	#N/A	0	#N/A	#N/A	#N/A	#N/A	0
Case8	Case8_[11297,48077].im3	Blank	CD206+	all	0	227102	0	0	0	#N/A	#N/A	#N/A	#N/A	0	#N/A	#N/A	#N/A	#N/A	0	#N/A	#N/A	#N/A	#N/A	0	#N/A	#N/A	#N/A	#N/A	0	#N/A	#N/A	#N/A	#N/A	0	#N/A	#N/A	#N/A	#N/A	0	#N/A	#N/A	#N/A	#N/A	0	#N/A	#N/A	#N/A	#N/A	0
Case8	Case8_[11297,48077].im3	Blank	FAP+	all	0	227102	0	0	0	#N/A	#N/A	#N/A	#N/A	0	#N/A	#N/A	#N/A	#N/A	0	#N/A	#N/A	#N/A	#N/A	0	#N/A	#N/A	#N/A	#N/A	0	#N/A	#N/A	#N/A	#N/A	0	#N/A	#N/A	#N/A	#N/A	0	#N/A	#N/A	#N/A	#N/A	0	#N/A	#N/A	#N/A	#N/A	0
Case8	Case8_[11297,48077].im3	Blank	CD20+	all	0	227102	0	0	0	#N/A	#N/A	#N/A	#N/A	0	#N/A	#N/A	#N/A	#N/A	0	#N/A	#N/A	#N/A	#N/A	0	#N/A	#N/A	#N/A	#N/A	0	#N/A	#N/A	#N/A	#N/A	0	#N/A	#N/A	#N/A	#N/A	0	#N/A	#N/A	#N/A	#N/A	0	#N/A	#N/A	#N/A	#N/A	0
Case8	Case8_[11297,48077].im3	Blank	Other	all	1	227102	4.4	6.1	0	3.557	6.44	9.713	#N/A	631.151	0	0.056	0.302	#N/A	5.502	0	0.004	0.121	#N/A	0.403	0	0.018	0.106	#N/A	1.74	0.624	0.88	1.437	#N/A	86.195	0	0.117	0.902	#N/A	11.467	0	0.077	0.407	#N/A	7.525	0.722	1.417	2.357	#N/A	138.866
Case8	Case8_[11297,48077].im3	Blank	CD68+	all	0	227102	0	0	0	#N/A	#N/A	#N/A	#N/A	0	#N/A	#N/A	#N/A	#N/A	0	#N/A	#N/A	#N/A	#N/A	0	#N/A	#N/A	#N/A	#N/A	0	#N/A	#N/A	#N/A	#N/A	0	#N/A	#N/A	#N/A	#N/A	0	#N/A	#N/A	#N/A	#N/A	0	#N/A	#N/A	#N/A	#N/A	0
Case8	Case8_[11297,48077].im3	Blank	All	all	1	227102	4.4	6.1	0	3.557	6.44	9.713	#N/A	631.151	0	0.056	0.302	#N/A	5.502	0	0.004	0.121	#N/A	0.403	0	0.018	0.106	#N/A	1.74	0.624	0.88	1.437	#N/A	86.195	0	0.117	0.902	#N/A	11.467	0	0.077	0.407	#N/A	7.525	0.722	1.417	2.357	#N/A	138.866
Case8	Case8_[11297,48077].im3	All	CD4+	all	132	648299	203.6	1776.6	0.0042	2.875	64.175	189.32	23.212	1.82655e+06	0	0.929	15.195	1.08	26437.2	0	0.117	8.932	0.136	3317.31	0	0.253	9.009	0.159	7195.56	0.85	6.748	22.237	2.496	192074	0	1.541	8.931	0.665	43854	0	0.375	13.046	0.546	10662	1.139	8.048	23.397	2.035	229064
Case8	Case8_[11297,48077].im3	All	CD8+	all	81	648299	125	1146.1	0.0027	3.202	68.295	179.905	23.98	1.25403e+06	0	0.1	5.893	0.137	1833.79	0	0.089	9.29	0.237	1640.17	0	1.788	13.444	1.232	32828.5	1.309	8.327	32.064	2.83	152901	0	1.743	9.585	0.655	32011.4	0	0.746	47.2	1.633	13705.8	1.536	7.846	22.249	1.639	144069
Case8	Case8_[11297,48077].im3	All	CD206+	all	93	648299	143	1463.2	0.0035	4.772	52.725	155.704	20.569	1.23597e+06	0	0.162	10.975	0.276	3795.39	0	0.495	14.52	0.644	11592.5	0	0.417	11.051	0.254	9764.68	0.752	7.377	35.816	3.637	172925	0	1.821	11.162	0.877	42693	0	0.372	20.13	0.607	8717.02	2.013	8.307	23.246	2.231	194727
Case8	Case8_[11297,48077].im3	All	FAP+	all	13	648299	20.1	337	0.0008	11.944	51.136	127.076	19.402	276085	0	0.021	1.537	0.051	115.027	0	0.016	4.437	0.038	85.111	0	0.286	2.731	0.135	1546.43	2.147	19.875	56.851	8.134	107306	0	4.207	17.671	1.698	22713.5	0	0.226	4.174	0.113	1221.48	0	9.854	19.431	1.835	53204.3
Case8	Case8_[11297,48077].im3	All	CD20+	all	9	648299	14	90.4	0.0002	12.96	62.255	130.999	19.517	90145.7	0	0.238	3.033	0.173	344.657	0	0.092	4.193	0.292	132.776	0	0.327	1.985	0.221	473.554	1.101	6.163	19.093	3.091	8924.44	0	3.689	11.342	1.486	5341.65	0	15.966	87.614	7.604	23118.6	2.836	8.614	18.962	2.524	12473.5
Case8	Case8_[11297,48077].im3	All	Other	all	2255	648299	3478.3	54339.9	0.129	1.501	35.872	204.246	19.297	3.1229e+07	0	0.025	5.795	0.061	21870.1	0	0.019	5.44	0.048	16159.6	0	0.21	6.835	0.106	183102	0.448	10.99	44.488	4.678	9.56784e+06	0	2.282	28.842	0.95	1.98639e+06	0	0.302	20.332	0.146	263344	0	8.686	78.583	2.25	7.5621e+06
Case8	Case8_[11297,48077].im3	All	CD68+	all	3	648299	4.6	109.8	0.0003	8.508	31.996	85.005	21.538	56280.4	0	0.003	0.524	0.003	5.508	0	0.005	1.04	0.021	9.624	0	0.238	7.062	0.111	418.328	1.925	13.245	32.017	5.508	23298.8	0.142	3.112	32.928	0.531	5473.29	0	0.375	19.948	0.125	660.022	3.974	8.357	82.952	1.409	14700.8
Case8	Case8_[11297,48077].im3	All	All	all	2587	648299	3990.4	59266.2	0.1407	1.501	37.883	204.246	21.309	3.59694e+07	0	0.057	15.195	0.334	54401.7	0	0.035	14.52	0.173	32937	0	0.248	13.444	0.378	235343	0.448	10.77	56.851	4.644	1.02261e+07	0	2.252	32.928	0.955	2.13864e+06	0	0.339	87.614	1	321469	0	8.648	82.952	2.222	8.21081e+06
Case8	Case8_[11297,48775].im3	Stroma	CD4+	all	77	364523	211	1196.4	0.0033	4.462	67.346	162.156	21.179	1.29089e+06	0	0.574	12.679	0.94	10995.3	0	0.07	4.12	0.069	1347.08	0	0.216	2.139	0.116	4132.04	1.02	5.925	27.464	2.236	113566	0	1.391	6.213	0.495	26659.9	0	0.22	4.057	0.1	4220.08	0.492	7.056	22.513	1.695	135258
Case8	Case8_[11297,48775].im3	Stroma	CD8+	all	51	364523	140	646.8	0.0018	7.34	62.971	186.209	24.404	652565	0	0.086	2.805	0.125	887.416	0	0.1	6.786	0.117	1035.8	0	1.855	13.776	1.396	19227.1	1.119	7.627	24.401	3.663	79033.5	0	1.668	6.973	0.754	17284.2	0	0.261	4.512	0.186	2702.28	0.128	7.616	19.62	1.946	78928.6
Case8	Case8_[11297,48775].im3	Stroma	CD206+	all	95	364523	261	1433.1	0.0039	3.875	51.443	149.082	22.124	1.18108e+06	0	0.113	5.004	0.12	2590.03	0	0.355	11.482	0.375	8140.93	0	0.36	3.962	0.195	8261.85	0.861	6.762	40.051	3.088	155247	0	1.714	10.341	0.793	39352.6	0	0.208	3.209	0.099	4779.2	0	7.42	24.411	1.704	170367
Case8	Case8_[11297,48775].im3	Stroma	FAP+	all	28	364523	76.8	487.1	0.0013	3.841	53.612	124.869	23.022	418386	0	0.015	2.84	0.043	117.452	0	0.01	4.089	0.044	77.507	0	0.252	2.653	0.134	1963.3	1.78	14.503	47.845	4.308	113181	0	3.529	13.01	1.305	27537.1	0	0.159	3.258	0.096	1241.64	1.888	9.496	34.54	2.434	74103.6
Case8	Case8_[11297,48775].im3	Stroma	CD20+	all	1	364523	2.7	9.7	0	37.267	76.383	110.439	#N/A	11839.4	0	0.02	0.461	#N/A	3.104	0	0.142	1.728	#N/A	21.959	0	0.158	0.481	#N/A	24.529	2.878	4.183	7.257	#N/A	648.307	0	2.272	5.689	#N/A	352.099	2.067	6.728	23.64	#N/A	1042.79	5.704	7.407	10.024	#N/A	1148.11
Case8	Case8_[11297,48775].im3	Stroma	Other	all	1750	364523	4800.8	44126.2	0.1211	0	35.886	207.782	19.807	2.53694e+07	0	0.015	6.86	0.048	10315.3	0	0.015	4.507	0.045	10734.5	0	0.223	7.453	0.106	157359	0.497	11.083	43.355	4.376	7.83493e+06	0	2.542	11.044	1.027	1.79719e+06	0	0.194	3.996	0.095	137396	0.389	9.047	41.755	2.402	6.39553e+06
Case8	Case8_[11297,48775].im3	Stroma	CD68+	all	1	364523	2.7	11.4	0	21.625	55.943	81.177	#N/A	10237.5	0	0.027	0.595	#N/A	5.017	0	0.013	0.669	#N/A	2.35	0	0.256	0.974	#N/A	46.775	5.371	11.414	18.971	#N/A	2088.69	1.009	4.267	12.645	#N/A	780.875	0	0.106	0.888	#N/A	19.405	7.276	11.909	16.071	#N/A	2179.41
Case8	Case8_[11297,48775].im3	Stroma	All	all	2004	364523	5497.6	47915.7	0.1314	0	37.697	207.782	21.412	2.89376e+07	0	0.032	12.679	0.223	24914.2	0	0.028	11.482	0.122	21361.4	0	0.249	13.776	0.353	191052	0.497	10.812	47.845	4.422	8.2997e+06	0	2.487	13.01	1.038	1.90938e+06	0	0.197	23.64	0.177	151438	0	8.934	41.755	2.38	6.85833e+06
Case8	Case8_[11297,48775].im3	Blank	CD4+	all	0	283776	0	0	0	#N/A	#N/A	#N/A	#N/A	0	#N/A	#N/A	#N/A	#N/A	0	#N/A	#N/A	#N/A	#N/A	0	#N/A	#N/A	#N/A	#N/A	0	#N/A	#N/A	#N/A	#N/A	0	#N/A	#N/A	#N/A	#N/A	0	#N/A	#N/A	#N/A	#N/A	0	#N/A	#N/A	#N/A	#N/A	0
Case8	Case8_[11297,48775].im3	Blank	CD8+	all	0	283776	0	0	0	#N/A	#N/A	#N/A	#N/A	0	#N/A	#N/A	#N/A	#N/A	0	#N/A	#N/A	#N/A	#N/A	0	#N/A	#N/A	#N/A	#N/A	0	#N/A	#N/A	#N/A	#N/A	0	#N/A	#N/A	#N/A	#N/A	0	#N/A	#N/A	#N/A	#N/A	0	#N/A	#N/A	#N/A	#N/A	0
Case8	Case8_[11297,48775].im3	Blank	CD206+	all	0	283776	0	0	0	#N/A	#N/A	#N/A	#N/A	0	#N/A	#N/A	#N/A	#N/A	0	#N/A	#N/A	#N/A	#N/A	0	#N/A	#N/A	#N/A	#N/A	0	#N/A	#N/A	#N/A	#N/A	0	#N/A	#N/A	#N/A	#N/A	0	#N/A	#N/A	#N/A	#N/A	0	#N/A	#N/A	#N/A	#N/A	0
Case8	Case8_[11297,48775].im3	Blank	FAP+	all	0	283776	0	0	0	#N/A	#N/A	#N/A	#N/A	0	#N/A	#N/A	#N/A	#N/A	0	#N/A	#N/A	#N/A	#N/A	0	#N/A	#N/A	#N/A	#N/A	0	#N/A	#N/A	#N/A	#N/A	0	#N/A	#N/A	#N/A	#N/A	0	#N/A	#N/A	#N/A	#N/A	0	#N/A	#N/A	#N/A	#N/A	0
Case8	Case8_[11297,48775].im3	Blank	CD20+	all	0	283776	0	0	0	#N/A	#N/A	#N/A	#N/A	0	#N/A	#N/A	#N/A	#N/A	0	#N/A	#N/A	#N/A	#N/A	0	#N/A	#N/A	#N/A	#N/A	0	#N/A	#N/A	#N/A	#N/A	0	#N/A	#N/A	#N/A	#N/A	0	#N/A	#N/A	#N/A	#N/A	0	#N/A	#N/A	#N/A	#N/A	0
Case8	Case8_[11297,48775].im3	Blank	Other	all	0	283776	0	0	0	#N/A	#N/A	#N/A	#N/A	0	#N/A	#N/A	#N/A	#N/A	0	#N/A	#N/A	#N/A	#N/A	0	#N/A	#N/A	#N/A	#N/A	0	#N/A	#N/A	#N/A	#N/A	0	#N/A	#N/A	#N/A	#N/A	0	#N/A	#N/A	#N/A	#N/A	0	#N/A	#N/A	#N/A	#N/A	0
Case8	Case8_[11297,48775].im3	Blank	CD68+	all	0	283776	0	0	0	#N/A	#N/A	#N/A	#N/A	0	#N/A	#N/A	#N/A	#N/A	0	#N/A	#N/A	#N/A	#N/A	0	#N/A	#N/A	#N/A	#N/A	0	#N/A	#N/A	#N/A	#N/A	0	#N/A	#N/A	#N/A	#N/A	0	#N/A	#N/A	#N/A	#N/A	0	#N/A	#N/A	#N/A	#N/A	0
Case8	Case8_[11297,48775].im3	Blank	All	all	0	283776	0	0	0	#N/A	#N/A	#N/A	#N/A	0	#N/A	#N/A	#N/A	#N/A	0	#N/A	#N/A	#N/A	#N/A	0	#N/A	#N/A	#N/A	#N/A	0	#N/A	#N/A	#N/A	#N/A	0	#N/A	#N/A	#N/A	#N/A	0	#N/A	#N/A	#N/A	#N/A	0	#N/A	#N/A	#N/A	#N/A	0
Case8	Case8_[11297,48775].im3	All	CD4+	all	77	648299	119	1196.4	0.0033	4.462	67.346	162.156	21.179	1.29089e+06	0	0.574	12.679	0.94	10995.3	0	0.07	4.12	0.069	1347.08	0	0.216	2.139	0.116	4132.04	1.02	5.925	27.464	2.236	113566	0	1.391	6.213	0.495	26659.9	0	0.22	4.057	0.1	4220.08	0.492	7.056	22.513	1.695	135258
Case8	Case8_[11297,48775].im3	All	CD8+	all	51	648299	78.7	646.8	0.0018	7.34	62.971	186.209	24.404	652565	0	0.086	2.805	0.125	887.416	0	0.1	6.786	0.117	1035.8	0	1.855	13.776	1.396	19227.1	1.119	7.627	24.401	3.663	79033.5	0	1.668	6.973	0.754	17284.2	0	0.261	4.512	0.186	2702.28	0.128	7.616	19.62	1.946	78928.6
Case8	Case8_[11297,48775].im3	All	CD206+	all	95	648299	147	1433.1	0.0039	3.875	51.443	149.082	22.124	1.18108e+06	0	0.113	5.004	0.12	2590.03	0	0.355	11.482	0.375	8140.93	0	0.36	3.962	0.195	8261.85	0.861	6.762	40.051	3.088	155247	0	1.714	10.341	0.793	39352.6	0	0.208	3.209	0.099	4779.2	0	7.42	24.411	1.704	170367
Case8	Case8_[11297,48775].im3	All	FAP+	all	28	648299	43.2	487.1	0.0013	3.841	53.612	124.869	23.022	418386	0	0.015	2.84	0.043	117.452	0	0.01	4.089	0.044	77.507	0	0.252	2.653	0.134	1963.3	1.78	14.503	47.845	4.308	113181	0	3.529	13.01	1.305	27537.1	0	0.159	3.258	0.096	1241.64	1.888	9.496	34.54	2.434	74103.6
Case8	Case8_[11297,48775].im3	All	CD20+	all	1	648299	1.5	9.7	0	37.267	76.383	110.439	#N/A	11839.4	0	0.02	0.461	#N/A	3.104	0	0.142	1.728	#N/A	21.959	0	0.158	0.481	#N/A	24.529	2.878	4.183	7.257	#N/A	648.307	0	2.272	5.689	#N/A	352.099	2.067	6.728	23.64	#N/A	1042.79	5.704	7.407	10.024	#N/A	1148.11
Case8	Case8_[11297,48775].im3	All	Other	all	1750	648299	2699.4	44126.2	0.1211	0	35.886	207.782	19.807	2.53694e+07	0	0.015	6.86	0.048	10315.3	0	0.015	4.507	0.045	10734.5	0	0.223	7.453	0.106	157359	0.497	11.083	43.355	4.376	7.83493e+06	0	2.542	11.044	1.027	1.79719e+06	0	0.194	3.996	0.095	137396	0.389	9.047	41.755	2.402	6.39553e+06
Case8	Case8_[11297,48775].im3	All	CD68+	all	1	648299	1.5	11.4	0	21.625	55.943	81.177	#N/A	10237.5	0	0.027	0.595	#N/A	5.017	0	0.013	0.669	#N/A	2.35	0	0.256	0.974	#N/A	46.775	5.371	11.414	18.971	#N/A	2088.69	1.009	4.267	12.645	#N/A	780.875	0	0.106	0.888	#N/A	19.405	7.276	11.909	16.071	#N/A	2179.41
Case8	Case8_[11297,48775].im3	All	All	all	2004	648299	3091.2	47915.7	0.1314	0	37.697	207.782	21.412	2.89376e+07	0	0.032	12.679	0.223	24914.2	0	0.028	11.482	0.122	21361.4	0	0.249	13.776	0.353	191052	0.497	10.812	47.845	4.422	8.2997e+06	0	2.487	13.01	1.038	1.90938e+06	0	0.197	23.64	0.177	151438	0	8.934	41.755	2.38	6.85833e+06
Case8	Case8_[13385,47632].im3	Stroma	CD4+	all	7	165947	42	72.1	0.0004	10.76	98.132	208.21	44.48	113343	0	2.529	11.69	1.218	2920.84	0	0.029	3.61	0.068	33.247	0	0.168	1.187	0.069	193.861	1.708	7.202	21.076	2.251	8318.61	0	1.535	5.59	0.566	1772.38	0	0.309	1.758	0.096	356.506	3.254	8.948	26.791	1.817	10334.8
Case8	Case8_[13385,47632].im3	Stroma	CD8+	all	16	165947	96.4	174.8	0.0011	13.219	87.012	226.706	32.326	243721	0	0.044	1.185	0.089	121.895	0	0.065	3.895	0.116	183.412	0	3.309	28.669	2.85	9268.52	1.839	10.393	24.542	4.233	29112.2	0	1.907	5.368	0.694	5340.78	0	0.402	3.316	0.18	1125.36	1.522	7.544	17.71	2.621	21131.8
Case8	Case8_[13385,47632].im3	Stroma	CD206+	all	32	165947	193	467.8	0.0028	4.156	67.234	190.078	27.141	503920	0	0.076	4.023	0.143	571.888	0	0.619	9.652	0.736	4642.14	0	0.513	4.157	0.293	3843.33	1.055	8.344	27.73	3.579	62537.8	0	2.406	16.634	1.295	18032.4	0	0.307	3.095	0.079	2302.33	1.503	8.162	23.967	2.333	61175.1
Case8	Case8_[13385,47632].im3	Stroma	FAP+	all	1	165947	6	30.6	0.0002	24.906	73.286	128.011	#N/A	35910.4	0	0.002	0.252	#N/A	0.761	0	0	0	#N/A	0	0	0.326	1.75	#N/A	159.843	3.1	21.63	51.167	#N/A	10598.8	0	4.014	9.999	#N/A	1966.96	0	0.245	1.802	#N/A	120.079	2.118	8.643	13.576	#N/A	4235.15
Case8	Case8_[13385,47632].im3	Stroma	CD20+	all	0	165947	0	0	0	#N/A	#N/A	#N/A	#N/A	0	#N/A	#N/A	#N/A	#N/A	0	#N/A	#N/A	#N/A	#N/A	0	#N/A	#N/A	#N/A	#N/A	0	#N/A	#N/A	#N/A	#N/A	0	#N/A	#N/A	#N/A	#N/A	0	#N/A	#N/A	#N/A	#N/A	0	#N/A	#N/A	#N/A	#N/A	0
Case8	Case8_[13385,47632].im3	Stroma	Other	all	917	165947	5526	20160.2	0.1215	0	44.092	214.59	24.435	1.42409e+07	0	0.008	7.754	0.04	2707.93	0	0.013	5.226	0.048	4156.57	0	0.271	7.225	0.128	87425.1	0.785	15.313	48.685	6.319	4.94569e+06	0	3.011	12.138	1.202	972609	0	0.28	4.995	0.105	90334.5	0.826	8.861	23.124	2.335	2.86185e+06
Case8	Case8_[13385,47632].im3	Stroma	CD68+	all	2	165947	12	49.4	0.0003	28.004	70.539	116.677	4.165	55796.5	0	0.039	0.88	0	31.17	0	0.103	2.045	0.019	81.682	0	0.422	1.348	0.14	333.715	1.89	6.995	15.589	3.135	5533.14	0	2.806	15.12	0.934	2219.57	0	0.361	2.817	0.146	285.329	4.024	7.149	12.77	0.213	5654.87
Case8	Case8_[13385,47632].im3	Stroma	All	all	975	165947	5875	20955	0.1263	0	45.257	226.706	25.592	1.51936e+07	0	0.019	11.69	0.229	6354.48	0	0.027	9.652	0.193	9097.04	0	0.302	28.669	0.544	101224	0.785	15.078	51.167	6.313	5.06179e+06	0	2.985	16.634	1.204	1.00194e+06	0	0.282	4.995	0.107	94524.1	0.826	8.83	26.791	2.334	2.96438e+06
Case8	Case8_[13385,47632].im3	Blank	CD4+	all	0	10489.3	0	0	0	#N/A	#N/A	#N/A	#N/A	0	#N/A	#N/A	#N/A	#N/A	0	#N/A	#N/A	#N/A	#N/A	0	#N/A	#N/A	#N/A	#N/A	0	#N/A	#N/A	#N/A	#N/A	0	#N/A	#N/A	#N/A	#N/A	0	#N/A	#N/A	#N/A	#N/A	0	#N/A	#N/A	#N/A	#N/A	0
Case8	Case8_[13385,47632].im3	Blank	CD8+	all	0	10489.3	0	0	0	#N/A	#N/A	#N/A	#N/A	0	#N/A	#N/A	#N/A	#N/A	0	#N/A	#N/A	#N/A	#N/A	0	#N/A	#N/A	#N/A	#N/A	0	#N/A	#N/A	#N/A	#N/A	0	#N/A	#N/A	#N/A	#N/A	0	#N/A	#N/A	#N/A	#N/A	0	#N/A	#N/A	#N/A	#N/A	0
Case8	Case8_[13385,47632].im3	Blank	CD206+	all	0	10489.3	0	0	0	#N/A	#N/A	#N/A	#N/A	0	#N/A	#N/A	#N/A	#N/A	0	#N/A	#N/A	#N/A	#N/A	0	#N/A	#N/A	#N/A	#N/A	0	#N/A	#N/A	#N/A	#N/A	0	#N/A	#N/A	#N/A	#N/A	0	#N/A	#N/A	#N/A	#N/A	0	#N/A	#N/A	#N/A	#N/A	0
Case8	Case8_[13385,47632].im3	Blank	FAP+	all	0	10489.3	0	0	0	#N/A	#N/A	#N/A	#N/A	0	#N/A	#N/A	#N/A	#N/A	0	#N/A	#N/A	#N/A	#N/A	0	#N/A	#N/A	#N/A	#N/A	0	#N/A	#N/A	#N/A	#N/A	0	#N/A	#N/A	#N/A	#N/A	0	#N/A	#N/A	#N/A	#N/A	0	#N/A	#N/A	#N/A	#N/A	0
Case8	Case8_[13385,47632].im3	Blank	CD20+	all	0	10489.3	0	0	0	#N/A	#N/A	#N/A	#N/A	0	#N/A	#N/A	#N/A	#N/A	0	#N/A	#N/A	#N/A	#N/A	0	#N/A	#N/A	#N/A	#N/A	0	#N/A	#N/A	#N/A	#N/A	0	#N/A	#N/A	#N/A	#N/A	0	#N/A	#N/A	#N/A	#N/A	0	#N/A	#N/A	#N/A	#N/A	0
Case8	Case8_[13385,47632].im3	Blank	Other	all	0	10489.3	0	0	0	#N/A	#N/A	#N/A	#N/A	0	#N/A	#N/A	#N/A	#N/A	0	#N/A	#N/A	#N/A	#N/A	0	#N/A	#N/A	#N/A	#N/A	0	#N/A	#N/A	#N/A	#N/A	0	#N/A	#N/A	#N/A	#N/A	0	#N/A	#N/A	#N/A	#N/A	0	#N/A	#N/A	#N/A	#N/A	0
Case8	Case8_[13385,47632].im3	Blank	CD68+	all	0	10489.3	0	0	0	#N/A	#N/A	#N/A	#N/A	0	#N/A	#N/A	#N/A	#N/A	0	#N/A	#N/A	#N/A	#N/A	0	#N/A	#N/A	#N/A	#N/A	0	#N/A	#N/A	#N/A	#N/A	0	#N/A	#N/A	#N/A	#N/A	0	#N/A	#N/A	#N/A	#N/A	0	#N/A	#N/A	#N/A	#N/A	0
Case8	Case8_[13385,47632].im3	Blank	All	all	0	10489.3	0	0	0	#N/A	#N/A	#N/A	#N/A	0	#N/A	#N/A	#N/A	#N/A	0	#N/A	#N/A	#N/A	#N/A	0	#N/A	#N/A	#N/A	#N/A	0	#N/A	#N/A	#N/A	#N/A	0	#N/A	#N/A	#N/A	#N/A	0	#N/A	#N/A	#N/A	#N/A	0	#N/A	#N/A	#N/A	#N/A	0
Case8	Case8_[13385,47632].im3	All	CD4+	all	7	177611	39	72.1	0.0004	10.76	98.132	208.21	44.48	113343	0	2.529	11.69	1.218	2920.84	0	0.029	3.61	0.068	33.247	0	0.168	1.187	0.069	193.861	1.708	7.202	21.076	2.251	8318.61	0	1.535	5.59	0.566	1772.38	0	0.309	1.758	0.096	356.506	3.254	8.948	26.791	1.817	10334.8
Case8	Case8_[13385,47632].im3	All	CD8+	all	16	177611	90.1	174.8	0.0011	13.219	87.012	226.706	32.326	243721	0	0.044	1.185	0.089	121.895	0	0.065	3.895	0.116	183.412	0	3.309	28.669	2.85	9268.52	1.839	10.393	24.542	4.233	29112.2	0	1.907	5.368	0.694	5340.78	0	0.402	3.316	0.18	1125.36	1.522	7.544	17.71	2.621	21131.8
Case8	Case8_[13385,47632].im3	All	CD206+	all	32	177611	180	467.8	0.0028	4.156	67.234	190.078	27.141	503920	0	0.076	4.023	0.143	571.888	0	0.619	9.652	0.736	4642.14	0	0.513	4.157	0.293	3843.33	1.055	8.344	27.73	3.579	62537.8	0	2.406	16.634	1.295	18032.4	0	0.307	3.095	0.079	2302.33	1.503	8.162	23.967	2.333	61175.1
Case8	Case8_[13385,47632].im3	All	FAP+	all	1	177611	5.6	30.6	0.0002	24.906	73.286	128.011	#N/A	35910.4	0	0.002	0.252	#N/A	0.761	0	0	0	#N/A	0	0	0.326	1.75	#N/A	159.843	3.1	21.63	51.167	#N/A	10598.8	0	4.014	9.999	#N/A	1966.96	0	0.245	1.802	#N/A	120.079	2.118	8.643	13.576	#N/A	4235.15
Case8	Case8_[13385,47632].im3	All	CD20+	all	0	177611	0	0	0	#N/A	#N/A	#N/A	#N/A	0	#N/A	#N/A	#N/A	#N/A	0	#N/A	#N/A	#N/A	#N/A	0	#N/A	#N/A	#N/A	#N/A	0	#N/A	#N/A	#N/A	#N/A	0	#N/A	#N/A	#N/A	#N/A	0	#N/A	#N/A	#N/A	#N/A	0	#N/A	#N/A	#N/A	#N/A	0
Case8	Case8_[13385,47632].im3	All	Other	all	922	177611	5191	20200.4	0.1217	0	44.063	214.59	24.421	1.42599e+07	0	0.008	7.754	0.04	2709.47	0	0.013	5.226	0.048	4159.34	0	0.271	7.225	0.131	87735.6	0.785	15.315	48.685	6.32	4.95638e+06	0	3.011	12.138	1.202	974560	0	0.28	4.995	0.106	90608.7	0.826	8.862	23.124	2.335	2.86805e+06
Case8	Case8_[13385,47632].im3	All	CD68+	all	2	177611	11	49.4	0.0003	28.004	70.539	116.677	4.165	55796.5	0	0.039	0.88	0	31.17	0	0.103	2.045	0.019	81.682	0	0.422	1.348	0.14	333.715	1.89	6.995	15.589	3.135	5533.14	0	2.806	15.12	0.934	2219.57	0	0.361	2.817	0.146	285.329	4.024	7.149	12.77	0.213	5654.87
Case8	Case8_[13385,47632].im3	All	All	all	981	177611	5523	20999.1	0.1265	0	45.224	226.706	25.576	1.52143e+07	0	0.019	11.69	0.228	6356.02	0	0.027	9.652	0.192	9099.82	0	0.302	28.669	0.543	101570	0.785	15.083	51.167	6.33	5.0743e+06	0	2.985	16.634	1.208	1.00426e+06	0	0.282	4.995	0.107	94820.3	0.826	8.832	26.791	2.332	2.97115e+06
Case8	Case8_[13494,48330].im3	Stroma	CD4+	all	29	317820	91.2	411.4	0.0013	5.603	83.657	215.172	35.087	551382	0	0.964	11.563	1.25	6353.09	0	0.099	12.962	0.141	655.267	0	0.199	1.926	0.104	1309.7	1.312	7.911	28.042	3.435	52140	0	1.43	6.453	0.638	9427.64	0	0.372	8.72	0.948	2453.6	1.081	8.056	21.502	2.324	53097.3
Case8	Case8_[13494,48330].im3	Stroma	CD8+	all	19	317820	59.8	211	0.0007	5.825	69.92	174.749	26.719	236331	0	0.029	0.878	0.048	96.591	0	0.108	4.46	0.16	365.291	0	2.202	20.592	2.035	7442.33	1.154	9.612	28.305	4.637	32487.3	0	1.86	12.944	0.881	6287.28	0	0.612	9.066	0.88	2069.63	0.408	7.486	19.212	2.306	25302
Case8	Case8_[13494,48330].im3	Stroma	CD206+	all	60	317820	189	950	0.003	4.054	65.677	179.132	28.528	999597	0	0.082	10.365	0.099	1246.71	0	0.744	15.885	0.922	11316.1	0	0.531	4.296	0.313	8089.16	0.794	10.402	36.454	4.561	158312	0	2.496	33.775	1.766	37992.7	0	0.393	12.611	0.544	5975.8	1.789	9.401	28.326	2.62	143079
Case8	Case8_[13494,48330].im3	Stroma	FAP+	all	19	317820	59.8	329	0.001	5.138	64.545	175.962	29.562	340217	0	0.005	1.075	0.014	24.026	0	0.006	1.224	0.026	33.804	0	0.405	3.482	0.235	2134.99	3.003	19.856	71.13	6.99	104661	0	3.186	12.149	1.473	16792.7	0	0.366	3.536	0.125	1931.77	2.036	10.999	27.573	3.031	57977.8
Case8	Case8_[13494,48330].im3	Stroma	CD20+	all	9	317820	28	73.3	0.0002	16.936	71.14	148.201	25.139	83518.3	0	0.016	0.528	0.024	18.806	0	0.034	1.878	0.033	39.633	0	0.508	2.469	0.315	596.626	2.323	8.401	24.964	3.236	9862.5	0	2.958	10.812	1.158	3472.19	0	8.424	42.474	7.695	9890.01	2.472	6.913	12.929	1.573	8115.36
Case8	Case8_[13494,48330].im3	Stroma	Other	all	1252	317820	3939.3	29715.7	0.0935	0	46.005	233.306	24.828	2.19014e+07	0	0.009	4.039	0.034	4339.67	0	0.015	4.769	0.057	7012.69	0	0.306	8.073	0.146	145597	0.531	16.206	54.701	6.842	7.715e+06	0	2.636	14.48	1.102	1.25498e+06	0	0.362	9.554	0.131	172193	0.533	9.794	54.067	2.626	4.66246e+06
Case8	Case8_[13494,48330].im3	Stroma	CD68+	all	7	317820	22	115.9	0.0004	21.85	67.102	119.475	16.145	124608	0	0.036	2.374	0.158	66.841	0	0.058	2.171	0.047	107.499	0	0.34	6.506	0.127	632.097	1.769	11.306	35.057	4.834	20995.9	0	3.146	22.876	1.132	5843	0	0.268	2.435	0.07	497.68	2.779	8.694	19.374	2.029	16144.2
Case8	Case8_[13494,48330].im3	Stroma	All	all	1396	317820	4392.4	31811.6	0.1001	0	47.567	233.306	26.139	2.42426e+07	0	0.024	11.563	0.229	12149.8	0	0.038	15.885	0.252	19534.6	0	0.325	20.592	0.365	165808	0.531	15.881	71.13	6.84	8.0938e+06	0	2.619	33.775	1.15	1.33486e+06	0	0.383	42.474	0.955	195038	0.408	9.745	54.067	2.636	4.9667e+06
Case8	Case8_[13494,48330].im3	Blank	CD4+	all	0	330480	0	0	0	#N/A	#N/A	#N/A	#N/A	0	#N/A	#N/A	#N/A	#N/A	0	#N/A	#N/A	#N/A	#N/A	0	#N/A	#N/A	#N/A	#N/A	0	#N/A	#N/A	#N/A	#N/A	0	#N/A	#N/A	#N/A	#N/A	0	#N/A	#N/A	#N/A	#N/A	0	#N/A	#N/A	#N/A	#N/A	0
Case8	Case8_[13494,48330].im3	Blank	CD8+	all	0	330480	0	0	0	#N/A	#N/A	#N/A	#N/A	0	#N/A	#N/A	#N/A	#N/A	0	#N/A	#N/A	#N/A	#N/A	0	#N/A	#N/A	#N/A	#N/A	0	#N/A	#N/A	#N/A	#N/A	0	#N/A	#N/A	#N/A	#N/A	0	#N/A	#N/A	#N/A	#N/A	0	#N/A	#N/A	#N/A	#N/A	0
Case8	Case8_[13494,48330].im3	Blank	CD206+	all	0	330480	0	0	0	#N/A	#N/A	#N/A	#N/A	0	#N/A	#N/A	#N/A	#N/A	0	#N/A	#N/A	#N/A	#N/A	0	#N/A	#N/A	#N/A	#N/A	0	#N/A	#N/A	#N/A	#N/A	0	#N/A	#N/A	#N/A	#N/A	0	#N/A	#N/A	#N/A	#N/A	0	#N/A	#N/A	#N/A	#N/A	0
Case8	Case8_[13494,48330].im3	Blank	FAP+	all	0	330480	0	0	0	#N/A	#N/A	#N/A	#N/A	0	#N/A	#N/A	#N/A	#N/A	0	#N/A	#N/A	#N/A	#N/A	0	#N/A	#N/A	#N/A	#N/A	0	#N/A	#N/A	#N/A	#N/A	0	#N/A	#N/A	#N/A	#N/A	0	#N/A	#N/A	#N/A	#N/A	0	#N/A	#N/A	#N/A	#N/A	0
Case8	Case8_[13494,48330].im3	Blank	CD20+	all	0	330480	0	0	0	#N/A	#N/A	#N/A	#N/A	0	#N/A	#N/A	#N/A	#N/A	0	#N/A	#N/A	#N/A	#N/A	0	#N/A	#N/A	#N/A	#N/A	0	#N/A	#N/A	#N/A	#N/A	0	#N/A	#N/A	#N/A	#N/A	0	#N/A	#N/A	#N/A	#N/A	0	#N/A	#N/A	#N/A	#N/A	0
Case8	Case8_[13494,48330].im3	Blank	Other	all	0	330480	0	0	0	#N/A	#N/A	#N/A	#N/A	0	#N/A	#N/A	#N/A	#N/A	0	#N/A	#N/A	#N/A	#N/A	0	#N/A	#N/A	#N/A	#N/A	0	#N/A	#N/A	#N/A	#N/A	0	#N/A	#N/A	#N/A	#N/A	0	#N/A	#N/A	#N/A	#N/A	0	#N/A	#N/A	#N/A	#N/A	0
Case8	Case8_[13494,48330].im3	Blank	CD68+	all	0	330480	0	0	0	#N/A	#N/A	#N/A	#N/A	0	#N/A	#N/A	#N/A	#N/A	0	#N/A	#N/A	#N/A	#N/A	0	#N/A	#N/A	#N/A	#N/A	0	#N/A	#N/A	#N/A	#N/A	0	#N/A	#N/A	#N/A	#N/A	0	#N/A	#N/A	#N/A	#N/A	0	#N/A	#N/A	#N/A	#N/A	0
Case8	Case8_[13494,48330].im3	Blank	All	all	0	330480	0	0	0	#N/A	#N/A	#N/A	#N/A	0	#N/A	#N/A	#N/A	#N/A	0	#N/A	#N/A	#N/A	#N/A	0	#N/A	#N/A	#N/A	#N/A	0	#N/A	#N/A	#N/A	#N/A	0	#N/A	#N/A	#N/A	#N/A	0	#N/A	#N/A	#N/A	#N/A	0	#N/A	#N/A	#N/A	#N/A	0
Case8	Case8_[13494,48330].im3	All	CD4+	all	29	648299	44.7	411.4	0.0013	5.603	83.657	215.172	35.087	551382	0	0.964	11.563	1.25	6353.09	0	0.099	12.962	0.141	655.267	0	0.199	1.926	0.104	1309.7	1.312	7.911	28.042	3.435	52140	0	1.43	6.453	0.638	9427.64	0	0.372	8.72	0.948	2453.6	1.081	8.056	21.502	2.324	53097.3
Case8	Case8_[13494,48330].im3	All	CD8+	all	19	648299	29.3	211	0.0007	5.825	69.92	174.749	26.719	236331	0	0.029	0.878	0.048	96.591	0	0.108	4.46	0.16	365.291	0	2.202	20.592	2.035	7442.33	1.154	9.612	28.305	4.637	32487.3	0	1.86	12.944	0.881	6287.28	0	0.612	9.066	0.88	2069.63	0.408	7.486	19.212	2.306	25302
Case8	Case8_[13494,48330].im3	All	CD206+	all	60	648299	92.5	950	0.003	4.054	65.677	179.132	28.528	999597	0	0.082	10.365	0.099	1246.71	0	0.744	15.885	0.922	11316.1	0	0.531	4.296	0.313	8089.16	0.794	10.402	36.454	4.561	158312	0	2.496	33.775	1.766	37992.7	0	0.393	12.611	0.544	5975.8	1.789	9.401	28.326	2.62	143079
Case8	Case8_[13494,48330].im3	All	FAP+	all	19	648299	29.3	329	0.001	5.138	64.545	175.962	29.562	340217	0	0.005	1.075	0.014	24.026	0	0.006	1.224	0.026	33.804	0	0.405	3.482	0.235	2134.99	3.003	19.856	71.13	6.99	104661	0	3.186	12.149	1.473	16792.7	0	0.366	3.536	0.125	1931.77	2.036	10.999	27.573	3.031	57977.8
Case8	Case8_[13494,48330].im3	All	CD20+	all	9	648299	14	73.3	0.0002	16.936	71.14	148.201	25.139	83518.3	0	0.016	0.528	0.024	18.806	0	0.034	1.878	0.033	39.633	0	0.508	2.469	0.315	596.626	2.323	8.401	24.964	3.236	9862.5	0	2.958	10.812	1.158	3472.19	0	8.424	42.474	7.695	9890.01	2.472	6.913	12.929	1.573	8115.36
Case8	Case8_[13494,48330].im3	All	Other	all	1252	648299	1931.2	29715.7	0.0935	0	46.005	233.306	24.828	2.19014e+07	0	0.009	4.039	0.034	4339.67	0	0.015	4.769	0.057	7012.69	0	0.306	8.073	0.146	145597	0.531	16.206	54.701	6.842	7.715e+06	0	2.636	14.48	1.102	1.25498e+06	0	0.362	9.554	0.131	172193	0.533	9.794	54.067	2.626	4.66246e+06
Case8	Case8_[13494,48330].im3	All	CD68+	all	7	648299	11	115.9	0.0004	21.85	67.102	119.475	16.145	124608	0	0.036	2.374	0.158	66.841	0	0.058	2.171	0.047	107.499	0	0.34	6.506	0.127	632.097	1.769	11.306	35.057	4.834	20995.9	0	3.146	22.876	1.132	5843	0	0.268	2.435	0.07	497.68	2.779	8.694	19.374	2.029	16144.2
Case8	Case8_[13494,48330].im3	All	All	all	1396	648299	2153.3	31811.6	0.1001	0	47.567	233.306	26.139	2.42426e+07	0	0.024	11.563	0.229	12149.8	0	0.038	15.885	0.252	19534.6	0	0.325	20.592	0.365	165808	0.531	15.881	71.13	6.84	8.0938e+06	0	2.619	33.775	1.15	1.33486e+06	0	0.383	42.474	0.955	195038	0.408	9.745	54.067	2.636	4.9667e+06
Case8	Case8_[13753,49028].im3	Stroma	CD4+	all	41	305875	134	471.8	0.0015	12.431	104.314	297.009	37.641	788407	0	0.897	9.501	0.813	6780.35	0	0.056	5.292	0.05	421.489	0	0.218	4.761	0.18	1647.86	1.149	8.018	28.683	3.554	60601.7	0	1.634	6.687	0.676	12349.6	0	0.226	3.223	0.106	1708.8	1.167	8.431	26.875	2.121	63721.3
Case8	Case8_[13753,49028].im3	Stroma	CD8+	all	22	305875	71.9	297.4	0.001	4.145	95.605	235.549	38.872	455462	0	0.025	2.843	0.032	119.39	0	0.017	1.865	0.039	78.776	0	2.702	18.944	1.935	12870.6	1.241	12.103	36.502	5.011	57656.4	0	2.14	7.764	0.932	10195.1	0	0.348	4.35	0.224	1657.2	1.221	8.528	24.757	2.592	40628.8
Case8	Case8_[13753,49028].im3	Stroma	CD206+	all	40	305875	131	553.2	0.0018	3.564	69.323	213.207	32.723	614342	0	0.101	2.442	0.126	897.697	0	0.456	9.281	0.683	4042.42	0	0.389	2.313	0.182	3443.47	1.103	8.112	33.803	3.591	71888.3	0	2.015	9.657	0.73	17858.3	0	0.225	2.742	0.074	1990.72	2.294	8.567	19.832	1.606	75918.1
Case8	Case8_[13753,49028].im3	Stroma	FAP+	all	34	305875	111	494.6	0.0016	14.881	76.221	185.922	23.515	603978	0	0.019	2.692	0.026	151.526	0	0.009	2.086	0.019	72.207	0	0.253	2.337	0.16	2003.04	2.101	15.36	45.914	4.153	121709	0	2.869	9.464	1.016	22737.4	0	0.273	3.606	0.159	2166.7	1.061	8.976	25.814	2.496	71122.4
Case8	Case8_[13753,49028].im3	Stroma	CD20+	all	5	305875	16	75.7	0.0002	26.257	93.407	213.511	23.575	113210	0	0.121	2.261	0.084	146.478	0	0.035	1.346	0.018	42.666	0	0.232	1.756	0.095	281.317	1.648	6.935	22.114	2.174	8405.66	0	2.068	6.507	0.527	2506.89	0	2.495	15.456	1.357	3023.96	2.429	6.269	17.072	0.705	7597.87
Case8	Case8_[13753,49028].im3	Stroma	Other	all	1570	305875	5132.8	34603.9	0.1131	0	47.823	240.713	26.962	2.65122e+07	0	0.01	10.746	0.038	5711.18	0	0.009	5.284	0.03	4889.8	0	0.198	6.667	0.107	110007	0.668	15.638	56.904	6.768	8.66931e+06	0	2.902	13.859	1.283	1.60894e+06	0	0.273	6.143	0.14	151572	0	9.59	34.887	2.589	5.31633e+06
Case8	Case8_[13753,49028].im3	Stroma	CD68+	all	5	305875	16	69	0.0002	13.047	64.693	133.445	30.57	71550.9	0	0.084	2.028	0.159	93.455	0	0.111	2.605	0.061	123.144	0	0.296	1.031	0.143	326.916	1.671	8.123	19.439	2.849	8983.84	0	3.59	18.823	1.079	3970.14	0	0.195	1.677	0.09	215.851	2.85	8.431	19.599	1.853	9324.64
Case8	Case8_[13753,49028].im3	Stroma	All	all	1717	305875	5613.4	36565.5	0.1195	0	49.776	297.009	29.142	2.91591e+07	0	0.024	10.746	0.183	13900.1	0	0.017	9.281	0.137	9670.5	0	0.223	18.944	0.356	130581	0.668	15.361	56.904	6.717	8.99855e+06	0	2.865	18.823	1.266	1.67856e+06	0	0.277	15.456	0.188	162336	0	9.533	34.887	2.563	5.58464e+06
Case8	Case8_[13753,49028].im3	Blank	CD4+	all	0	342424	0	0	0	#N/A	#N/A	#N/A	#N/A	0	#N/A	#N/A	#N/A	#N/A	0	#N/A	#N/A	#N/A	#N/A	0	#N/A	#N/A	#N/A	#N/A	0	#N/A	#N/A	#N/A	#N/A	0	#N/A	#N/A	#N/A	#N/A	0	#N/A	#N/A	#N/A	#N/A	0	#N/A	#N/A	#N/A	#N/A	0
Case8	Case8_[13753,49028].im3	Blank	CD8+	all	0	342424	0	0	0	#N/A	#N/A	#N/A	#N/A	0	#N/A	#N/A	#N/A	#N/A	0	#N/A	#N/A	#N/A	#N/A	0	#N/A	#N/A	#N/A	#N/A	0	#N/A	#N/A	#N/A	#N/A	0	#N/A	#N/A	#N/A	#N/A	0	#N/A	#N/A	#N/A	#N/A	0	#N/A	#N/A	#N/A	#N/A	0
Case8	Case8_[13753,49028].im3	Blank	CD206+	all	0	342424	0	0	0	#N/A	#N/A	#N/A	#N/A	0	#N/A	#N/A	#N/A	#N/A	0	#N/A	#N/A	#N/A	#N/A	0	#N/A	#N/A	#N/A	#N/A	0	#N/A	#N/A	#N/A	#N/A	0	#N/A	#N/A	#N/A	#N/A	0	#N/A	#N/A	#N/A	#N/A	0	#N/A	#N/A	#N/A	#N/A	0
Case8	Case8_[13753,49028].im3	Blank	FAP+	all	1	342424	2.9	8	0	16.603	31.862	47.546	#N/A	4078.38	0	0	0	#N/A	0	0	0	0	#N/A	0	0	0.432	0.991	#N/A	55.324	10.129	22.535	35.442	#N/A	2884.5	0	3.645	7.232	#N/A	466.606	0	0.634	2.795	#N/A	81.107	4.489	8.553	11.415	#N/A	1094.83
Case8	Case8_[13753,49028].im3	Blank	CD20+	all	0	342424	0	0	0	#N/A	#N/A	#N/A	#N/A	0	#N/A	#N/A	#N/A	#N/A	0	#N/A	#N/A	#N/A	#N/A	0	#N/A	#N/A	#N/A	#N/A	0	#N/A	#N/A	#N/A	#N/A	0	#N/A	#N/A	#N/A	#N/A	0	#N/A	#N/A	#N/A	#N/A	0	#N/A	#N/A	#N/A	#N/A	0
Case8	Case8_[13753,49028].im3	Blank	Other	all	0	342424	0	0	0	#N/A	#N/A	#N/A	#N/A	0	#N/A	#N/A	#N/A	#N/A	0	#N/A	#N/A	#N/A	#N/A	0	#N/A	#N/A	#N/A	#N/A	0	#N/A	#N/A	#N/A	#N/A	0	#N/A	#N/A	#N/A	#N/A	0	#N/A	#N/A	#N/A	#N/A	0	#N/A	#N/A	#N/A	#N/A	0
Case8	Case8_[13753,49028].im3	Blank	CD68+	all	0	342424	0	0	0	#N/A	#N/A	#N/A	#N/A	0	#N/A	#N/A	#N/A	#N/A	0	#N/A	#N/A	#N/A	#N/A	0	#N/A	#N/A	#N/A	#N/A	0	#N/A	#N/A	#N/A	#N/A	0	#N/A	#N/A	#N/A	#N/A	0	#N/A	#N/A	#N/A	#N/A	0	#N/A	#N/A	#N/A	#N/A	0
Case8	Case8_[13753,49028].im3	Blank	All	all	1	342424	2.9	8	0	16.603	31.862	47.546	#N/A	4078.38	0	0	0	#N/A	0	0	0	0	#N/A	0	0	0.432	0.991	#N/A	55.324	10.129	22.535	35.442	#N/A	2884.5	0	3.645	7.232	#N/A	466.606	0	0.634	2.795	#N/A	81.107	4.489	8.553	11.415	#N/A	1094.83
Case8	Case8_[13753,49028].im3	All	CD4+	all	41	648299	63.2	471.8	0.0015	12.431	104.314	297.009	37.641	788407	0	0.897	9.501	0.813	6780.35	0	0.056	5.292	0.05	421.489	0	0.218	4.761	0.18	1647.86	1.149	8.018	28.683	3.554	60601.7	0	1.634	6.687	0.676	12349.6	0	0.226	3.223	0.106	1708.8	1.167	8.431	26.875	2.121	63721.3
Case8	Case8_[13753,49028].im3	All	CD8+	all	22	648299	33.9	297.4	0.001	4.145	95.605	235.549	38.872	455462	0	0.025	2.843	0.032	119.39	0	0.017	1.865	0.039	78.776	0	2.702	18.944	1.935	12870.6	1.241	12.103	36.502	5.011	57656.4	0	2.14	7.764	0.932	10195.1	0	0.348	4.35	0.224	1657.2	1.221	8.528	24.757	2.592	40628.8
Case8	Case8_[13753,49028].im3	All	CD206+	all	40	648299	61.7	553.2	0.0018	3.564	69.323	213.207	32.723	614342	0	0.101	2.442	0.126	897.697	0	0.456	9.281	0.683	4042.42	0	0.389	2.313	0.182	3443.47	1.103	8.112	33.803	3.591	71888.3	0	2.015	9.657	0.73	17858.3	0	0.225	2.742	0.074	1990.72	2.294	8.567	19.832	1.606	75918.1
Case8	Case8_[13753,49028].im3	All	FAP+	all	35	648299	54	502.6	0.0016	14.881	75.516	185.922	24.168	608056	0	0.019	2.692	0.025	151.526	0	0.009	2.086	0.019	72.207	0	0.256	2.337	0.16	2058.36	2.101	15.474	45.914	4.249	124594	0	2.882	9.464	1.008	23204	0	0.279	3.606	0.167	2247.81	1.061	8.969	25.814	2.461	72217.2
Case8	Case8_[13753,49028].im3	All	CD20+	all	5	648299	7.7	75.7	0.0002	26.257	93.407	213.511	23.575	113210	0	0.121	2.261	0.084	146.478	0	0.035	1.346	0.018	42.666	0	0.232	1.756	0.095	281.317	1.648	6.935	22.114	2.174	8405.66	0	2.068	6.507	0.527	2506.89	0	2.495	15.456	1.357	3023.96	2.429	6.269	17.072	0.705	7597.87
Case8	Case8_[13753,49028].im3	All	Other	all	1570	648299	2421.7	34603.9	0.1131	0	47.823	240.713	26.962	2.65122e+07	0	0.01	10.746	0.038	5711.18	0	0.009	5.284	0.03	4889.8	0	0.198	6.667	0.107	110007	0.668	15.638	56.904	6.768	8.66931e+06	0	2.902	13.859	1.283	1.60894e+06	0	0.273	6.143	0.14	151572	0	9.59	34.887	2.589	5.31633e+06
Case8	Case8_[13753,49028].im3	All	CD68+	all	5	648299	7.7	69	0.0002	13.047	64.693	133.445	30.57	71550.9	0	0.084	2.028	0.159	93.455	0	0.111	2.605	0.061	123.144	0	0.296	1.031	0.143	326.916	1.671	8.123	19.439	2.849	8983.84	0	3.59	18.823	1.079	3970.14	0	0.195	1.677	0.09	215.851	2.85	8.431	19.599	1.853	9324.64
Case8	Case8_[13753,49028].im3	All	All	all	1718	648299	2650	36573.5	0.1196	0	49.772	297.009	29.137	2.91632e+07	0	0.024	10.746	0.183	13900.1	0	0.017	9.281	0.137	9670.5	0	0.223	18.944	0.356	130636	0.668	15.363	56.904	6.719	9.00144e+06	0	2.866	18.823	1.266	1.67902e+06	0	0.277	15.456	0.188	162417	0	9.533	34.887	2.562	5.58574e+06
Case8	Case8_[14038,49726].im3	Stroma	CD4+	all	45	441919	102	614.5	0.0014	9.139	83.526	204.314	26.437	822316	0	1.084	13.362	1.015	10672.4	0	0.014	1.463	0.036	137.057	0	0.236	3.947	0.179	2327.58	1.605	10.657	30.174	4.102	104920	0	4.222	16.584	2.68	41561.7	0	13.229	119.479	16.509	130236	1.048	12.991	33.26	4.675	127897
Case8	Case8_[14038,49726].im3	Stroma	CD8+	all	34	441919	76.9	455	0.001	7.448	84.665	172.218	24.779	617207	0	0.01	0.978	0.035	76.543	0	0.026	2.909	0.113	189.397	0	2.981	24.268	2.202	21733.3	1.244	12.867	31.653	5.466	93803.9	0	2.722	15.788	1.841	19841.7	0	1.726	54.195	6.643	12580.8	2.164	9.565	29.141	3.584	69727.8
Case8	Case8_[14038,49726].im3	Stroma	CD206+	all	50	441919	113	744.7	0.0017	2.896	47.686	188.048	26.393	568938	0	0.049	2.483	0.083	583.407	0	0.567	19.217	1.06	6761.13	0	0.427	5.026	0.306	5095.29	0.954	8.879	27.106	3.762	105935	0	2.392	19.941	1.119	28533.5	0	0.334	7.901	0.448	3988.27	2.455	9.072	22.391	2.31	108241
Case8	Case8_[14038,49726].im3	Stroma	FAP+	all	40	441919	90.5	797.7	0.0018	6.53	71.857	201.286	25.292	918329	0	0.004	1.449	0.011	54.893	0	0.007	2.165	0.015	91.267	0	0.243	3.075	0.127	3106.8	1.537	16.474	57.534	5.706	210537	0	3.245	14.471	1.221	41471.1	0	0.216	9.065	0.167	2756.73	1.298	9.423	43.807	2.497	120427
Case8	Case8_[14038,49726].im3	Stroma	CD20+	all	166	441919	375.6	2439.7	0.0055	6.256	78.595	193.803	24.66	3.07195e+06	0	0.06	5.242	0.177	2354.62	0	0.008	2.906	0.02	319.707	0	0.366	6.869	0.206	14323.1	0.667	9.057	27.53	2.958	353994	0	6.852	20.191	2.132	267802	0.822	37.867	161.299	22.492	1.48007e+06	0.682	12.617	32.899	3.34	493147
Case8	Case8_[14038,49726].im3	Stroma	Other	all	2300	441919	5204.6	57058.5	0.1291	3.079	46.422	206.54	23.674	4.24352e+07	0	0.01	5.089	0.039	9279.69	0	0.012	9.338	0.045	10921.5	0	0.216	6.774	0.108	197320	0.716	15.623	55.076	6.881	1.42811e+07	0	3.108	21.46	1.355	2.84088e+06	0	0.363	66.592	0.695	332076	0.444	10.113	66.646	2.881	9.24449e+06
Case8	Case8_[14038,49726].im3	Stroma	CD68+	all	35	441919	79.2	684.7	0.0015	8.444	55.115	131.505	21.309	604610	0	0.013	2.196	0.014	138.185	0	0.05	8.07	0.072	546.778	0	0.453	12.745	0.389	4973.64	1.565	11.206	36.267	3.483	122928	0	6.28	44.735	4.354	68891.6	0	5.466	90.815	13.312	59963.9	3.57	11.698	33.614	3.836	128325
Case8	Case8_[14038,49726].im3	Stroma	All	all	2670	441919	6041.8	62795	0.1421	2.896	48.745	206.54	25.466	4.90385e+07	0	0.023	13.362	0.194	23159.8	0	0.019	19.217	0.172	18966.9	0	0.247	24.268	0.401	248879	0.667	15.182	57.534	6.703	1.52732e+07	0	3.289	44.735	1.908	3.30899e+06	0	2.01	161.299	11.626	2.02167e+06	0.444	10.231	66.646	3.109	1.02923e+07
Case8	Case8_[14038,49726].im3	Blank	CD4+	all	0	206380	0	0	0	#N/A	#N/A	#N/A	#N/A	0	#N/A	#N/A	#N/A	#N/A	0	#N/A	#N/A	#N/A	#N/A	0	#N/A	#N/A	#N/A	#N/A	0	#N/A	#N/A	#N/A	#N/A	0	#N/A	#N/A	#N/A	#N/A	0	#N/A	#N/A	#N/A	#N/A	0	#N/A	#N/A	#N/A	#N/A	0
Case8	Case8_[14038,49726].im3	Blank	CD8+	all	0	206380	0	0	0	#N/A	#N/A	#N/A	#N/A	0	#N/A	#N/A	#N/A	#N/A	0	#N/A	#N/A	#N/A	#N/A	0	#N/A	#N/A	#N/A	#N/A	0	#N/A	#N/A	#N/A	#N/A	0	#N/A	#N/A	#N/A	#N/A	0	#N/A	#N/A	#N/A	#N/A	0	#N/A	#N/A	#N/A	#N/A	0
Case8	Case8_[14038,49726].im3	Blank	CD206+	all	0	206380	0	0	0	#N/A	#N/A	#N/A	#N/A	0	#N/A	#N/A	#N/A	#N/A	0	#N/A	#N/A	#N/A	#N/A	0	#N/A	#N/A	#N/A	#N/A	0	#N/A	#N/A	#N/A	#N/A	0	#N/A	#N/A	#N/A	#N/A	0	#N/A	#N/A	#N/A	#N/A	0	#N/A	#N/A	#N/A	#N/A	0
Case8	Case8_[14038,49726].im3	Blank	FAP+	all	0	206380	0	0	0	#N/A	#N/A	#N/A	#N/A	0	#N/A	#N/A	#N/A	#N/A	0	#N/A	#N/A	#N/A	#N/A	0	#N/A	#N/A	#N/A	#N/A	0	#N/A	#N/A	#N/A	#N/A	0	#N/A	#N/A	#N/A	#N/A	0	#N/A	#N/A	#N/A	#N/A	0	#N/A	#N/A	#N/A	#N/A	0
Case8	Case8_[14038,49726].im3	Blank	CD20+	all	0	206380	0	0	0	#N/A	#N/A	#N/A	#N/A	0	#N/A	#N/A	#N/A	#N/A	0	#N/A	#N/A	#N/A	#N/A	0	#N/A	#N/A	#N/A	#N/A	0	#N/A	#N/A	#N/A	#N/A	0	#N/A	#N/A	#N/A	#N/A	0	#N/A	#N/A	#N/A	#N/A	0	#N/A	#N/A	#N/A	#N/A	0
Case8	Case8_[14038,49726].im3	Blank	Other	all	0	206380	0	0	0	#N/A	#N/A	#N/A	#N/A	0	#N/A	#N/A	#N/A	#N/A	0	#N/A	#N/A	#N/A	#N/A	0	#N/A	#N/A	#N/A	#N/A	0	#N/A	#N/A	#N/A	#N/A	0	#N/A	#N/A	#N/A	#N/A	0	#N/A	#N/A	#N/A	#N/A	0	#N/A	#N/A	#N/A	#N/A	0
Case8	Case8_[14038,49726].im3	Blank	CD68+	all	0	206380	0	0	0	#N/A	#N/A	#N/A	#N/A	0	#N/A	#N/A	#N/A	#N/A	0	#N/A	#N/A	#N/A	#N/A	0	#N/A	#N/A	#N/A	#N/A	0	#N/A	#N/A	#N/A	#N/A	0	#N/A	#N/A	#N/A	#N/A	0	#N/A	#N/A	#N/A	#N/A	0	#N/A	#N/A	#N/A	#N/A	0
Case8	Case8_[14038,49726].im3	Blank	All	all	0	206380	0	0	0	#N/A	#N/A	#N/A	#N/A	0	#N/A	#N/A	#N/A	#N/A	0	#N/A	#N/A	#N/A	#N/A	0	#N/A	#N/A	#N/A	#N/A	0	#N/A	#N/A	#N/A	#N/A	0	#N/A	#N/A	#N/A	#N/A	0	#N/A	#N/A	#N/A	#N/A	0	#N/A	#N/A	#N/A	#N/A	0
Case8	Case8_[14038,49726].im3	All	CD4+	all	45	648299	69.4	614.5	0.0014	9.139	83.526	204.314	26.437	822316	0	1.084	13.362	1.015	10672.4	0	0.014	1.463	0.036	137.057	0	0.236	3.947	0.179	2327.58	1.605	10.657	30.174	4.102	104920	0	4.222	16.584	2.68	41561.7	0	13.229	119.479	16.509	130236	1.048	12.991	33.26	4.675	127897
Case8	Case8_[14038,49726].im3	All	CD8+	all	34	648299	52.4	455	0.001	7.448	84.665	172.218	24.779	617207	0	0.01	0.978	0.035	76.543	0	0.026	2.909	0.113	189.397	0	2.981	24.268	2.202	21733.3	1.244	12.867	31.653	5.466	93803.9	0	2.722	15.788	1.841	19841.7	0	1.726	54.195	6.643	12580.8	2.164	9.565	29.141	3.584	69727.8
Case8	Case8_[14038,49726].im3	All	CD206+	all	50	648299	77.1	744.7	0.0017	2.896	47.686	188.048	26.393	568938	0	0.049	2.483	0.083	583.407	0	0.567	19.217	1.06	6761.13	0	0.427	5.026	0.306	5095.29	0.954	8.879	27.106	3.762	105935	0	2.392	19.941	1.119	28533.5	0	0.334	7.901	0.448	3988.27	2.455	9.072	22.391	2.31	108241
Case8	Case8_[14038,49726].im3	All	FAP+	all	40	648299	61.7	797.7	0.0018	6.53	71.857	201.286	25.292	918329	0	0.004	1.449	0.011	54.893	0	0.007	2.165	0.015	91.267	0	0.243	3.075	0.127	3106.8	1.537	16.474	57.534	5.706	210537	0	3.245	14.471	1.221	41471.1	0	0.216	9.065	0.167	2756.73	1.298	9.423	43.807	2.497	120427
Case8	Case8_[14038,49726].im3	All	CD20+	all	166	648299	256.1	2439.7	0.0055	6.256	78.595	193.803	24.66	3.07195e+06	0	0.06	5.242	0.177	2354.62	0	0.008	2.906	0.02	319.707	0	0.366	6.869	0.206	14323.1	0.667	9.057	27.53	2.958	353994	0	6.852	20.191	2.132	267802	0.822	37.867	161.299	22.492	1.48007e+06	0.682	12.617	32.899	3.34	493147
Case8	Case8_[14038,49726].im3	All	Other	all	2300	648299	3547.7	57058.5	0.1291	3.079	46.422	206.54	23.674	4.24352e+07	0	0.01	5.089	0.039	9279.69	0	0.012	9.338	0.045	10921.5	0	0.216	6.774	0.108	197320	0.716	15.623	55.076	6.881	1.42811e+07	0	3.108	21.46	1.355	2.84088e+06	0	0.363	66.592	0.695	332076	0.444	10.113	66.646	2.881	9.24449e+06
Case8	Case8_[14038,49726].im3	All	CD68+	all	35	648299	54	684.7	0.0015	8.444	55.115	131.505	21.309	604610	0	0.013	2.196	0.014	138.185	0	0.05	8.07	0.072	546.778	0	0.453	12.745	0.389	4973.64	1.565	11.206	36.267	3.483	122928	0	6.28	44.735	4.354	68891.6	0	5.466	90.815	13.312	59963.9	3.57	11.698	33.614	3.836	128325
Case8	Case8_[14038,49726].im3	All	All	all	2670	648299	4118.5	62795	0.1421	2.896	48.745	206.54	25.466	4.90385e+07	0	0.023	13.362	0.194	23159.8	0	0.019	19.217	0.172	18966.9	0	0.247	24.268	0.401	248879	0.667	15.182	57.534	6.703	1.52732e+07	0	3.289	44.735	1.908	3.30899e+06	0	2.01	161.299	11.626	2.02167e+06	0.444	10.231	66.646	3.109	1.02923e+07
Case8	Case8_[14038,50424].im3	Stroma	CD4+	all	35	410080	85.3	392.4	0.001	5.409	74.341	187.321	28.042	467310	0	1.273	15.519	1.445	8000.38	0	0.072	5.38	0.066	451.961	0	0.206	1.884	0.126	1296.85	0.912	7.326	29.745	4.058	46053.4	0	1.94	9.233	1.03	12192.1	0	0.247	2.802	0.119	1551.47	1.691	8.778	24.468	2.586	55178.4
Case8	Case8_[14038,50424].im3	Stroma	CD8+	all	71	410080	173	823.8	0.002	6.545	76.122	189.961	28.784	1.00465e+06	0	0.071	4.689	0.142	943.037	0	0.061	4.212	0.184	806.21	0	1.446	12.089	1.269	19084.7	1.102	9.373	34.832	4.267	123704	0	2.389	18.764	1.166	31536.5	0	0.619	35.022	1.436	8163.84	2.192	7.828	26.219	1.951	103309
Case8	Case8_[14038,50424].im3	Stroma	CD206+	all	53	410080	129	796	0.0019	4.868	54.315	142.478	19.027	692677	0	0.072	2.83	0.108	922.094	0	0.49	15.114	0.597	6247.46	0	0.518	5.98	0.273	6609.58	1.296	9.464	42.721	4.602	120697	0	3.079	17.723	1.547	39271	0	0.213	22.634	0.154	2711.24	1.696	9.212	24.281	2.355	117485
Case8	Case8_[14038,50424].im3	Stroma	FAP+	all	19	410080	46.3	355.4	0.0009	19.532	67.864	152.695	18.149	386349	0	0.007	1.573	0.016	38.276	0	0.01	2.51	0.023	58.81	0	0.386	2.538	0.228	2199.05	1.557	19.869	47.329	6.255	113115	0	4.636	13.491	1.533	26393.6	0	0.154	3.517	0.088	876.844	2.407	10.231	24.693	2.111	58242.8
Case8	Case8_[14038,50424].im3	Stroma	CD20+	all	22	410080	53.6	199.1	0.0005	3.89	75.887	198.25	32.411	242005	0	0.056	1.433	0.077	178.095	0	0.046	1.668	0.094	145.454	0	0.324	1.978	0.184	1031.8	1.386	6.374	15.208	2.421	20325.2	0	3.731	15.084	1.853	11897.4	0.358	12.727	59.001	8.509	40585.4	2.765	8.294	18.088	2.089	26448.5
Case8	Case8_[14038,50424].im3	Stroma	Other	all	2000	410080	4877.1	51610	0.1259	0	41.292	224.925	21.935	3.41411e+07	0	0.01	5.682	0.047	8394.43	0	0.011	11.48	0.039	9272.71	0	0.243	5.299	0.117	200951	0.7	14.543	50.572	6.139	1.20248e+07	0	3.343	22.032	1.382	2.76436e+06	0	0.185	31.795	0.223	153273	0.168	9.888	30.519	2.506	8.17597e+06
Case8	Case8_[14038,50424].im3	Stroma	CD68+	all	13	410080	31.7	298.1	0.0007	7.366	45.95	97.444	17.534	219458	0	0.014	1.608	0.015	65.159	0	0.119	5.479	0.131	570.59	0	0.4	3.149	0.267	1909.82	1.645	10.349	28.836	3.809	49425.4	0	4.304	21.995	2.187	20556.6	0	0.424	15.588	1.727	2026.63	2.51	9.058	29.164	2.334	43261.4
Case8	Case8_[14038,50424].im3	Stroma	All	all	2214	410080	5398.9	54480.4	0.1329	0	42.584	224.925	23.531	3.71683e+07	0	0.021	15.519	0.226	18569.3	0	0.02	15.114	0.139	17553.2	0	0.267	12.089	0.349	233142	0.7	14.32	50.572	6.156	1.24991e+07	0	3.33	22.032	1.42	2.90687e+06	0	0.243	59.001	1.76	211896	0.168	9.831	30.519	2.498	8.58093e+06
Case8	Case8_[14038,50424].im3	Blank	CD4+	all	0	238219	0	0	0	#N/A	#N/A	#N/A	#N/A	0	#N/A	#N/A	#N/A	#N/A	0	#N/A	#N/A	#N/A	#N/A	0	#N/A	#N/A	#N/A	#N/A	0	#N/A	#N/A	#N/A	#N/A	0	#N/A	#N/A	#N/A	#N/A	0	#N/A	#N/A	#N/A	#N/A	0	#N/A	#N/A	#N/A	#N/A	0
Case8	Case8_[14038,50424].im3	Blank	CD8+	all	0	238219	0	0	0	#N/A	#N/A	#N/A	#N/A	0	#N/A	#N/A	#N/A	#N/A	0	#N/A	#N/A	#N/A	#N/A	0	#N/A	#N/A	#N/A	#N/A	0	#N/A	#N/A	#N/A	#N/A	0	#N/A	#N/A	#N/A	#N/A	0	#N/A	#N/A	#N/A	#N/A	0	#N/A	#N/A	#N/A	#N/A	0
Case8	Case8_[14038,50424].im3	Blank	CD206+	all	0	238219	0	0	0	#N/A	#N/A	#N/A	#N/A	0	#N/A	#N/A	#N/A	#N/A	0	#N/A	#N/A	#N/A	#N/A	0	#N/A	#N/A	#N/A	#N/A	0	#N/A	#N/A	#N/A	#N/A	0	#N/A	#N/A	#N/A	#N/A	0	#N/A	#N/A	#N/A	#N/A	0	#N/A	#N/A	#N/A	#N/A	0
Case8	Case8_[14038,50424].im3	Blank	FAP+	all	0	238219	0	0	0	#N/A	#N/A	#N/A	#N/A	0	#N/A	#N/A	#N/A	#N/A	0	#N/A	#N/A	#N/A	#N/A	0	#N/A	#N/A	#N/A	#N/A	0	#N/A	#N/A	#N/A	#N/A	0	#N/A	#N/A	#N/A	#N/A	0	#N/A	#N/A	#N/A	#N/A	0	#N/A	#N/A	#N/A	#N/A	0
Case8	Case8_[14038,50424].im3	Blank	CD20+	all	0	238219	0	0	0	#N/A	#N/A	#N/A	#N/A	0	#N/A	#N/A	#N/A	#N/A	0	#N/A	#N/A	#N/A	#N/A	0	#N/A	#N/A	#N/A	#N/A	0	#N/A	#N/A	#N/A	#N/A	0	#N/A	#N/A	#N/A	#N/A	0	#N/A	#N/A	#N/A	#N/A	0	#N/A	#N/A	#N/A	#N/A	0
Case8	Case8_[14038,50424].im3	Blank	Other	all	1	238219	4.2	5.1	0	17.272	33.531	59.101	#N/A	2749.5	0	0.051	0.523	#N/A	4.167	0	0.01	0.202	#N/A	0.779	0	0.128	0.486	#N/A	10.528	3.253	4.428	6.837	#N/A	363.086	0	0.95	1.69	#N/A	77.908	0	0.14	0.952	#N/A	11.483	3.173	4.774	5.903	#N/A	391.456
Case8	Case8_[14038,50424].im3	Blank	CD68+	all	0	238219	0	0	0	#N/A	#N/A	#N/A	#N/A	0	#N/A	#N/A	#N/A	#N/A	0	#N/A	#N/A	#N/A	#N/A	0	#N/A	#N/A	#N/A	#N/A	0	#N/A	#N/A	#N/A	#N/A	0	#N/A	#N/A	#N/A	#N/A	0	#N/A	#N/A	#N/A	#N/A	0	#N/A	#N/A	#N/A	#N/A	0
Case8	Case8_[14038,50424].im3	Blank	All	all	1	238219	4.2	5.1	0	17.272	33.531	59.101	#N/A	2749.5	0	0.051	0.523	#N/A	4.167	0	0.01	0.202	#N/A	0.779	0	0.128	0.486	#N/A	10.528	3.253	4.428	6.837	#N/A	363.086	0	0.95	1.69	#N/A	77.908	0	0.14	0.952	#N/A	11.483	3.173	4.774	5.903	#N/A	391.456
Case8	Case8_[14038,50424].im3	All	CD4+	all	35	648299	54	392.4	0.001	5.409	74.341	187.321	28.042	467310	0	1.273	15.519	1.445	8000.38	0	0.072	5.38	0.066	451.961	0	0.206	1.884	0.126	1296.85	0.912	7.326	29.745	4.058	46053.4	0	1.94	9.233	1.03	12192.1	0	0.247	2.802	0.119	1551.47	1.691	8.778	24.468	2.586	55178.4
Case8	Case8_[14038,50424].im3	All	CD8+	all	71	648299	110	823.8	0.002	6.545	76.122	189.961	28.784	1.00465e+06	0	0.071	4.689	0.142	943.037	0	0.061	4.212	0.184	806.21	0	1.446	12.089	1.269	19084.7	1.102	9.373	34.832	4.267	123704	0	2.389	18.764	1.166	31536.5	0	0.619	35.022	1.436	8163.84	2.192	7.828	26.219	1.951	103309
Case8	Case8_[14038,50424].im3	All	CD206+	all	53	648299	81.8	796	0.0019	4.868	54.315	142.478	19.027	692677	0	0.072	2.83	0.108	922.094	0	0.49	15.114	0.597	6247.46	0	0.518	5.98	0.273	6609.58	1.296	9.464	42.721	4.602	120697	0	3.079	17.723	1.547	39271	0	0.213	22.634	0.154	2711.24	1.696	9.212	24.281	2.355	117485
Case8	Case8_[14038,50424].im3	All	FAP+	all	19	648299	29.3	355.4	0.0009	19.532	67.864	152.695	18.149	386349	0	0.007	1.573	0.016	38.276	0	0.01	2.51	0.023	58.81	0	0.386	2.538	0.228	2199.05	1.557	19.869	47.329	6.255	113115	0	4.636	13.491	1.533	26393.6	0	0.154	3.517	0.088	876.844	2.407	10.231	24.693	2.111	58242.8
Case8	Case8_[14038,50424].im3	All	CD20+	all	22	648299	33.9	199.1	0.0005	3.89	75.887	198.25	32.411	242005	0	0.056	1.433	0.077	178.095	0	0.046	1.668	0.094	145.454	0	0.324	1.978	0.184	1031.8	1.386	6.374	15.208	2.421	20325.2	0	3.731	15.084	1.853	11897.4	0.358	12.727	59.001	8.509	40585.4	2.765	8.294	18.088	2.089	26448.5
Case8	Case8_[14038,50424].im3	All	Other	all	2001	648299	3086.5	51615.1	0.1259	0	41.291	224.925	21.931	3.41439e+07	0	0.01	5.682	0.047	8398.6	0	0.011	11.48	0.039	9273.49	0	0.243	5.299	0.117	200962	0.7	14.542	50.572	6.14	1.20251e+07	0	3.343	22.032	1.382	2.76444e+06	0	0.185	31.795	0.223	153284	0.168	9.888	30.519	2.507	8.17636e+06
Case8	Case8_[14038,50424].im3	All	CD68+	all	13	648299	20.1	298.1	0.0007	7.366	45.95	97.444	17.534	219458	0	0.014	1.608	0.015	65.159	0	0.119	5.479	0.131	570.59	0	0.4	3.149	0.267	1909.82	1.645	10.349	28.836	3.809	49425.4	0	4.304	21.995	2.187	20556.6	0	0.424	15.588	1.727	2026.63	2.51	9.058	29.164	2.334	43261.4
Case8	Case8_[14038,50424].im3	All	All	all	2215	648299	3416.6	54485.5	0.1329	0	42.584	224.925	23.527	3.71711e+07	0	0.021	15.519	0.226	18573.5	0	0.02	15.114	0.139	17554	0	0.267	12.089	0.349	233153	0.7	14.319	50.572	6.157	1.24994e+07	0	3.33	22.032	1.42	2.90695e+06	0	0.243	59.001	1.76	211908	0.168	9.831	30.519	2.5	8.58133e+06
Case7	Case7_[9186,48371].im3	Stroma	CD4+	all	1218	692911	1757.8	19783.4	0.0286	5.686	99.88	291.163	29.419	3.16565e+07	0	1.118	5.725	0.317	354275	0	0.105	6.037	0.085	33267.6	0	0.294	2.235	0.082	93048.5	0.364	1.566	9.286	0.321	496261	0	1.124	7.394	0.365	356403	0	2.199	27.672	1.402	697099	1.572	7.385	24.281	0.969	2.34061e+06
Case7	Case7_[9186,48371].im3	Stroma	CD8+	all	97	692911	140	1750.1	0.0025	16.792	117.265	264.665	27.372	3.28787e+06	0	1.113	4.922	0.5	31213.4	0	0.077	1.95	0.062	2157.03	0	0.514	2.524	0.124	14411.9	0.559	1.87	6.194	0.563	52440.7	0	1.02	6.113	0.405	28601	0	1.349	17.243	1.314	37810.4	1.702	7.755	30.967	1.896	217432
Case7	Case7_[9186,48371].im3	Stroma	CD206+	all	142	692911	204.9	2150.6	0.0031	5.624	84.385	268.773	33.493	2.90738e+06	0	0.675	4.143	0.281	23263.1	0	0.384	5.31	0.132	13220.5	0	0.216	2.826	0.071	7431.21	0.474	1.885	5.898	0.494	64944.6	0	1.142	8.301	0.435	39334.9	0	1.621	31.5	1.509	55836.5	2.506	8.488	35.494	1.924	292461
Case7	Case7_[9186,48371].im3	Stroma	FAP+	all	0	692911	0	0	0	#N/A	#N/A	#N/A	#N/A	0	#N/A	#N/A	#N/A	#N/A	0	#N/A	#N/A	#N/A	#N/A	0	#N/A	#N/A	#N/A	#N/A	0	#N/A	#N/A	#N/A	#N/A	0	#N/A	#N/A	#N/A	#N/A	0	#N/A	#N/A	#N/A	#N/A	0	#N/A	#N/A	#N/A	#N/A	0
Case7	Case7_[9186,48371].im3	Stroma	CD20+	all	1370	692911	1977.2	21702.5	0.0313	5.931	84.622	256.049	28.809	2.94222e+07	0	0.619	3.07	0.285	215328	0	0.117	2.342	0.065	40738.6	0	0.218	3.494	0.07	75834.7	0.302	1.566	7.999	0.306	544328	0	2.533	15.063	1.1	880690	0	9.062	100.46	6.417	3.15075e+06	0.806	7.405	35.816	1.105	2.57453e+06
Case7	Case7_[9186,48371].im3	Stroma	Other	all	4572	692911	6598.3	95680.2	0.1381	5.206	62.416	250.194	29.097	9.56758e+07	0	1.066	7.177	0.557	1.63451e+06	0	0.157	4.068	0.154	240492	0	0.33	8.251	0.145	505877	0.168	1.709	16.763	0.486	2.61918e+06	0	0.788	24.805	0.299	1.2086e+06	0	0.766	29.532	0.706	1.17354e+06	0	8.784	83.531	2.708	1.34644e+07
Case7	Case7_[9186,48371].im3	Stroma	CD68+	all	0	692911	0	0	0	#N/A	#N/A	#N/A	#N/A	0	#N/A	#N/A	#N/A	#N/A	0	#N/A	#N/A	#N/A	#N/A	0	#N/A	#N/A	#N/A	#N/A	0	#N/A	#N/A	#N/A	#N/A	0	#N/A	#N/A	#N/A	#N/A	0	#N/A	#N/A	#N/A	#N/A	0	#N/A	#N/A	#N/A	#N/A	0
Case7	Case7_[9186,48371].im3	Stroma	All	all	7399	692911	10678	141067	0.2036	5.206	72.102	291.163	32.536	1.6295e+08	0	0.999	7.177	0.508	2.25859e+06	0	0.146	6.037	0.136	329876	0	0.308	8.251	0.132	696604	0.168	1.671	16.763	0.44	3.77716e+06	0	1.112	24.805	0.878	2.51363e+06	0	2.263	100.46	4.377	5.11503e+06	0	8.358	83.531	2.293	1.88895e+07
Case7	Case7_[9186,48371].im3	Blank	CD4+	all	0	684530	0	0	0	#N/A	#N/A	#N/A	#N/A	0	#N/A	#N/A	#N/A	#N/A	0	#N/A	#N/A	#N/A	#N/A	0	#N/A	#N/A	#N/A	#N/A	0	#N/A	#N/A	#N/A	#N/A	0	#N/A	#N/A	#N/A	#N/A	0	#N/A	#N/A	#N/A	#N/A	0	#N/A	#N/A	#N/A	#N/A	0
Case7	Case7_[9186,48371].im3	Blank	CD8+	all	0	684530	0	0	0	#N/A	#N/A	#N/A	#N/A	0	#N/A	#N/A	#N/A	#N/A	0	#N/A	#N/A	#N/A	#N/A	0	#N/A	#N/A	#N/A	#N/A	0	#N/A	#N/A	#N/A	#N/A	0	#N/A	#N/A	#N/A	#N/A	0	#N/A	#N/A	#N/A	#N/A	0	#N/A	#N/A	#N/A	#N/A	0
Case7	Case7_[9186,48371].im3	Blank	CD206+	all	0	684530	0	0	0	#N/A	#N/A	#N/A	#N/A	0	#N/A	#N/A	#N/A	#N/A	0	#N/A	#N/A	#N/A	#N/A	0	#N/A	#N/A	#N/A	#N/A	0	#N/A	#N/A	#N/A	#N/A	0	#N/A	#N/A	#N/A	#N/A	0	#N/A	#N/A	#N/A	#N/A	0	#N/A	#N/A	#N/A	#N/A	0
Case7	Case7_[9186,48371].im3	Blank	FAP+	all	0	684530	0	0	0	#N/A	#N/A	#N/A	#N/A	0	#N/A	#N/A	#N/A	#N/A	0	#N/A	#N/A	#N/A	#N/A	0	#N/A	#N/A	#N/A	#N/A	0	#N/A	#N/A	#N/A	#N/A	0	#N/A	#N/A	#N/A	#N/A	0	#N/A	#N/A	#N/A	#N/A	0	#N/A	#N/A	#N/A	#N/A	0
Case7	Case7_[9186,48371].im3	Blank	CD20+	all	0	684530	0	0	0	#N/A	#N/A	#N/A	#N/A	0	#N/A	#N/A	#N/A	#N/A	0	#N/A	#N/A	#N/A	#N/A	0	#N/A	#N/A	#N/A	#N/A	0	#N/A	#N/A	#N/A	#N/A	0	#N/A	#N/A	#N/A	#N/A	0	#N/A	#N/A	#N/A	#N/A	0	#N/A	#N/A	#N/A	#N/A	0
Case7	Case7_[9186,48371].im3	Blank	Other	all	1	684530	1.5	22.5	0	47.05	96.992	142.611	#N/A	35014.2	0	0.051	0.449	#N/A	18.411	0	0.044	0.937	#N/A	15.823	0	0.249	0.794	#N/A	90.024	1.864	4.113	5.668	#N/A	1484.85	0.063	1.532	3.689	#N/A	553.136	0	1.159	4.182	#N/A	418.576	1.991	5.944	8.126	#N/A	2145.95
Case7	Case7_[9186,48371].im3	Blank	CD68+	all	0	684530	0	0	0	#N/A	#N/A	#N/A	#N/A	0	#N/A	#N/A	#N/A	#N/A	0	#N/A	#N/A	#N/A	#N/A	0	#N/A	#N/A	#N/A	#N/A	0	#N/A	#N/A	#N/A	#N/A	0	#N/A	#N/A	#N/A	#N/A	0	#N/A	#N/A	#N/A	#N/A	0	#N/A	#N/A	#N/A	#N/A	0
Case7	Case7_[9186,48371].im3	Blank	All	all	1	684530	1.5	22.5	0	47.05	96.992	142.611	#N/A	35014.2	0	0.051	0.449	#N/A	18.411	0	0.044	0.937	#N/A	15.823	0	0.249	0.794	#N/A	90.024	1.864	4.113	5.668	#N/A	1484.85	0.063	1.532	3.689	#N/A	553.136	0	1.159	4.182	#N/A	418.576	1.991	5.944	8.126	#N/A	2145.95
Case7	Case7_[9186,48371].im3	All	CD4+	all	1218	1377441	884.25	19783.4	0.0286	5.686	99.88	291.163	29.419	3.16565e+07	0	1.118	5.725	0.317	354275	0	0.105	6.037	0.085	33267.6	0	0.294	2.235	0.082	93048.5	0.364	1.566	9.286	0.321	496261	0	1.124	7.394	0.365	356403	0	2.199	27.672	1.402	697099	1.572	7.385	24.281	0.969	2.34061e+06
Case7	Case7_[9186,48371].im3	All	CD8+	all	97	1377441	70.4	1750.1	0.0025	16.792	117.265	264.665	27.372	3.28787e+06	0	1.113	4.922	0.5	31213.4	0	0.077	1.95	0.062	2157.03	0	0.514	2.524	0.124	14411.9	0.559	1.87	6.194	0.563	52440.7	0	1.02	6.113	0.405	28601	0	1.349	17.243	1.314	37810.4	1.702	7.755	30.967	1.896	217432
Case7	Case7_[9186,48371].im3	All	CD206+	all	142	1377441	103.1	2150.6	0.0031	5.624	84.385	268.773	33.493	2.90738e+06	0	0.675	4.143	0.281	23263.1	0	0.384	5.31	0.132	13220.5	0	0.216	2.826	0.071	7431.21	0.474	1.885	5.898	0.494	64944.6	0	1.142	8.301	0.435	39334.9	0	1.621	31.5	1.509	55836.5	2.506	8.488	35.494	1.924	292461
Case7	Case7_[9186,48371].im3	All	FAP+	all	0	1377441	0	0	0	#N/A	#N/A	#N/A	#N/A	0	#N/A	#N/A	#N/A	#N/A	0	#N/A	#N/A	#N/A	#N/A	0	#N/A	#N/A	#N/A	#N/A	0	#N/A	#N/A	#N/A	#N/A	0	#N/A	#N/A	#N/A	#N/A	0	#N/A	#N/A	#N/A	#N/A	0	#N/A	#N/A	#N/A	#N/A	0
Case7	Case7_[9186,48371].im3	All	CD20+	all	1370	1377441	994.6	21702.5	0.0313	5.931	84.622	256.049	28.809	2.94222e+07	0	0.619	3.07	0.285	215328	0	0.117	2.342	0.065	40738.6	0	0.218	3.494	0.07	75834.7	0.302	1.566	7.999	0.306	544328	0	2.533	15.063	1.1	880690	0	9.062	100.46	6.417	3.15075e+06	0.806	7.405	35.816	1.105	2.57453e+06
Case7	Case7_[9186,48371].im3	All	Other	all	4573	1377441	3319.9	95702.7	0.1381	5.206	62.424	250.194	29.098	9.57109e+07	0	1.066	7.177	0.558	1.63453e+06	0	0.157	4.068	0.154	240508	0	0.33	8.251	0.145	505967	0.168	1.709	16.763	0.487	2.62067e+06	0	0.789	24.805	0.3	1.20915e+06	0	0.766	29.532	0.706	1.17396e+06	0	8.783	83.531	2.708	1.34666e+07
Case7	Case7_[9186,48371].im3	All	CD68+	all	0	1377441	0	0	0	#N/A	#N/A	#N/A	#N/A	0	#N/A	#N/A	#N/A	#N/A	0	#N/A	#N/A	#N/A	#N/A	0	#N/A	#N/A	#N/A	#N/A	0	#N/A	#N/A	#N/A	#N/A	0	#N/A	#N/A	#N/A	#N/A	0	#N/A	#N/A	#N/A	#N/A	0	#N/A	#N/A	#N/A	#N/A	0
Case7	Case7_[9186,48371].im3	All	All	all	7400	1377441	5372.3	141089	0.2036	5.206	72.106	291.163	32.535	1.62985e+08	0	0.999	7.177	0.508	2.25861e+06	0	0.146	6.037	0.136	329892	0	0.308	8.251	0.132	696694	0.168	1.672	16.763	0.441	3.77864e+06	0	1.112	24.805	0.878	2.51418e+06	0	2.263	100.46	4.377	5.11545e+06	0	8.358	83.531	2.293	1.88916e+07
Case7	Case7_[9479,49418].im3	Stroma	CD4+	all	179	563721	317.5	2023.6	0.0036	10.097	131.791	321.051	40.493	4.27265e+06	0	1.651	4.676	0.512	53527.3	0	0.134	2.504	0.167	4333.38	0	0.463	1.83	0.137	14998.9	0.613	2.171	5.907	0.673	70373.2	0	0.851	6.227	0.324	27598.3	0	0.579	15.505	0.487	18782.3	1.331	10.031	26.484	2.957	325197
Case7	Case7_[9479,49418].im3	Stroma	CD8+	all	76	563721	135	1171.2	0.0021	22.982	132.05	316.278	40.346	2.47779e+06	0	1.762	4.998	0.689	33069.2	0	0.065	2.676	0.061	1226.08	0	0.653	2.57	0.173	12245.6	0.712	2.933	11.292	1.149	55035.5	0	1.108	5.303	0.416	20788.4	0	0.628	4.904	0.294	11790.7	3.443	11.18	25.921	3.405	209789
Case7	Case7_[9479,49418].im3	Stroma	CD206+	all	137	563721	243	1923.9	0.0034	4.905	85.48	314.05	40.578	2.63467e+06	0	0.783	2.949	0.383	24129.8	0	0.379	5.502	0.171	11666.7	0	0.232	1.893	0.126	7143.93	0.502	2.217	7.571	0.917	68331.3	0	0.959	6.473	0.478	29569.4	0	0.491	4.659	0.337	15119.7	1.004	9.755	24.134	2.377	300665
Case7	Case7_[9479,49418].im3	Stroma	FAP+	all	0	563721	0	0	0	#N/A	#N/A	#N/A	#N/A	0	#N/A	#N/A	#N/A	#N/A	0	#N/A	#N/A	#N/A	#N/A	0	#N/A	#N/A	#N/A	#N/A	0	#N/A	#N/A	#N/A	#N/A	0	#N/A	#N/A	#N/A	#N/A	0	#N/A	#N/A	#N/A	#N/A	0	#N/A	#N/A	#N/A	#N/A	0
Case7	Case7_[9479,49418].im3	Stroma	CD20+	all	4	563721	7.1	31.8	0.0001	40.797	132.41	247.532	46.801	67529.3	0	0.899	2.062	0.105	458.544	0	0.044	0.743	0.018	22.197	0	0.304	0.674	0.071	155.205	0.783	1.673	3.51	0.682	853.479	0	1.56	6.627	1.174	795.542	0	4.41	18.686	3.522	2249.19	3.934	8.046	13.014	1.709	4103.56
Case7	Case7_[9479,49418].im3	Stroma	Other	all	2796	563721	4959.9	58289.4	0.1034	4.769	75.775	326.586	34.468	7.07617e+07	0	1.661	7.856	0.712	1.55156e+06	0	0.205	3.173	0.195	191707	0	0.433	3.481	0.184	404003	0.087	1.668	8.503	0.619	1.55783e+06	0	0.603	12.508	0.258	563008	0	0.305	9.335	0.171	284495	0	11.294	55.868	3.515	1.05466e+07
Case7	Case7_[9479,49418].im3	Stroma	CD68+	all	0	563721	0	0	0	#N/A	#N/A	#N/A	#N/A	0	#N/A	#N/A	#N/A	#N/A	0	#N/A	#N/A	#N/A	#N/A	0	#N/A	#N/A	#N/A	#N/A	0	#N/A	#N/A	#N/A	#N/A	0	#N/A	#N/A	#N/A	#N/A	0	#N/A	#N/A	#N/A	#N/A	0	#N/A	#N/A	#N/A	#N/A	0
Case7	Case7_[9479,49418].im3	Stroma	All	all	3193	563721	5664.1	63444.7	0.1125	4.769	78.928	326.586	38.127	8.02246e+07	0	1.636	7.856	0.71	1.66285e+06	0	0.206	5.502	0.196	208959	0	0.431	3.481	0.188	438582	0.087	1.724	11.292	0.711	1.75263e+06	0	0.631	12.508	0.311	641835	0	0.327	18.686	0.29	332507	0	11.203	55.868	3.451	1.13871e+07
Case7	Case7_[9479,49418].im3	Blank	CD4+	all	0	761201	0	0	0	#N/A	#N/A	#N/A	#N/A	0	#N/A	#N/A	#N/A	#N/A	0	#N/A	#N/A	#N/A	#N/A	0	#N/A	#N/A	#N/A	#N/A	0	#N/A	#N/A	#N/A	#N/A	0	#N/A	#N/A	#N/A	#N/A	0	#N/A	#N/A	#N/A	#N/A	0	#N/A	#N/A	#N/A	#N/A	0
Case7	Case7_[9479,49418].im3	Blank	CD8+	all	0	761201	0	0	0	#N/A	#N/A	#N/A	#N/A	0	#N/A	#N/A	#N/A	#N/A	0	#N/A	#N/A	#N/A	#N/A	0	#N/A	#N/A	#N/A	#N/A	0	#N/A	#N/A	#N/A	#N/A	0	#N/A	#N/A	#N/A	#N/A	0	#N/A	#N/A	#N/A	#N/A	0	#N/A	#N/A	#N/A	#N/A	0
Case7	Case7_[9479,49418].im3	Blank	CD206+	all	0	761201	0	0	0	#N/A	#N/A	#N/A	#N/A	0	#N/A	#N/A	#N/A	#N/A	0	#N/A	#N/A	#N/A	#N/A	0	#N/A	#N/A	#N/A	#N/A	0	#N/A	#N/A	#N/A	#N/A	0	#N/A	#N/A	#N/A	#N/A	0	#N/A	#N/A	#N/A	#N/A	0	#N/A	#N/A	#N/A	#N/A	0
Case7	Case7_[9479,49418].im3	Blank	FAP+	all	0	761201	0	0	0	#N/A	#N/A	#N/A	#N/A	0	#N/A	#N/A	#N/A	#N/A	0	#N/A	#N/A	#N/A	#N/A	0	#N/A	#N/A	#N/A	#N/A	0	#N/A	#N/A	#N/A	#N/A	0	#N/A	#N/A	#N/A	#N/A	0	#N/A	#N/A	#N/A	#N/A	0	#N/A	#N/A	#N/A	#N/A	0
Case7	Case7_[9479,49418].im3	Blank	CD20+	all	1	761201	1.3	12.6	0	58.82	134.811	190.116	#N/A	27231.8	0	0.036	0.46	#N/A	7.278	0	0.01	0.274	#N/A	1.936	0	0.136	0.425	#N/A	27.566	1.666	3.655	4.983	#N/A	738.362	0.538	4.468	10.653	#N/A	902.575	1.21	16.753	58.962	#N/A	3384.04	2.13	5.766	9.672	#N/A	1164.8
Case7	Case7_[9479,49418].im3	Blank	Other	all	2	761201	2.6	37.5	0	44.8	100.793	164.629	23.351	60576.6	0	0.375	1.488	0.161	225.401	0	0.041	0.897	0.038	24.37	0	0.249	1.066	0.004	149.762	1.176	3.277	5.678	0.834	1969.46	0	1.239	3.85	0.416	744.604	0	1.117	3.782	0.872	671.309	1.41	5.755	10.119	0.436	3458.86
Case7	Case7_[9479,49418].im3	Blank	CD68+	all	0	761201	0	0	0	#N/A	#N/A	#N/A	#N/A	0	#N/A	#N/A	#N/A	#N/A	0	#N/A	#N/A	#N/A	#N/A	0	#N/A	#N/A	#N/A	#N/A	0	#N/A	#N/A	#N/A	#N/A	0	#N/A	#N/A	#N/A	#N/A	0	#N/A	#N/A	#N/A	#N/A	0	#N/A	#N/A	#N/A	#N/A	0
Case7	Case7_[9479,49418].im3	Blank	All	all	3	761201	3.9	50.1	0.0001	44.8	109.35	190.116	26.382	87808.4	0	0.29	1.488	0.232	232.678	0	0.033	0.897	0.032	26.307	0	0.221	1.066	0.065	177.328	1.176	3.372	5.678	0.641	2707.82	0	2.051	10.653	1.904	1647.18	0	5.05	58.962	9.083	4055.35	1.41	5.758	10.119	0.309	4623.66
Case7	Case7_[9479,49418].im3	All	CD4+	all	179	1324922	135.1	2023.6	0.0036	10.097	131.791	321.051	40.493	4.27265e+06	0	1.651	4.676	0.512	53527.3	0	0.134	2.504	0.167	4333.38	0	0.463	1.83	0.137	14998.9	0.613	2.171	5.907	0.673	70373.2	0	0.851	6.227	0.324	27598.3	0	0.579	15.505	0.487	18782.3	1.331	10.031	26.484	2.957	325197
Case7	Case7_[9479,49418].im3	All	CD8+	all	76	1324922	57.4	1171.2	0.0021	22.982	132.05	316.278	40.346	2.47779e+06	0	1.762	4.998	0.689	33069.2	0	0.065	2.676	0.061	1226.08	0	0.653	2.57	0.173	12245.6	0.712	2.933	11.292	1.149	55035.5	0	1.108	5.303	0.416	20788.4	0	0.628	4.904	0.294	11790.7	3.443	11.18	25.921	3.405	209789
Case7	Case7_[9479,49418].im3	All	CD206+	all	137	1324922	103.4	1923.9	0.0034	4.905	85.48	314.05	40.578	2.63467e+06	0	0.783	2.949	0.383	24129.8	0	0.379	5.502	0.171	11666.7	0	0.232	1.893	0.126	7143.93	0.502	2.217	7.571	0.917	68331.3	0	0.959	6.473	0.478	29569.4	0	0.491	4.659	0.337	15119.7	1.004	9.755	24.134	2.377	300665
Case7	Case7_[9479,49418].im3	All	FAP+	all	0	1324922	0	0	0	#N/A	#N/A	#N/A	#N/A	0	#N/A	#N/A	#N/A	#N/A	0	#N/A	#N/A	#N/A	#N/A	0	#N/A	#N/A	#N/A	#N/A	0	#N/A	#N/A	#N/A	#N/A	0	#N/A	#N/A	#N/A	#N/A	0	#N/A	#N/A	#N/A	#N/A	0	#N/A	#N/A	#N/A	#N/A	0
Case7	Case7_[9479,49418].im3	All	CD20+	all	5	1324922	3.8	44.4	0.0001	40.797	133.091	247.532	40.532	94761.1	0	0.654	2.062	0.387	465.821	0	0.034	0.743	0.022	24.134	0	0.257	0.674	0.098	182.771	0.783	2.236	4.983	1.078	1591.84	0	2.385	10.653	1.66	1698.12	0	7.912	58.962	6.344	5633.23	2.13	7.399	13.014	1.828	5268.37
Case7	Case7_[9479,49418].im3	All	Other	all	2798	1324922	2111.8	58326.9	0.1035	4.769	75.791	326.586	34.465	7.08223e+07	0	1.661	7.856	0.712	1.55179e+06	0	0.205	3.173	0.195	191731	0	0.433	3.481	0.184	404153	0.087	1.669	8.503	0.62	1.5598e+06	0	0.603	12.508	0.259	563753	0	0.305	9.335	0.173	285166	0	11.29	55.868	3.517	1.05501e+07
Case7	Case7_[9479,49418].im3	All	CD68+	all	0	1324922	0	0	0	#N/A	#N/A	#N/A	#N/A	0	#N/A	#N/A	#N/A	#N/A	0	#N/A	#N/A	#N/A	#N/A	0	#N/A	#N/A	#N/A	#N/A	0	#N/A	#N/A	#N/A	#N/A	0	#N/A	#N/A	#N/A	#N/A	0	#N/A	#N/A	#N/A	#N/A	0	#N/A	#N/A	#N/A	#N/A	0
Case7	Case7_[9479,49418].im3	All	All	all	3196	1324922	2412.2	63494.8	0.1126	4.769	78.952	326.586	38.127	8.03124e+07	0	1.635	7.856	0.71	1.66308e+06	0	0.205	5.502	0.196	208986	0	0.431	3.481	0.188	438759	0.087	1.726	11.292	0.713	1.75534e+06	0	0.633	12.508	0.319	643482	0	0.331	58.962	0.411	336563	0	11.199	55.868	3.454	1.13917e+07
Case7	Case7_[9958,50465].im3	Stroma	CD4+	all	89	809264	110	1002	0.0012	12.139	146.261	344.749	42.158	2.34779e+06	0	1.254	5.216	0.425	20131.5	0	0.108	3.773	0.103	1735.91	0	0.399	1.685	0.13	6411.01	0.741	2.418	5.287	0.594	38820.9	0	1.108	8.105	0.471	17785.1	0	1.346	33.417	1.651	21598.9	1.926	8.739	25.968	1.983	140274
Case7	Case7_[9958,50465].im3	Stroma	CD8+	all	14	809264	17.3	180	0.0002	6.573	142.069	280.287	56.888	409586	0	0.928	3.395	0.58	2675.56	0	0.153	2.663	0.137	442.453	0	0.84	5.978	0.864	2422.09	0.714	2.113	5.039	0.869	6092.88	0	0.836	3.978	0.402	2409.47	0	0.569	3.728	0.421	1641.03	2.577	8.185	19.564	2.473	23598.8
Case7	Case7_[9958,50465].im3	Stroma	CD206+	all	93	809264	115	1301.4	0.0016	8.067	98.247	264.562	39.413	2.04835e+06	0	0.603	2.7	0.279	12581.3	0	0.378	3.837	0.145	7871.95	0	0.218	2.256	0.11	4541.63	0.616	1.984	5.618	0.525	41361.7	0	0.939	7.275	0.341	19584.9	0	0.351	3.573	0.154	7315.4	1.782	8.62	20.56	1.865	179717
Case7	Case7_[9958,50465].im3	Stroma	FAP+	all	1	809264	1.2	4.6	0	12.038	28.913	53.595	#N/A	2110.66	0	0	0	#N/A	0	0	0.002	0.16	#N/A	0.161	0	0.121	0.351	#N/A	8.803	1.676	5.296	7.616	#N/A	386.58	0	1.258	2.574	#N/A	91.801	0	0.393	2.424	#N/A	28.654	1.527	3.48	5.456	#N/A	254.025
Case7	Case7_[9958,50465].im3	Stroma	CD20+	all	12	809264	14.8	116.5	0.0001	40.795	164.17	342.071	52.982	306506	0	0.534	1.992	0.302	997.635	0	0.076	1.496	0.032	141.772	0	0.313	1.797	0.106	584.547	0.709	2.791	5.305	0.894	5211.64	0	5.302	17.654	2.552	9899.75	1.561	30.616	132.592	20.699	57159.2	3.348	9.195	20.366	1.992	17166.5
Case7	Case7_[9958,50465].im3	Stroma	Other	all	3963	809264	4897	93063	0.115	4.102	73.756	324.909	35.537	1.09966e+08	0	1.013	6.428	0.605	1.51027e+06	0	0.158	4.381	0.137	235213	0	0.328	2.752	0.174	489461	0.169	1.859	9.237	0.614	2.77185e+06	0	0.72	6.678	0.289	1.07382e+06	0	0.365	12.175	0.228	543701	0.265	9.769	35.181	2.905	1.45645e+07
Case7	Case7_[9958,50465].im3	Stroma	CD68+	all	0	809264	0	0	0	#N/A	#N/A	#N/A	#N/A	0	#N/A	#N/A	#N/A	#N/A	0	#N/A	#N/A	#N/A	#N/A	0	#N/A	#N/A	#N/A	#N/A	0	#N/A	#N/A	#N/A	#N/A	0	#N/A	#N/A	#N/A	#N/A	0	#N/A	#N/A	#N/A	#N/A	0	#N/A	#N/A	#N/A	#N/A	0
Case7	Case7_[9958,50465].im3	Stroma	All	all	4175	809264	5159	95681	0.1182	4.102	75.089	344.749	37.774	1.15102e+08	0	1.009	6.428	0.599	1.54692e+06	0	0.16	4.381	0.141	245438	0	0.328	5.978	0.185	503502	0.169	1.868	9.237	0.623	2.8641e+06	0	0.733	17.654	0.389	1.12371e+06	0	0.412	132.592	1.699	631517	0.265	9.738	35.181	2.872	1.49273e+07
Case7	Case7_[9958,50465].im3	Blank	CD4+	all	0	626110	0	0	0	#N/A	#N/A	#N/A	#N/A	0	#N/A	#N/A	#N/A	#N/A	0	#N/A	#N/A	#N/A	#N/A	0	#N/A	#N/A	#N/A	#N/A	0	#N/A	#N/A	#N/A	#N/A	0	#N/A	#N/A	#N/A	#N/A	0	#N/A	#N/A	#N/A	#N/A	0	#N/A	#N/A	#N/A	#N/A	0
Case7	Case7_[9958,50465].im3	Blank	CD8+	all	0	626110	0	0	0	#N/A	#N/A	#N/A	#N/A	0	#N/A	#N/A	#N/A	#N/A	0	#N/A	#N/A	#N/A	#N/A	0	#N/A	#N/A	#N/A	#N/A	0	#N/A	#N/A	#N/A	#N/A	0	#N/A	#N/A	#N/A	#N/A	0	#N/A	#N/A	#N/A	#N/A	0	#N/A	#N/A	#N/A	#N/A	0
Case7	Case7_[9958,50465].im3	Blank	CD206+	all	0	626110	0	0	0	#N/A	#N/A	#N/A	#N/A	0	#N/A	#N/A	#N/A	#N/A	0	#N/A	#N/A	#N/A	#N/A	0	#N/A	#N/A	#N/A	#N/A	0	#N/A	#N/A	#N/A	#N/A	0	#N/A	#N/A	#N/A	#N/A	0	#N/A	#N/A	#N/A	#N/A	0	#N/A	#N/A	#N/A	#N/A	0
Case7	Case7_[9958,50465].im3	Blank	FAP+	all	0	626110	0	0	0	#N/A	#N/A	#N/A	#N/A	0	#N/A	#N/A	#N/A	#N/A	0	#N/A	#N/A	#N/A	#N/A	0	#N/A	#N/A	#N/A	#N/A	0	#N/A	#N/A	#N/A	#N/A	0	#N/A	#N/A	#N/A	#N/A	0	#N/A	#N/A	#N/A	#N/A	0	#N/A	#N/A	#N/A	#N/A	0
Case7	Case7_[9958,50465].im3	Blank	CD20+	all	0	626110	0	0	0	#N/A	#N/A	#N/A	#N/A	0	#N/A	#N/A	#N/A	#N/A	0	#N/A	#N/A	#N/A	#N/A	0	#N/A	#N/A	#N/A	#N/A	0	#N/A	#N/A	#N/A	#N/A	0	#N/A	#N/A	#N/A	#N/A	0	#N/A	#N/A	#N/A	#N/A	0	#N/A	#N/A	#N/A	#N/A	0
Case7	Case7_[9958,50465].im3	Blank	Other	all	1	626110	1.6	10.8	0	14.929	32.331	55.118	#N/A	5593.35	0	0.01	0.308	#N/A	1.718	0	0.003	0.165	#N/A	0.51	0	0.034	0.139	#N/A	5.843	1.014	1.727	2.821	#N/A	298.806	0	0.398	1.033	#N/A	68.806	0	0.122	0.917	#N/A	21.11	0.849	1.915	2.686	#N/A	331.308
Case7	Case7_[9958,50465].im3	Blank	CD68+	all	0	626110	0	0	0	#N/A	#N/A	#N/A	#N/A	0	#N/A	#N/A	#N/A	#N/A	0	#N/A	#N/A	#N/A	#N/A	0	#N/A	#N/A	#N/A	#N/A	0	#N/A	#N/A	#N/A	#N/A	0	#N/A	#N/A	#N/A	#N/A	0	#N/A	#N/A	#N/A	#N/A	0	#N/A	#N/A	#N/A	#N/A	0
Case7	Case7_[9958,50465].im3	Blank	All	all	1	626110	1.6	10.8	0	14.929	32.331	55.118	#N/A	5593.35	0	0.01	0.308	#N/A	1.718	0	0.003	0.165	#N/A	0.51	0	0.034	0.139	#N/A	5.843	1.014	1.727	2.821	#N/A	298.806	0	0.398	1.033	#N/A	68.806	0	0.122	0.917	#N/A	21.11	0.849	1.915	2.686	#N/A	331.308
Case7	Case7_[9958,50465].im3	All	CD4+	all	89	1435374	62	1002	0.0012	12.139	146.261	344.749	42.158	2.34779e+06	0	1.254	5.216	0.425	20131.5	0	0.108	3.773	0.103	1735.91	0	0.399	1.685	0.13	6411.01	0.741	2.418	5.287	0.594	38820.9	0	1.108	8.105	0.471	17785.1	0	1.346	33.417	1.651	21598.9	1.926	8.739	25.968	1.983	140274
Case7	Case7_[9958,50465].im3	All	CD8+	all	14	1435374	9.75	180	0.0002	6.573	142.069	280.287	56.888	409586	0	0.928	3.395	0.58	2675.56	0	0.153	2.663	0.137	442.453	0	0.84	5.978	0.864	2422.09	0.714	2.113	5.039	0.869	6092.88	0	0.836	3.978	0.402	2409.47	0	0.569	3.728	0.421	1641.03	2.577	8.185	19.564	2.473	23598.8
Case7	Case7_[9958,50465].im3	All	CD206+	all	93	1435374	64.8	1301.4	0.0016	8.067	98.247	264.562	39.413	2.04835e+06	0	0.603	2.7	0.279	12581.3	0	0.378	3.837	0.145	7871.95	0	0.218	2.256	0.11	4541.63	0.616	1.984	5.618	0.525	41361.7	0	0.939	7.275	0.341	19584.9	0	0.351	3.573	0.154	7315.4	1.782	8.62	20.56	1.865	179717
Case7	Case7_[9958,50465].im3	All	FAP+	all	1	1435374	0.7	4.6	0	12.038	28.913	53.595	#N/A	2110.66	0	0	0	#N/A	0	0	0.002	0.16	#N/A	0.161	0	0.121	0.351	#N/A	8.803	1.676	5.296	7.616	#N/A	386.58	0	1.258	2.574	#N/A	91.801	0	0.393	2.424	#N/A	28.654	1.527	3.48	5.456	#N/A	254.025
Case7	Case7_[9958,50465].im3	All	CD20+	all	12	1435374	8.36	116.5	0.0001	40.795	164.17	342.071	52.982	306506	0	0.534	1.992	0.302	997.635	0	0.076	1.496	0.032	141.772	0	0.313	1.797	0.106	584.547	0.709	2.791	5.305	0.894	5211.64	0	5.302	17.654	2.552	9899.75	1.561	30.616	132.592	20.699	57159.2	3.348	9.195	20.366	1.992	17166.5
Case7	Case7_[9958,50465].im3	All	Other	all	3964	1435374	2761.6	93073.8	0.115	4.102	73.751	324.909	35.539	1.09971e+08	0	1.013	6.428	0.605	1.51027e+06	0	0.158	4.381	0.137	235214	0	0.328	2.752	0.174	489467	0.169	1.859	9.237	0.614	2.77215e+06	0	0.72	6.678	0.289	1.07389e+06	0	0.365	12.175	0.228	543722	0.265	9.768	35.181	2.907	1.45648e+07
Case7	Case7_[9958,50465].im3	All	CD68+	all	0	1435374	0	0	0	#N/A	#N/A	#N/A	#N/A	0	#N/A	#N/A	#N/A	#N/A	0	#N/A	#N/A	#N/A	#N/A	0	#N/A	#N/A	#N/A	#N/A	0	#N/A	#N/A	#N/A	#N/A	0	#N/A	#N/A	#N/A	#N/A	0	#N/A	#N/A	#N/A	#N/A	0	#N/A	#N/A	#N/A	#N/A	0
Case7	Case7_[9958,50465].im3	All	All	all	4176	1435374	2909.3	95691.8	0.1182	4.102	75.084	344.749	37.776	1.15107e+08	0	1.009	6.428	0.6	1.54692e+06	0	0.16	4.381	0.141	245438	0	0.328	5.978	0.185	503508	0.169	1.868	9.237	0.623	2.8644e+06	0	0.733	17.654	0.389	1.12378e+06	0	0.412	132.592	1.699	631538	0.265	9.737	35.181	2.875	1.49277e+07
Case7	Case7_[10078,51512].im3	Stroma	CD4+	all	17	944923	18	152.5	0.0002	4.62	108.915	214.644	36.29	266080	0	1.362	4.951	1.014	3326.97	0	0.263	2.73	0.376	641.689	0	0.36	1.911	0.252	879.772	0.516	2.803	6.344	0.989	6848.35	0	1.12	4.162	0.388	2737.24	0	0.555	5.591	0.174	1356.67	1.464	10.9	31.405	8.515	26628.4
Case7	Case7_[10078,51512].im3	Stroma	CD8+	all	30	944923	31.7	335.1	0.0004	12.991	118.331	280.474	46.819	635318	0	0.615	3.893	0.615	3304.58	0	0.134	2.624	0.078	721.161	0	1.002	5.875	0.596	5377.81	0.48	2.197	7.11	1.244	11795.5	0	0.936	4.831	0.536	5025.04	0	0.487	3.585	0.246	2617.26	1.175	7.964	21.24	3.629	42758.2
Case7	Case7_[10078,51512].im3	Stroma	CD206+	all	135	944923	142.9	1691.6	0.0018	4.111	82.481	234.671	38.898	2.23524e+06	0	0.334	3.135	0.311	9053.5	0	0.361	4.416	0.209	9780.77	0	0.24	1.513	0.117	6501.14	0.457	2.423	10.719	0.779	65669.5	0	1.273	7.993	0.532	34495.8	0	0.517	8.894	0.247	14022.8	1.553	8.047	25.539	2.492	218084
Case7	Case7_[10078,51512].im3	Stroma	FAP+	all	0	944923	0	0	0	#N/A	#N/A	#N/A	#N/A	0	#N/A	#N/A	#N/A	#N/A	0	#N/A	#N/A	#N/A	#N/A	0	#N/A	#N/A	#N/A	#N/A	0	#N/A	#N/A	#N/A	#N/A	0	#N/A	#N/A	#N/A	#N/A	0	#N/A	#N/A	#N/A	#N/A	0	#N/A	#N/A	#N/A	#N/A	0
Case7	Case7_[10078,51512].im3	Stroma	CD20+	all	10	944923	10.6	113	0.0001	29.427	97.835	165.679	18.238	177081	0	0.379	1.168	0.117	686.009	0	0.144	1.804	0.152	260.517	0	0.205	2.312	0.191	371.326	0.594	1.393	2.978	0.442	2520.85	0	2.364	8.789	1.12	4278.92	0	10.885	44.758	7.238	19701.2	2.875	6.985	12.131	0.938	12642.9
Case7	Case7_[10078,51512].im3	Stroma	Other	all	4868	944923	5151.7	110036	0.1164	0	65.958	380.427	34.377	1.16274e+08	0	0.656	6.664	0.677	1.15636e+06	0	0.184	6.196	0.229	324234	0	0.261	9.509	0.148	459429	0.18	2.085	19.347	0.729	3.67479e+06	0	0.838	24.78	0.347	1.47796e+06	0	0.407	17.339	0.203	717099	0	9.175	68.436	4.599	1.61739e+07
Case7	Case7_[10078,51512].im3	Stroma	CD68+	all	3	944923	3.2	90.2	0.0001	13.686	58.86	115.098	21.648	85052.3	0	0.044	0.925	0.048	63.233	0	0.019	0.904	0.017	28.067	0	0.294	1.076	0.075	424.163	0.71	3.965	6.533	1.359	5729.73	0.575	3.935	25.702	4.498	5685.9	0	0.844	3.773	0.431	1220.15	2.155	6.365	9.144	0.637	9197.55
Case7	Case7_[10078,51512].im3	Stroma	All	all	5064	944923	5359.2	112424	0.119	0	66.448	380.427	34.845	1.19681e+08	0	0.651	6.664	0.674	1.17281e+06	0	0.186	6.196	0.231	335668	0	0.263	9.509	0.165	472997	0.18	2.092	19.347	0.74	3.76757e+06	0	0.85	25.702	0.399	1.53027e+06	0	0.42	44.758	0.546	756036	0	9.152	68.436	4.573	1.64838e+07
Case7	Case7_[10078,51512].im3	Blank	CD4+	all	0	513751	0	0	0	#N/A	#N/A	#N/A	#N/A	0	#N/A	#N/A	#N/A	#N/A	0	#N/A	#N/A	#N/A	#N/A	0	#N/A	#N/A	#N/A	#N/A	0	#N/A	#N/A	#N/A	#N/A	0	#N/A	#N/A	#N/A	#N/A	0	#N/A	#N/A	#N/A	#N/A	0	#N/A	#N/A	#N/A	#N/A	0
Case7	Case7_[10078,51512].im3	Blank	CD8+	all	0	513751	0	0	0	#N/A	#N/A	#N/A	#N/A	0	#N/A	#N/A	#N/A	#N/A	0	#N/A	#N/A	#N/A	#N/A	0	#N/A	#N/A	#N/A	#N/A	0	#N/A	#N/A	#N/A	#N/A	0	#N/A	#N/A	#N/A	#N/A	0	#N/A	#N/A	#N/A	#N/A	0	#N/A	#N/A	#N/A	#N/A	0
Case7	Case7_[10078,51512].im3	Blank	CD206+	all	0	513751	0	0	0	#N/A	#N/A	#N/A	#N/A	0	#N/A	#N/A	#N/A	#N/A	0	#N/A	#N/A	#N/A	#N/A	0	#N/A	#N/A	#N/A	#N/A	0	#N/A	#N/A	#N/A	#N/A	0	#N/A	#N/A	#N/A	#N/A	0	#N/A	#N/A	#N/A	#N/A	0	#N/A	#N/A	#N/A	#N/A	0
Case7	Case7_[10078,51512].im3	Blank	FAP+	all	0	513751	0	0	0	#N/A	#N/A	#N/A	#N/A	0	#N/A	#N/A	#N/A	#N/A	0	#N/A	#N/A	#N/A	#N/A	0	#N/A	#N/A	#N/A	#N/A	0	#N/A	#N/A	#N/A	#N/A	0	#N/A	#N/A	#N/A	#N/A	0	#N/A	#N/A	#N/A	#N/A	0	#N/A	#N/A	#N/A	#N/A	0
Case7	Case7_[10078,51512].im3	Blank	CD20+	all	0	513751	0	0	0	#N/A	#N/A	#N/A	#N/A	0	#N/A	#N/A	#N/A	#N/A	0	#N/A	#N/A	#N/A	#N/A	0	#N/A	#N/A	#N/A	#N/A	0	#N/A	#N/A	#N/A	#N/A	0	#N/A	#N/A	#N/A	#N/A	0	#N/A	#N/A	#N/A	#N/A	0	#N/A	#N/A	#N/A	#N/A	0
Case7	Case7_[10078,51512].im3	Blank	Other	all	4	513751	7.8	47.6	0.0001	20.19	50.744	80.736	7.731	38717.7	0	0.635	2.899	0.151	484.135	0	0.016	0.718	0.013	12.433	0	0.385	1.368	0.119	293.805	0.962	4.895	7.546	1.157	3734.72	0	1.7	6.126	0.592	1296.78	0	0.423	3.367	0.249	322.524	1.262	9.197	18.514	1.529	7017.03
Case7	Case7_[10078,51512].im3	Blank	CD68+	all	0	513751	0	0	0	#N/A	#N/A	#N/A	#N/A	0	#N/A	#N/A	#N/A	#N/A	0	#N/A	#N/A	#N/A	#N/A	0	#N/A	#N/A	#N/A	#N/A	0	#N/A	#N/A	#N/A	#N/A	0	#N/A	#N/A	#N/A	#N/A	0	#N/A	#N/A	#N/A	#N/A	0	#N/A	#N/A	#N/A	#N/A	0
Case7	Case7_[10078,51512].im3	Blank	All	all	4	513751	7.8	47.6	0.0001	20.19	50.744	80.736	7.731	38717.7	0	0.635	2.899	0.151	484.135	0	0.016	0.718	0.013	12.433	0	0.385	1.368	0.119	293.805	0.962	4.895	7.546	1.157	3734.72	0	1.7	6.126	0.592	1296.78	0	0.423	3.367	0.249	322.524	1.262	9.197	18.514	1.529	7017.03
Case7	Case7_[10078,51512].im3	All	CD4+	all	17	1458674	11.7	152.5	0.0002	4.62	108.915	214.644	36.29	266080	0	1.362	4.951	1.014	3326.97	0	0.263	2.73	0.376	641.689	0	0.36	1.911	0.252	879.772	0.516	2.803	6.344	0.989	6848.35	0	1.12	4.162	0.388	2737.24	0	0.555	5.591	0.174	1356.67	1.464	10.9	31.405	8.515	26628.4
Case7	Case7_[10078,51512].im3	All	CD8+	all	30	1458674	20.6	335.1	0.0004	12.991	118.331	280.474	46.819	635318	0	0.615	3.893	0.615	3304.58	0	0.134	2.624	0.078	721.161	0	1.002	5.875	0.596	5377.81	0.48	2.197	7.11	1.244	11795.5	0	0.936	4.831	0.536	5025.04	0	0.487	3.585	0.246	2617.26	1.175	7.964	21.24	3.629	42758.2
Case7	Case7_[10078,51512].im3	All	CD206+	all	135	1458674	92.55	1691.6	0.0018	4.111	82.481	234.671	38.898	2.23524e+06	0	0.334	3.135	0.311	9053.5	0	0.361	4.416	0.209	9780.77	0	0.24	1.513	0.117	6501.14	0.457	2.423	10.719	0.779	65669.5	0	1.273	7.993	0.532	34495.8	0	0.517	8.894	0.247	14022.8	1.553	8.047	25.539	2.492	218084
Case7	Case7_[10078,51512].im3	All	FAP+	all	0	1458674	0	0	0	#N/A	#N/A	#N/A	#N/A	0	#N/A	#N/A	#N/A	#N/A	0	#N/A	#N/A	#N/A	#N/A	0	#N/A	#N/A	#N/A	#N/A	0	#N/A	#N/A	#N/A	#N/A	0	#N/A	#N/A	#N/A	#N/A	0	#N/A	#N/A	#N/A	#N/A	0	#N/A	#N/A	#N/A	#N/A	0
Case7	Case7_[10078,51512].im3	All	CD20+	all	10	1458674	6.86	113	0.0001	29.427	97.835	165.679	18.238	177081	0	0.379	1.168	0.117	686.009	0	0.144	1.804	0.152	260.517	0	0.205	2.312	0.191	371.326	0.594	1.393	2.978	0.442	2520.85	0	2.364	8.789	1.12	4278.92	0	10.885	44.758	7.238	19701.2	2.875	6.985	12.131	0.938	12642.9
Case7	Case7_[10078,51512].im3	All	Other	all	4872	1458674	3340	110084	0.1165	0	65.951	380.427	34.368	1.16313e+08	0	0.656	6.664	0.677	1.15684e+06	0	0.184	6.196	0.229	324246	0	0.261	9.509	0.148	459723	0.18	2.086	19.347	0.733	3.67852e+06	0	0.839	24.78	0.348	1.47925e+06	0	0.407	17.339	0.203	717422	0	9.175	68.436	4.598	1.61809e+07
Case7	Case7_[10078,51512].im3	All	CD68+	all	3	1458674	2.1	90.2	0.0001	13.686	58.86	115.098	21.648	85052.3	0	0.044	0.925	0.048	63.233	0	0.019	0.904	0.017	28.067	0	0.294	1.076	0.075	424.163	0.71	3.965	6.533	1.359	5729.73	0.575	3.935	25.702	4.498	5685.9	0	0.844	3.773	0.431	1220.15	2.155	6.365	9.144	0.637	9197.55
Case7	Case7_[10078,51512].im3	All	All	all	5068	1458674	3474.4	112472	0.119	0	66.442	380.427	34.836	1.1972e+08	0	0.651	6.664	0.674	1.17329e+06	0	0.186	6.196	0.231	335681	0	0.263	9.509	0.165	473291	0.18	2.093	19.347	0.743	3.77131e+06	0	0.85	25.702	0.4	1.53157e+06	0	0.42	44.758	0.546	756358	0	9.152	68.436	4.572	1.64908e+07
Case7	Case7_[10246,52559].im3	Stroma	CD4+	all	68	1.02475e+06	66.4	865.3	0.0008	2.027	95.19	207.759	34.404	1.31952e+06	0	1.252	14.596	0.956	17357.5	0	0.066	2.655	0.095	918.19	0	0.288	4.482	0.172	3987.71	0.631	3.303	8.972	0.879	45789.9	0	2.727	13.495	1.602	37805.9	0	6.069	86.963	8.651	84128	1.104	6.821	15.734	1.417	94550.8
Case7	Case7_[10246,52559].im3	Stroma	CD8+	all	54	1.02475e+06	52.7	724.9	0.0007	16.706	104.159	229.4	30.816	1.20959e+06	0	0.081	6.25	0.162	946.32	0	0.1	2.698	0.155	1159.51	0	2.037	17.148	1.446	23650.3	0.877	3.27	8.26	0.821	37968.9	0	1.936	9.472	0.853	22483.5	0	3.015	60.338	4.093	35018.6	1.317	6.124	13.414	1.194	71116.9
Case7	Case7_[10246,52559].im3	Stroma	CD206+	all	108	1.02475e+06	105.4	1512.7	0.0015	6.145	68.929	260.158	26.954	1.67048e+06	0	0.164	2.953	0.18	3969.95	0	0.749	33.32	1.483	18156.6	0	0.354	4.072	0.224	8576.92	0.479	2.988	9.669	0.944	72402.7	0	2.548	23.555	1.448	61758	0	1.928	64.059	2.923	46715	0.98	6.43	15.074	1.315	155827
Case7	Case7_[10246,52559].im3	Stroma	FAP+	all	2	1.02475e+06	2	29.5	0	62.191	132.244	196.288	4.751	62551.6	0	0.144	1.952	0.217	68.286	0	0.082	1.004	0.048	38.803	0	0.391	1.337	0.014	185.138	2.146	5.837	10.344	1.358	2760.93	0	1.923	4.321	0.288	909.5	0	0.562	2.643	0.259	265.816	2.419	8.324	14.837	1.477	3937.4
Case7	Case7_[10246,52559].im3	Stroma	CD20+	all	69	1.02475e+06	67.3	923.1	0.0009	11.574	88.942	211.188	31.813	1.31536e+06	0	0.182	5.255	0.49	2698.68	0	0.053	2.538	0.06	789.095	0	0.286	1.952	0.167	4224.9	0.409	2.52	8.323	0.962	37268.7	0	5.873	18.234	2.226	86861.1	0.219	29.217	122.165	19.796	432092	2.247	7.294	22.32	2.354	107869
Case7	Case7_[10246,52559].im3	Stroma	Other	all	4312	1.02475e+06	4207.8	105252	0.1027	4.073	57.265	265.217	30.189	9.65614e+07	0	0.203	4.316	0.321	342693	0	0.103	5.952	0.094	173744	0	0.247	3.555	0.118	417136	0.261	3.187	14.972	1.144	5.37449e+06	0	1.43	27.719	0.557	2.41168e+06	0	0.694	39.329	0.507	1.17091e+06	0.102	7.968	66.796	2.803	1.34364e+07
Case7	Case7_[10246,52559].im3	Stroma	CD68+	all	12	1.02475e+06	11.7	302.2	0.0003	13.92	63.831	182.159	30.573	309007	0	0.012	0.784	0.039	60.343	0	0.016	1.74	0.027	75.817	0	0.245	1.117	0.078	1184.37	1.074	3.964	8.126	0.949	19187.9	0	8.787	43.772	3.644	42537.7	0	1.938	54.216	2.415	9382.5	2.932	7.551	14.751	1.212	36552.5
Case7	Case7_[10246,52559].im3	Stroma	All	all	4627	1.02475e+06	4515.2	109618	0.107	2.027	58.342	265.217	30.955	1.02457e+08	0	0.209	14.596	0.359	367811	0	0.111	33.32	0.27	194893	0	0.261	17.148	0.274	458971	0.261	3.183	14.972	1.134	5.59016e+06	0	1.517	43.772	1.01	2.66418e+06	0	1.013	122.165	4.817	1.7786e+06	0.102	7.919	66.796	2.753	1.3907e+07
Case7	Case7_[10246,52559].im3	Blank	CD4+	all	0	433920	0	0	0	#N/A	#N/A	#N/A	#N/A	0	#N/A	#N/A	#N/A	#N/A	0	#N/A	#N/A	#N/A	#N/A	0	#N/A	#N/A	#N/A	#N/A	0	#N/A	#N/A	#N/A	#N/A	0	#N/A	#N/A	#N/A	#N/A	0	#N/A	#N/A	#N/A	#N/A	0	#N/A	#N/A	#N/A	#N/A	0
Case7	Case7_[10246,52559].im3	Blank	CD8+	all	0	433920	0	0	0	#N/A	#N/A	#N/A	#N/A	0	#N/A	#N/A	#N/A	#N/A	0	#N/A	#N/A	#N/A	#N/A	0	#N/A	#N/A	#N/A	#N/A	0	#N/A	#N/A	#N/A	#N/A	0	#N/A	#N/A	#N/A	#N/A	0	#N/A	#N/A	#N/A	#N/A	0	#N/A	#N/A	#N/A	#N/A	0
Case7	Case7_[10246,52559].im3	Blank	CD206+	all	0	433920	0	0	0	#N/A	#N/A	#N/A	#N/A	0	#N/A	#N/A	#N/A	#N/A	0	#N/A	#N/A	#N/A	#N/A	0	#N/A	#N/A	#N/A	#N/A	0	#N/A	#N/A	#N/A	#N/A	0	#N/A	#N/A	#N/A	#N/A	0	#N/A	#N/A	#N/A	#N/A	0	#N/A	#N/A	#N/A	#N/A	0
Case7	Case7_[10246,52559].im3	Blank	FAP+	all	0	433920	0	0	0	#N/A	#N/A	#N/A	#N/A	0	#N/A	#N/A	#N/A	#N/A	0	#N/A	#N/A	#N/A	#N/A	0	#N/A	#N/A	#N/A	#N/A	0	#N/A	#N/A	#N/A	#N/A	0	#N/A	#N/A	#N/A	#N/A	0	#N/A	#N/A	#N/A	#N/A	0	#N/A	#N/A	#N/A	#N/A	0
Case7	Case7_[10246,52559].im3	Blank	CD20+	all	0	433920	0	0	0	#N/A	#N/A	#N/A	#N/A	0	#N/A	#N/A	#N/A	#N/A	0	#N/A	#N/A	#N/A	#N/A	0	#N/A	#N/A	#N/A	#N/A	0	#N/A	#N/A	#N/A	#N/A	0	#N/A	#N/A	#N/A	#N/A	0	#N/A	#N/A	#N/A	#N/A	0	#N/A	#N/A	#N/A	#N/A	0
Case7	Case7_[10246,52559].im3	Blank	Other	all	2	433920	4.6	25.6	0.0001	7.335	35.655	70.143	19.368	14618.6	0	0.003	0.171	0.003	1.352	0	0.014	0.729	0.013	5.563	0	0.093	0.418	0.018	38.076	0.725	2.744	5.432	0.285	1124.91	0	0.584	2.267	0.048	239.368	0	0.266	2.285	0.06	109.11	0.819	2.738	4.661	0.714	1122.78
Case7	Case7_[10246,52559].im3	Blank	CD68+	all	0	433920	0	0	0	#N/A	#N/A	#N/A	#N/A	0	#N/A	#N/A	#N/A	#N/A	0	#N/A	#N/A	#N/A	#N/A	0	#N/A	#N/A	#N/A	#N/A	0	#N/A	#N/A	#N/A	#N/A	0	#N/A	#N/A	#N/A	#N/A	0	#N/A	#N/A	#N/A	#N/A	0	#N/A	#N/A	#N/A	#N/A	0
Case7	Case7_[10246,52559].im3	Blank	All	all	2	433920	4.6	25.6	0.0001	7.335	35.655	70.143	19.368	14618.6	0	0.003	0.171	0.003	1.352	0	0.014	0.729	0.013	5.563	0	0.093	0.418	0.018	38.076	0.725	2.744	5.432	0.285	1124.91	0	0.584	2.267	0.048	239.368	0	0.266	2.285	0.06	109.11	0.819	2.738	4.661	0.714	1122.78
Case7	Case7_[10246,52559].im3	All	CD4+	all	68	1458674	46.6	865.3	0.0008	2.027	95.19	207.759	34.404	1.31952e+06	0	1.252	14.596	0.956	17357.5	0	0.066	2.655	0.095	918.19	0	0.288	4.482	0.172	3987.71	0.631	3.303	8.972	0.879	45789.9	0	2.727	13.495	1.602	37805.9	0	6.069	86.963	8.651	84128	1.104	6.821	15.734	1.417	94550.8
Case7	Case7_[10246,52559].im3	All	CD8+	all	54	1458674	37	724.9	0.0007	16.706	104.159	229.4	30.816	1.20959e+06	0	0.081	6.25	0.162	946.32	0	0.1	2.698	0.155	1159.51	0	2.037	17.148	1.446	23650.3	0.877	3.27	8.26	0.821	37968.9	0	1.936	9.472	0.853	22483.5	0	3.015	60.338	4.093	35018.6	1.317	6.124	13.414	1.194	71116.9
Case7	Case7_[10246,52559].im3	All	CD206+	all	108	1458674	74.04	1512.7	0.0015	6.145	68.929	260.158	26.954	1.67048e+06	0	0.164	2.953	0.18	3969.95	0	0.749	33.32	1.483	18156.6	0	0.354	4.072	0.224	8576.92	0.479	2.988	9.669	0.944	72402.7	0	2.548	23.555	1.448	61758	0	1.928	64.059	2.923	46715	0.98	6.43	15.074	1.315	155827
Case7	Case7_[10246,52559].im3	All	FAP+	all	2	1458674	1.4	29.5	0	62.191	132.244	196.288	4.751	62551.6	0	0.144	1.952	0.217	68.286	0	0.082	1.004	0.048	38.803	0	0.391	1.337	0.014	185.138	2.146	5.837	10.344	1.358	2760.93	0	1.923	4.321	0.288	909.5	0	0.562	2.643	0.259	265.816	2.419	8.324	14.837	1.477	3937.4
Case7	Case7_[10246,52559].im3	All	CD20+	all	69	1458674	47.3	923.1	0.0009	11.574	88.942	211.188	31.813	1.31536e+06	0	0.182	5.255	0.49	2698.68	0	0.053	2.538	0.06	789.095	0	0.286	1.952	0.167	4224.9	0.409	2.52	8.323	0.962	37268.7	0	5.873	18.234	2.226	86861.1	0.219	29.217	122.165	19.796	432092	2.247	7.294	22.32	2.354	107869
Case7	Case7_[10246,52559].im3	All	Other	all	4314	1458674	2957.5	105278	0.1027	4.073	57.26	265.217	30.187	9.6576e+07	0	0.203	4.316	0.321	342694	0	0.103	5.952	0.094	173749	0	0.247	3.555	0.118	417174	0.261	3.187	14.972	1.144	5.37562e+06	0	1.43	27.719	0.557	2.41192e+06	0	0.694	39.329	0.507	1.17102e+06	0.102	7.967	66.796	2.804	1.34375e+07
Case7	Case7_[10246,52559].im3	All	CD68+	all	12	1458674	8.23	302.2	0.0003	13.92	63.831	182.159	30.573	309007	0	0.012	0.784	0.039	60.343	0	0.016	1.74	0.027	75.817	0	0.245	1.117	0.078	1184.37	1.074	3.964	8.126	0.949	19187.9	0	8.787	43.772	3.644	42537.7	0	1.938	54.216	2.415	9382.5	2.932	7.551	14.751	1.212	36552.5
Case7	Case7_[10246,52559].im3	All	All	all	4629	1458674	3173.4	109643	0.107	2.027	58.337	265.217	30.953	1.02472e+08	0	0.209	14.596	0.359	367813	0	0.111	33.32	0.27	194898	0	0.261	17.148	0.274	459009	0.261	3.183	14.972	1.134	5.59128e+06	0	1.517	43.772	1.01	2.66442e+06	0	1.013	122.165	4.816	1.77871e+06	0.102	7.918	66.796	2.755	1.39081e+07
Case7	Case7_[10372,53606].im3	Stroma	CD4+	all	39	346611	113	397.7	0.0011	17.608	113.796	310.399	48.384	725110	0	0.859	6.708	0.797	5474.41	0	0.14	3.215	0.12	891.988	0	0.325	2.521	0.187	2073.69	0.886	3.18	8.155	0.98	20262.6	0	1.402	6.758	0.587	8933.17	0	0.625	4.657	0.297	3985.39	0.883	7.958	18.987	2.578	50709.4
Case7	Case7_[10372,53606].im3	Stroma	CD8+	all	79	346611	228	1090.6	0.0031	7.921	97.891	301.321	35.253	1.71045e+06	0	0.23	4.758	0.388	4025.97	0	0.1	3.937	0.093	1745.4	0	0.654	10.268	0.64	11429	0.649	3.606	10.329	1.231	63002.6	0	1.548	8.222	0.572	27043.2	0	0.848	5.639	0.362	14816	0.175	6.881	18.168	1.568	120223
Case7	Case7_[10372,53606].im3	Stroma	CD206+	all	124	346611	357.8	1680.4	0.0048	6.428	72.508	257.538	33.869	1.95207e+06	0	0.213	7.135	0.362	5743.15	0	0.459	8.954	0.474	12347	0	0.303	3.114	0.136	8163.36	0.768	3.238	10.344	0.979	87175.1	0	1.745	12.158	0.744	46983.6	0	0.668	5.607	0.305	17971.9	0.646	7.053	18.425	2.114	189868
Case7	Case7_[10372,53606].im3	Stroma	FAP+	all	2	346611	5.8	58.5	0.0002	19.586	44.1	72.941	9.564	41365.8	0	0.001	0.209	0.001	1.269	0	0.01	0.727	0.006	9.189	0	0.25	1.99	0.006	234.24	1.835	10.831	33.757	3.648	10159.1	0	2.428	7.705	0.589	2277.15	0	0.312	2.796	0.098	292.489	1.325	5.331	17.375	0.627	5000.33
Case7	Case7_[10372,53606].im3	Stroma	CD20+	all	8	346611	23	76.8	0.0002	34.42	70.336	126.559	15.334	86583.3	0	0.107	0.89	0.078	131.761	0	0.116	2.042	0.075	142.688	0	0.317	1.795	0.075	390.025	1.36	3.205	5.105	0.759	3944.98	0	2.597	8.936	1.322	3197.33	0	7.257	45.645	11.174	8933.06	2.433	7.039	13.708	2.159	8665.29
Case7	Case7_[10372,53606].im3	Stroma	Other	all	1678	346611	4841.2	34129.4	0.0985	5.02	68.399	272.231	34.098	3.73989e+07	0	0.54	4.867	0.622	295125	0	0.151	4.562	0.148	82334.7	0	0.261	2.764	0.12	142951	0.441	2.682	13.791	1.032	1.46631e+06	0	1.113	7.69	0.492	608476	0	0.503	6.968	0.252	274949	0	8.74	31.919	3.092	4.77875e+06
Case7	Case7_[10372,53606].im3	Stroma	CD68+	all	1	346611	2.9	18.2	0.0001	46.292	87.657	119.354	#N/A	25508.2	0	0.241	1.064	#N/A	70.21	0	0.091	1.153	#N/A	26.55	0	0.254	0.653	#N/A	73.824	1.757	2.868	4.294	#N/A	834.685	0	3.042	10.889	#N/A	885.241	0	0.68	2.58	#N/A	197.761	6.158	9.429	12.077	#N/A	2743.82
Case7	Case7_[10372,53606].im3	Stroma	All	all	1932	346611	5574	37455.2	0.1081	5.02	69.9	310.399	35.132	4.19443e+07	0	0.518	7.135	0.612	310586	0	0.162	8.954	0.205	97504.5	0	0.276	10.268	0.198	165333	0.441	2.753	33.757	1.089	1.65184e+06	0	1.163	12.158	0.56	697865	0	0.535	45.645	0.849	321193	0	8.593	31.919	3.005	5.1564e+06
Case7	Case7_[10372,53606].im3	Blank	CD4+	all	0	1.11206e+06	0	0	0	#N/A	#N/A	#N/A	#N/A	0	#N/A	#N/A	#N/A	#N/A	0	#N/A	#N/A	#N/A	#N/A	0	#N/A	#N/A	#N/A	#N/A	0	#N/A	#N/A	#N/A	#N/A	0	#N/A	#N/A	#N/A	#N/A	0	#N/A	#N/A	#N/A	#N/A	0	#N/A	#N/A	#N/A	#N/A	0
Case7	Case7_[10372,53606].im3	Blank	CD8+	all	0	1.11206e+06	0	0	0	#N/A	#N/A	#N/A	#N/A	0	#N/A	#N/A	#N/A	#N/A	0	#N/A	#N/A	#N/A	#N/A	0	#N/A	#N/A	#N/A	#N/A	0	#N/A	#N/A	#N/A	#N/A	0	#N/A	#N/A	#N/A	#N/A	0	#N/A	#N/A	#N/A	#N/A	0	#N/A	#N/A	#N/A	#N/A	0
Case7	Case7_[10372,53606].im3	Blank	CD206+	all	0	1.11206e+06	0	0	0	#N/A	#N/A	#N/A	#N/A	0	#N/A	#N/A	#N/A	#N/A	0	#N/A	#N/A	#N/A	#N/A	0	#N/A	#N/A	#N/A	#N/A	0	#N/A	#N/A	#N/A	#N/A	0	#N/A	#N/A	#N/A	#N/A	0	#N/A	#N/A	#N/A	#N/A	0	#N/A	#N/A	#N/A	#N/A	0
Case7	Case7_[10372,53606].im3	Blank	FAP+	all	0	1.11206e+06	0	0	0	#N/A	#N/A	#N/A	#N/A	0	#N/A	#N/A	#N/A	#N/A	0	#N/A	#N/A	#N/A	#N/A	0	#N/A	#N/A	#N/A	#N/A	0	#N/A	#N/A	#N/A	#N/A	0	#N/A	#N/A	#N/A	#N/A	0	#N/A	#N/A	#N/A	#N/A	0	#N/A	#N/A	#N/A	#N/A	0
Case7	Case7_[10372,53606].im3	Blank	CD20+	all	0	1.11206e+06	0	0	0	#N/A	#N/A	#N/A	#N/A	0	#N/A	#N/A	#N/A	#N/A	0	#N/A	#N/A	#N/A	#N/A	0	#N/A	#N/A	#N/A	#N/A	0	#N/A	#N/A	#N/A	#N/A	0	#N/A	#N/A	#N/A	#N/A	0	#N/A	#N/A	#N/A	#N/A	0	#N/A	#N/A	#N/A	#N/A	0
Case7	Case7_[10372,53606].im3	Blank	Other	all	0	1.11206e+06	0	0	0	#N/A	#N/A	#N/A	#N/A	0	#N/A	#N/A	#N/A	#N/A	0	#N/A	#N/A	#N/A	#N/A	0	#N/A	#N/A	#N/A	#N/A	0	#N/A	#N/A	#N/A	#N/A	0	#N/A	#N/A	#N/A	#N/A	0	#N/A	#N/A	#N/A	#N/A	0	#N/A	#N/A	#N/A	#N/A	0
Case7	Case7_[10372,53606].im3	Blank	CD68+	all	0	1.11206e+06	0	0	0	#N/A	#N/A	#N/A	#N/A	0	#N/A	#N/A	#N/A	#N/A	0	#N/A	#N/A	#N/A	#N/A	0	#N/A	#N/A	#N/A	#N/A	0	#N/A	#N/A	#N/A	#N/A	0	#N/A	#N/A	#N/A	#N/A	0	#N/A	#N/A	#N/A	#N/A	0	#N/A	#N/A	#N/A	#N/A	0
Case7	Case7_[10372,53606].im3	Blank	All	all	0	1.11206e+06	0	0	0	#N/A	#N/A	#N/A	#N/A	0	#N/A	#N/A	#N/A	#N/A	0	#N/A	#N/A	#N/A	#N/A	0	#N/A	#N/A	#N/A	#N/A	0	#N/A	#N/A	#N/A	#N/A	0	#N/A	#N/A	#N/A	#N/A	0	#N/A	#N/A	#N/A	#N/A	0	#N/A	#N/A	#N/A	#N/A	0
Case7	Case7_[10372,53606].im3	All	CD4+	all	39	1458674	26.7	397.7	0.0011	17.608	113.796	310.399	48.384	725110	0	0.859	6.708	0.797	5474.41	0	0.14	3.215	0.12	891.988	0	0.325	2.521	0.187	2073.69	0.886	3.18	8.155	0.98	20262.6	0	1.402	6.758	0.587	8933.17	0	0.625	4.657	0.297	3985.39	0.883	7.958	18.987	2.578	50709.4
Case7	Case7_[10372,53606].im3	All	CD8+	all	79	1458674	54.2	1090.6	0.0031	7.921	97.891	301.321	35.253	1.71045e+06	0	0.23	4.758	0.388	4025.97	0	0.1	3.937	0.093	1745.4	0	0.654	10.268	0.64	11429	0.649	3.606	10.329	1.231	63002.6	0	1.548	8.222	0.572	27043.2	0	0.848	5.639	0.362	14816	0.175	6.881	18.168	1.568	120223
Case7	Case7_[10372,53606].im3	All	CD206+	all	124	1458674	85.01	1680.4	0.0048	6.428	72.508	257.538	33.869	1.95207e+06	0	0.213	7.135	0.362	5743.15	0	0.459	8.954	0.474	12347	0	0.303	3.114	0.136	8163.36	0.768	3.238	10.344	0.979	87175.1	0	1.745	12.158	0.744	46983.6	0	0.668	5.607	0.305	17971.9	0.646	7.053	18.425	2.114	189868
Case7	Case7_[10372,53606].im3	All	FAP+	all	2	1458674	1.4	58.5	0.0002	19.586	44.1	72.941	9.564	41365.8	0	0.001	0.209	0.001	1.269	0	0.01	0.727	0.006	9.189	0	0.25	1.99	0.006	234.24	1.835	10.831	33.757	3.648	10159.1	0	2.428	7.705	0.589	2277.15	0	0.312	2.796	0.098	292.489	1.325	5.331	17.375	0.627	5000.33
Case7	Case7_[10372,53606].im3	All	CD20+	all	8	1458674	5.5	76.8	0.0002	34.42	70.336	126.559	15.334	86583.3	0	0.107	0.89	0.078	131.761	0	0.116	2.042	0.075	142.688	0	0.317	1.795	0.075	390.025	1.36	3.205	5.105	0.759	3944.98	0	2.597	8.936	1.322	3197.33	0	7.257	45.645	11.174	8933.06	2.433	7.039	13.708	2.159	8665.29
Case7	Case7_[10372,53606].im3	All	Other	all	1678	1458674	1150.4	34129.4	0.0985	5.02	68.399	272.231	34.098	3.73989e+07	0	0.54	4.867	0.622	295125	0	0.151	4.562	0.148	82334.7	0	0.261	2.764	0.12	142951	0.441	2.682	13.791	1.032	1.46631e+06	0	1.113	7.69	0.492	608476	0	0.503	6.968	0.252	274949	0	8.74	31.919	3.092	4.77875e+06
Case7	Case7_[10372,53606].im3	All	CD68+	all	1	1458674	0.69	18.2	0.0001	46.292	87.657	119.354	#N/A	25508.2	0	0.241	1.064	#N/A	70.21	0	0.091	1.153	#N/A	26.55	0	0.254	0.653	#N/A	73.824	1.757	2.868	4.294	#N/A	834.685	0	3.042	10.889	#N/A	885.241	0	0.68	2.58	#N/A	197.761	6.158	9.429	12.077	#N/A	2743.82
Case7	Case7_[10372,53606].im3	All	All	all	1932	1458674	1324.5	37455.2	0.1081	5.02	69.9	310.399	35.132	4.19443e+07	0	0.518	7.135	0.612	310586	0	0.162	8.954	0.205	97504.5	0	0.276	10.268	0.198	165333	0.441	2.753	33.757	1.089	1.65184e+06	0	1.163	12.158	0.56	697865	0	0.535	45.645	0.849	321193	0	8.593	31.919	3.005	5.1564e+06
Case5	Case5_[12133,53105].im3	Stroma	CD4+	all	22	565503	38.9	234.8	0.0004	10.643	68.985	181.378	27.231	259454	0	0.482	6.815	0.528	1813.39	0	0.025	2.3	0.041	93.824	0	0.18	1.748	0.124	678.812	0.91	8.519	20.203	3.295	32038.7	0	2.337	8.573	0.804	8789.73	0	0.222	3.399	0.215	833.84	2.995	9.034	21.17	2.292	33978.6
Case5	Case5_[12133,53105].im3	Stroma	CD8+	all	93	565503	164	1113.1	0.002	5.37	78.581	236.793	32.483	1.40134e+06	0	0.003	0.765	0.01	59.673	0	0.021	4.231	0.045	375.6	0	2.264	22.446	1.864	40373.6	1.095	8.845	26.351	3.511	157728	0	2.303	10.207	0.921	41067.7	0	0.283	25.715	0.399	5054.99	1.48	7.263	23.748	1.832	129515
Case5	Case5_[12133,53105].im3	Stroma	CD206+	all	45	565503	79.6	555.4	0.001	6.874	61.873	180.63	29.288	550549	0	0.018	1.418	0.026	156.815	0	0.303	7.833	0.339	2699.03	0	0.351	2.965	0.176	3121.97	1.211	6.146	23.523	2.119	54691	0	2.099	10.47	0.886	18676.2	0	0.179	2.742	0.103	1595.2	1.959	6.77	17.486	1.32	60241
Case5	Case5_[12133,53105].im3	Stroma	FAP+	all	39	565503	69	779.1	0.0014	4.883	82.301	221.97	27.531	1.02728e+06	0	0.003	1.484	0.008	36	0	0.015	3.479	0.039	193.234	0	0.339	2.205	0.129	4233.67	2.214	14.346	42.718	3.527	179069	0	3.996	14.018	1.259	49881.4	0	0.176	2.871	0.124	2191.8	2.417	8.119	21.023	1.358	101338
Case5	Case5_[12133,53105].im3	Stroma	CD20+	all	6	565503	11	37.2	0.0001	7.15	62.539	150.294	29.73	37273.2	0	0.038	1.285	0.053	22.876	0	0.051	1.464	0.086	30.661	0	0.28	1.807	0.18	167.172	1.189	3.873	17.037	3.352	2308.29	0	3.083	10.667	1.462	1837.54	0.469	11.627	49.103	8.155	6929.51	2.767	5.753	12.261	1.079	3428.5
Case5	Case5_[12133,53105].im3	Stroma	Other	all	2844	565503	5029.2	76206.8	0.1348	0	42.352	245.733	24.821	5.17065e+07	0	0.002	5.778	0.022	2779.41	0	0.007	4.588	0.025	8130.64	0	0.26	9.255	0.138	316889	0.675	12.581	42.948	4.851	1.53602e+07	0	3.249	20.399	1.204	3.96716e+06	0	0.151	18.748	0.118	184116	0.212	7.533	80.043	1.679	9.19717e+06
Case5	Case5_[12133,53105].im3	Stroma	CD68+	all	37	565503	65.4	661.9	0.0012	4.055	54.178	163.841	22.489	574502	0	0.013	4.109	0.075	141.068	0	0.023	4.956	0.048	240.772	0	0.219	1.809	0.146	2324.81	1.198	8.961	25.281	3.517	95018.8	0	4.826	51.388	3.763	51174.5	0	0.325	15.196	0.785	3446.74	1.961	6.813	20.61	1.819	72240.7
Case5	Case5_[12133,53105].im3	Stroma	All	all	3087	565503	5458.9	79592.8	0.1407	0	43.575	245.733	26.16	5.5564e+07	0	0.004	6.815	0.067	5009.38	0	0.009	7.833	0.064	11763.8	0	0.288	22.446	0.502	367819	0.675	12.455	42.948	4.836	1.58819e+07	0	3.246	51.388	1.3	4.13881e+06	0	0.16	49.103	0.707	204214	0.212	7.527	80.043	1.691	9.59859e+06
Case5	Case5_[12133,53105].im3	Blank	CD4+	all	0	82796.6	0	0	0	#N/A	#N/A	#N/A	#N/A	0	#N/A	#N/A	#N/A	#N/A	0	#N/A	#N/A	#N/A	#N/A	0	#N/A	#N/A	#N/A	#N/A	0	#N/A	#N/A	#N/A	#N/A	0	#N/A	#N/A	#N/A	#N/A	0	#N/A	#N/A	#N/A	#N/A	0	#N/A	#N/A	#N/A	#N/A	0
Case5	Case5_[12133,53105].im3	Blank	CD8+	all	0	82796.6	0	0	0	#N/A	#N/A	#N/A	#N/A	0	#N/A	#N/A	#N/A	#N/A	0	#N/A	#N/A	#N/A	#N/A	0	#N/A	#N/A	#N/A	#N/A	0	#N/A	#N/A	#N/A	#N/A	0	#N/A	#N/A	#N/A	#N/A	0	#N/A	#N/A	#N/A	#N/A	0	#N/A	#N/A	#N/A	#N/A	0
Case5	Case5_[12133,53105].im3	Blank	CD206+	all	0	82796.6	0	0	0	#N/A	#N/A	#N/A	#N/A	0	#N/A	#N/A	#N/A	#N/A	0	#N/A	#N/A	#N/A	#N/A	0	#N/A	#N/A	#N/A	#N/A	0	#N/A	#N/A	#N/A	#N/A	0	#N/A	#N/A	#N/A	#N/A	0	#N/A	#N/A	#N/A	#N/A	0	#N/A	#N/A	#N/A	#N/A	0
Case5	Case5_[12133,53105].im3	Blank	FAP+	all	0	82796.6	0	0	0	#N/A	#N/A	#N/A	#N/A	0	#N/A	#N/A	#N/A	#N/A	0	#N/A	#N/A	#N/A	#N/A	0	#N/A	#N/A	#N/A	#N/A	0	#N/A	#N/A	#N/A	#N/A	0	#N/A	#N/A	#N/A	#N/A	0	#N/A	#N/A	#N/A	#N/A	0	#N/A	#N/A	#N/A	#N/A	0
Case5	Case5_[12133,53105].im3	Blank	CD20+	all	0	82796.6	0	0	0	#N/A	#N/A	#N/A	#N/A	0	#N/A	#N/A	#N/A	#N/A	0	#N/A	#N/A	#N/A	#N/A	0	#N/A	#N/A	#N/A	#N/A	0	#N/A	#N/A	#N/A	#N/A	0	#N/A	#N/A	#N/A	#N/A	0	#N/A	#N/A	#N/A	#N/A	0	#N/A	#N/A	#N/A	#N/A	0
Case5	Case5_[12133,53105].im3	Blank	Other	all	0	82796.6	0	0	0	#N/A	#N/A	#N/A	#N/A	0	#N/A	#N/A	#N/A	#N/A	0	#N/A	#N/A	#N/A	#N/A	0	#N/A	#N/A	#N/A	#N/A	0	#N/A	#N/A	#N/A	#N/A	0	#N/A	#N/A	#N/A	#N/A	0	#N/A	#N/A	#N/A	#N/A	0	#N/A	#N/A	#N/A	#N/A	0
Case5	Case5_[12133,53105].im3	Blank	CD68+	all	0	82796.6	0	0	0	#N/A	#N/A	#N/A	#N/A	0	#N/A	#N/A	#N/A	#N/A	0	#N/A	#N/A	#N/A	#N/A	0	#N/A	#N/A	#N/A	#N/A	0	#N/A	#N/A	#N/A	#N/A	0	#N/A	#N/A	#N/A	#N/A	0	#N/A	#N/A	#N/A	#N/A	0	#N/A	#N/A	#N/A	#N/A	0
Case5	Case5_[12133,53105].im3	Blank	All	all	0	82796.6	0	0	0	#N/A	#N/A	#N/A	#N/A	0	#N/A	#N/A	#N/A	#N/A	0	#N/A	#N/A	#N/A	#N/A	0	#N/A	#N/A	#N/A	#N/A	0	#N/A	#N/A	#N/A	#N/A	0	#N/A	#N/A	#N/A	#N/A	0	#N/A	#N/A	#N/A	#N/A	0	#N/A	#N/A	#N/A	#N/A	0
Case5	Case5_[12133,53105].im3	All	CD4+	all	22	648299	33.9	234.8	0.0004	10.643	68.985	181.378	27.231	259454	0	0.482	6.815	0.528	1813.39	0	0.025	2.3	0.041	93.824	0	0.18	1.748	0.124	678.812	0.91	8.519	20.203	3.295	32038.7	0	2.337	8.573	0.804	8789.73	0	0.222	3.399	0.215	833.84	2.995	9.034	21.17	2.292	33978.6
Case5	Case5_[12133,53105].im3	All	CD8+	all	93	648299	143	1113.1	0.002	5.37	78.581	236.793	32.483	1.40134e+06	0	0.003	0.765	0.01	59.673	0	0.021	4.231	0.045	375.6	0	2.264	22.446	1.864	40373.6	1.095	8.845	26.351	3.511	157728	0	2.303	10.207	0.921	41067.7	0	0.283	25.715	0.399	5054.99	1.48	7.263	23.748	1.832	129515
Case5	Case5_[12133,53105].im3	All	CD206+	all	45	648299	69.4	555.4	0.001	6.874	61.873	180.63	29.288	550549	0	0.018	1.418	0.026	156.815	0	0.303	7.833	0.339	2699.03	0	0.351	2.965	0.176	3121.97	1.211	6.146	23.523	2.119	54691	0	2.099	10.47	0.886	18676.2	0	0.179	2.742	0.103	1595.2	1.959	6.77	17.486	1.32	60241
Case5	Case5_[12133,53105].im3	All	FAP+	all	39	648299	60.2	779.1	0.0014	4.883	82.301	221.97	27.531	1.02728e+06	0	0.003	1.484	0.008	36	0	0.015	3.479	0.039	193.234	0	0.339	2.205	0.129	4233.67	2.214	14.346	42.718	3.527	179069	0	3.996	14.018	1.259	49881.4	0	0.176	2.871	0.124	2191.8	2.417	8.119	21.023	1.358	101338
Case5	Case5_[12133,53105].im3	All	CD20+	all	6	648299	9.3	37.2	0.0001	7.15	62.539	150.294	29.73	37273.2	0	0.038	1.285	0.053	22.876	0	0.051	1.464	0.086	30.661	0	0.28	1.807	0.18	167.172	1.189	3.873	17.037	3.352	2308.29	0	3.083	10.667	1.462	1837.54	0.469	11.627	49.103	8.155	6929.51	2.767	5.753	12.261	1.079	3428.5
Case5	Case5_[12133,53105].im3	All	Other	all	2844	648299	4386.9	76206.8	0.1348	0	42.352	245.733	24.821	5.17065e+07	0	0.002	5.778	0.022	2779.41	0	0.007	4.588	0.025	8130.64	0	0.26	9.255	0.138	316889	0.675	12.581	42.948	4.851	1.53602e+07	0	3.249	20.399	1.204	3.96716e+06	0	0.151	18.748	0.118	184116	0.212	7.533	80.043	1.679	9.19717e+06
Case5	Case5_[12133,53105].im3	All	CD68+	all	37	648299	57.1	661.9	0.0012	4.055	54.178	163.841	22.489	574502	0	0.013	4.109	0.075	141.068	0	0.023	4.956	0.048	240.772	0	0.219	1.809	0.146	2324.81	1.198	8.961	25.281	3.517	95018.8	0	4.826	51.388	3.763	51174.5	0	0.325	15.196	0.785	3446.74	1.961	6.813	20.61	1.819	72240.7
Case5	Case5_[12133,53105].im3	All	All	all	3087	648299	4761.7	79592.8	0.1407	0	43.575	245.733	26.16	5.5564e+07	0	0.004	6.815	0.067	5009.38	0	0.009	7.833	0.064	11763.8	0	0.288	22.446	0.502	367819	0.675	12.455	42.948	4.836	1.58819e+07	0	3.246	51.388	1.3	4.13881e+06	0	0.16	49.103	0.707	204214	0.212	7.527	80.043	1.691	9.59859e+06
Case5	Case5_[12208,53803].im3	Stroma	CD4+	all	128	593023	215.8	1783.1	0.003	3.564	84.968	230.652	28.43	2.42728e+06	0	1.237	21.053	1.094	35325.5	0	0.018	2.932	0.04	513.459	0	0.17	5.626	0.185	4843.72	0.679	10.282	27.288	3.611	293737	0	4.405	19.056	2.187	125832	0	8.64	119.764	12.93	246826	1.657	11.878	34.042	3.664	339318
Case5	Case5_[12208,53803].im3	Stroma	CD8+	all	193	593023	325.5	2732.7	0.0046	0	80.948	238.962	30.704	3.54391e+06	0	0.038	9.514	0.238	1650.75	0	0.03	5.714	0.067	1294.21	0	2.88	29.946	2.928	126078	0.888	8.297	28.088	3.291	363225	0	2.588	15.637	1.518	113297	0	1.996	97.614	6.656	87375.7	0.573	6.927	28.155	2.185	303276
Case5	Case5_[12208,53803].im3	Stroma	CD206+	all	113	593023	190.5	1632.8	0.0028	5.028	63.071	209.448	29.233	1.64988e+06	0	0.061	4.94	0.199	1602.31	0	0.503	11.422	0.675	13158.4	0	0.611	7.948	0.576	15985.1	0.839	7.417	28.281	3.295	194029	0	2.934	19.448	1.781	76762.4	0	0.736	49.859	3.978	19250.7	1.456	7.731	23.498	2.399	202248
Case5	Case5_[12208,53803].im3	Stroma	FAP+	all	47	593023	79.3	889.2	0.0015	5.565	73.577	266.985	33.282	1.04818e+06	0	0.023	3.983	0.102	327.079	0	0.015	5.239	0.037	208.084	0	0.366	2.516	0.215	5217.93	2.492	15.4	43.543	3.744	219392	0	4.347	12.674	1.155	61933.2	0	0.559	46.436	1.658	7959.86	1.392	8.065	20.231	2.203	114901
Case5	Case5_[12208,53803].im3	Stroma	CD20+	all	71	593023	120	1097.9	0.0019	10.425	76.922	157.866	21.997	1.35299e+06	0	0.148	11.392	0.504	2599.08	0	0.011	3.558	0.058	187.816	0	0.493	14.741	0.553	8680.15	1.503	7.065	22.486	2.446	124273	0	6.501	20.662	2	114354	0	39.383	128.476	22.72	692713	2.285	9.482	30.253	3.854	166782
Case5	Case5_[12208,53803].im3	Stroma	Other	all	3707	593023	6251	89520.9	0.151	3.042	48.21	244.613	26.347	6.91421e+07	0	0.005	6.237	0.026	6972.16	0	0.015	5.943	0.038	21886.8	0	0.295	14.693	0.147	422437	0.59	10.577	48.247	4.766	1.51699e+07	0	2.804	25.977	1.2	4.02148e+06	0	0.237	74.911	0.708	340435	0.109	6.781	78.898	1.716	9.72518e+06
Case5	Case5_[12208,53803].im3	Stroma	CD68+	all	88	593023	148	1544	0.0026	0	58.636	179.692	24.053	1.45041e+06	0	0.035	6.64	0.168	863.342	0	0.015	3.284	0.035	383.313	0	0.374	6.701	0.431	9243.98	1.124	9.821	33.685	3.999	242933	0	7.584	80.938	6.144	187605	0	2.452	87.655	7.585	60644.4	1.701	7.881	34.422	2.962	194948
Case5	Case5_[12208,53803].im3	Stroma	All	all	4349	593023	7333.6	99210.7	0.1673	0	50.723	266.985	27.918	8.06214e+07	0	0.031	21.053	0.281	49340.2	0	0.024	11.422	0.145	37632.1	0	0.373	29.946	0.881	592542	0.59	10.45	48.247	4.659	1.66099e+07	0	2.958	80.938	1.842	4.70211e+06	0	0.916	128.476	6.993	1.45527e+06	0.109	6.951	78.898	2.155	1.10476e+07
Case5	Case5_[12208,53803].im3	Blank	CD4+	all	0	55276.3	0	0	0	#N/A	#N/A	#N/A	#N/A	0	#N/A	#N/A	#N/A	#N/A	0	#N/A	#N/A	#N/A	#N/A	0	#N/A	#N/A	#N/A	#N/A	0	#N/A	#N/A	#N/A	#N/A	0	#N/A	#N/A	#N/A	#N/A	0	#N/A	#N/A	#N/A	#N/A	0	#N/A	#N/A	#N/A	#N/A	0
Case5	Case5_[12208,53803].im3	Blank	CD8+	all	0	55276.3	0	0	0	#N/A	#N/A	#N/A	#N/A	0	#N/A	#N/A	#N/A	#N/A	0	#N/A	#N/A	#N/A	#N/A	0	#N/A	#N/A	#N/A	#N/A	0	#N/A	#N/A	#N/A	#N/A	0	#N/A	#N/A	#N/A	#N/A	0	#N/A	#N/A	#N/A	#N/A	0	#N/A	#N/A	#N/A	#N/A	0
Case5	Case5_[12208,53803].im3	Blank	CD206+	all	0	55276.3	0	0	0	#N/A	#N/A	#N/A	#N/A	0	#N/A	#N/A	#N/A	#N/A	0	#N/A	#N/A	#N/A	#N/A	0	#N/A	#N/A	#N/A	#N/A	0	#N/A	#N/A	#N/A	#N/A	0	#N/A	#N/A	#N/A	#N/A	0	#N/A	#N/A	#N/A	#N/A	0	#N/A	#N/A	#N/A	#N/A	0
Case5	Case5_[12208,53803].im3	Blank	FAP+	all	1	55276.3	18	8.1	0.0001	51.525	110.165	159.324	#N/A	14321.5	0	0.001	0.176	#N/A	0.176	0	0.052	1.248	#N/A	6.769	0	0.489	1.407	#N/A	63.6	4.571	10.628	15.773	#N/A	1381.64	1.75	3.702	5.884	#N/A	481.24	0	0.534	2.348	#N/A	69.443	3.725	7.837	11.98	#N/A	1018.84
Case5	Case5_[12208,53803].im3	Blank	CD20+	all	0	55276.3	0	0	0	#N/A	#N/A	#N/A	#N/A	0	#N/A	#N/A	#N/A	#N/A	0	#N/A	#N/A	#N/A	#N/A	0	#N/A	#N/A	#N/A	#N/A	0	#N/A	#N/A	#N/A	#N/A	0	#N/A	#N/A	#N/A	#N/A	0	#N/A	#N/A	#N/A	#N/A	0	#N/A	#N/A	#N/A	#N/A	0
Case5	Case5_[12208,53803].im3	Blank	Other	all	0	55276.3	0	0	0	#N/A	#N/A	#N/A	#N/A	0	#N/A	#N/A	#N/A	#N/A	0	#N/A	#N/A	#N/A	#N/A	0	#N/A	#N/A	#N/A	#N/A	0	#N/A	#N/A	#N/A	#N/A	0	#N/A	#N/A	#N/A	#N/A	0	#N/A	#N/A	#N/A	#N/A	0	#N/A	#N/A	#N/A	#N/A	0
Case5	Case5_[12208,53803].im3	Blank	CD68+	all	0	55276.3	0	0	0	#N/A	#N/A	#N/A	#N/A	0	#N/A	#N/A	#N/A	#N/A	0	#N/A	#N/A	#N/A	#N/A	0	#N/A	#N/A	#N/A	#N/A	0	#N/A	#N/A	#N/A	#N/A	0	#N/A	#N/A	#N/A	#N/A	0	#N/A	#N/A	#N/A	#N/A	0	#N/A	#N/A	#N/A	#N/A	0
Case5	Case5_[12208,53803].im3	Blank	All	all	1	55276.3	18	8.1	0.0001	51.525	110.165	159.324	#N/A	14321.5	0	0.001	0.176	#N/A	0.176	0	0.052	1.248	#N/A	6.769	0	0.489	1.407	#N/A	63.6	4.571	10.628	15.773	#N/A	1381.64	1.75	3.702	5.884	#N/A	481.24	0	0.534	2.348	#N/A	69.443	3.725	7.837	11.98	#N/A	1018.84
Case5	Case5_[12208,53803].im3	All	CD4+	all	128	648299	197.4	1783.1	0.003	3.564	84.968	230.652	28.43	2.42728e+06	0	1.237	21.053	1.094	35325.5	0	0.018	2.932	0.04	513.459	0	0.17	5.626	0.185	4843.72	0.679	10.282	27.288	3.611	293737	0	4.405	19.056	2.187	125832	0	8.64	119.764	12.93	246826	1.657	11.878	34.042	3.664	339318
Case5	Case5_[12208,53803].im3	All	CD8+	all	193	648299	297.7	2732.7	0.0046	0	80.948	238.962	30.704	3.54391e+06	0	0.038	9.514	0.238	1650.75	0	0.03	5.714	0.067	1294.21	0	2.88	29.946	2.928	126078	0.888	8.297	28.088	3.291	363225	0	2.588	15.637	1.518	113297	0	1.996	97.614	6.656	87375.7	0.573	6.927	28.155	2.185	303276
Case5	Case5_[12208,53803].im3	All	CD206+	all	113	648299	174.3	1632.8	0.0028	5.028	63.071	209.448	29.233	1.64988e+06	0	0.061	4.94	0.199	1602.31	0	0.503	11.422	0.675	13158.4	0	0.611	7.948	0.576	15985.1	0.839	7.417	28.281	3.295	194029	0	2.934	19.448	1.781	76762.4	0	0.736	49.859	3.978	19250.7	1.456	7.731	23.498	2.399	202248
Case5	Case5_[12208,53803].im3	All	FAP+	all	48	648299	74	897.3	0.0015	5.565	73.908	266.985	33.389	1.0625e+06	0	0.023	3.983	0.101	327.255	0	0.015	5.239	0.037	214.853	0	0.367	2.516	0.213	5281.53	2.492	15.357	43.543	3.757	220773	0	4.342	12.674	1.146	62414.4	0	0.559	46.436	1.64	8029.31	1.392	8.063	20.231	2.18	115920
Case5	Case5_[12208,53803].im3	All	CD20+	all	71	648299	110	1097.9	0.0019	10.425	76.922	157.866	21.997	1.35299e+06	0	0.148	11.392	0.504	2599.08	0	0.011	3.558	0.058	187.816	0	0.493	14.741	0.553	8680.15	1.503	7.065	22.486	2.446	124273	0	6.501	20.662	2	114354	0	39.383	128.476	22.72	692713	2.285	9.482	30.253	3.854	166782
Case5	Case5_[12208,53803].im3	All	Other	all	3707	648299	5718	89520.9	0.151	3.042	48.21	244.613	26.347	6.91421e+07	0	0.005	6.237	0.026	6972.16	0	0.015	5.943	0.038	21886.8	0	0.295	14.693	0.147	422437	0.59	10.577	48.247	4.766	1.51699e+07	0	2.804	25.977	1.2	4.02148e+06	0	0.237	74.911	0.708	340435	0.109	6.781	78.898	1.716	9.72518e+06
Case5	Case5_[12208,53803].im3	All	CD68+	all	88	648299	136	1544	0.0026	0	58.636	179.692	24.053	1.45041e+06	0	0.035	6.64	0.168	863.342	0	0.015	3.284	0.035	383.313	0	0.374	6.701	0.431	9243.98	1.124	9.821	33.685	3.999	242933	0	7.584	80.938	6.144	187605	0	2.452	87.655	7.585	60644.4	1.701	7.881	34.422	2.962	194948
Case5	Case5_[12208,53803].im3	All	All	all	4350	648299	6709.9	99218.9	0.1673	0	50.728	266.985	27.928	8.06358e+07	0	0.031	21.053	0.281	49340.4	0	0.024	11.422	0.145	37638.8	0	0.373	29.946	0.881	592605	0.59	10.45	48.247	4.658	1.66113e+07	0	2.958	80.938	1.842	4.70259e+06	0	0.916	128.476	6.993	1.45534e+06	0.109	6.951	78.898	2.155	1.10486e+07
Case5	Case5_[12220,52407].im3	Stroma	CD4+	all	27	541062	49.9	247.3	0.0005	5.789	77.441	198.433	35.297	306821	0	0.652	11.495	0.46	2582.82	0	0.033	1.971	0.05	130.881	0	0.217	8.404	0.235	859.889	1.136	7.813	23.09	3.657	30956.6	0	2.09	6.608	0.88	8281.26	0	0.182	2.294	0.108	720.421	2.724	8.656	19.316	2.549	34295.1
Case5	Case5_[12220,52407].im3	Stroma	CD8+	all	137	541062	253.2	2008.3	0.0037	4.941	83.334	216.021	30.283	2.6812e+06	0	0.004	1.784	0.013	127.98	0	0.017	2.952	0.048	544.695	0	2.858	28.544	2.218	91961	1.126	9.162	25.886	3.8	294769	0	2.384	13.656	0.951	76717	0	0.281	3.408	0.158	9045.59	0.545	7.247	22.337	1.503	233163
Case5	Case5_[12220,52407].im3	Stroma	CD206+	all	60	541062	111	832.9	0.0015	3.937	64.485	158.372	25.029	860419	0	0.022	2.121	0.038	297.051	0	0.329	14.364	0.301	4393.74	0	0.422	5.118	0.173	5634.54	0.922	6.656	24.424	2.479	88815	0	2.485	16.107	1.167	33152.3	0	0.217	13.61	0.617	2901.29	0.946	7.153	19.303	1.371	95442.6
Case5	Case5_[12220,52407].im3	Stroma	FAP+	all	14	541062	25.9	237.5	0.0004	11.636	84.676	188.207	28.992	322193	0	0.002	0.59	0.006	9.346	0	0.005	1.7	0.008	17.247	0	0.321	1.719	0.208	1223.28	2.526	13.632	29.798	3.736	51868.1	0	3.67	9.552	1.072	13964	0	0.168	2.482	0.113	640.14	1.998	7.943	17.026	2.191	30221.5
Case5	Case5_[12220,52407].im3	Stroma	CD20+	all	4	541062	7.4	43.3	0.0001	16.829	35.416	49.57	6.184	24543.3	0	0	0.11	0.001	0.217	0	0.016	1.179	0.035	10.821	0	0.164	0.643	0.051	113.861	2.301	5.229	11.185	0.776	3623.66	0	3.4	8.666	0.688	2356.41	0	14.615	48.487	8.208	10127.9	3.112	5.246	7.95	0.427	3635.16
Case5	Case5_[12220,52407].im3	Stroma	Other	all	2806	541062	5186.1	75691	0.1399	0	43.994	236.325	25.204	5.33487e+07	0	0.003	5.444	0.015	3505.5	0	0.009	8.428	0.037	11433.3	0	0.243	16.796	0.137	295062	0.61	11.592	41.949	4.784	1.40563e+07	0	3.015	30.02	1.181	3.65618e+06	0	0.158	16.062	0.103	191685	0.22	7.477	62.038	1.876	9.06652e+06
Case5	Case5_[12220,52407].im3	Stroma	CD68+	all	48	541062	88.7	879.8	0.0016	6.622	50.649	165.073	22.213	713901	0	0.001	0.53	0.002	8.546	0	0.016	6.534	0.042	227.3	0	0.323	6.495	0.315	4548.57	1.096	11.251	29.888	4.486	158588	0	5.813	58.335	4.978	81930.6	0	0.126	3.199	0.07	1771.29	2.273	7.029	16.16	1.689	99068.4
Case5	Case5_[12220,52407].im3	Stroma	All	all	3098	541062	5725.8	79949.4	0.1478	0	45.489	236.325	26.785	5.82648e+07	0	0.005	11.495	0.072	6531.71	0	0.013	14.364	0.074	16760.3	0	0.312	28.544	0.764	399419	0.61	11.466	41.949	4.732	1.4686e+07	0	3.024	58.335	1.382	3.87289e+06	0	0.169	48.487	0.725	216904	0.22	7.466	62.038	1.864	9.5632e+06
Case5	Case5_[12220,52407].im3	Blank	CD4+	all	0	107237	0	0	0	#N/A	#N/A	#N/A	#N/A	0	#N/A	#N/A	#N/A	#N/A	0	#N/A	#N/A	#N/A	#N/A	0	#N/A	#N/A	#N/A	#N/A	0	#N/A	#N/A	#N/A	#N/A	0	#N/A	#N/A	#N/A	#N/A	0	#N/A	#N/A	#N/A	#N/A	0	#N/A	#N/A	#N/A	#N/A	0
Case5	Case5_[12220,52407].im3	Blank	CD8+	all	0	107237	0	0	0	#N/A	#N/A	#N/A	#N/A	0	#N/A	#N/A	#N/A	#N/A	0	#N/A	#N/A	#N/A	#N/A	0	#N/A	#N/A	#N/A	#N/A	0	#N/A	#N/A	#N/A	#N/A	0	#N/A	#N/A	#N/A	#N/A	0	#N/A	#N/A	#N/A	#N/A	0	#N/A	#N/A	#N/A	#N/A	0
Case5	Case5_[12220,52407].im3	Blank	CD206+	all	0	107237	0	0	0	#N/A	#N/A	#N/A	#N/A	0	#N/A	#N/A	#N/A	#N/A	0	#N/A	#N/A	#N/A	#N/A	0	#N/A	#N/A	#N/A	#N/A	0	#N/A	#N/A	#N/A	#N/A	0	#N/A	#N/A	#N/A	#N/A	0	#N/A	#N/A	#N/A	#N/A	0	#N/A	#N/A	#N/A	#N/A	0
Case5	Case5_[12220,52407].im3	Blank	FAP+	all	0	107237	0	0	0	#N/A	#N/A	#N/A	#N/A	0	#N/A	#N/A	#N/A	#N/A	0	#N/A	#N/A	#N/A	#N/A	0	#N/A	#N/A	#N/A	#N/A	0	#N/A	#N/A	#N/A	#N/A	0	#N/A	#N/A	#N/A	#N/A	0	#N/A	#N/A	#N/A	#N/A	0	#N/A	#N/A	#N/A	#N/A	0
Case5	Case5_[12220,52407].im3	Blank	CD20+	all	0	107237	0	0	0	#N/A	#N/A	#N/A	#N/A	0	#N/A	#N/A	#N/A	#N/A	0	#N/A	#N/A	#N/A	#N/A	0	#N/A	#N/A	#N/A	#N/A	0	#N/A	#N/A	#N/A	#N/A	0	#N/A	#N/A	#N/A	#N/A	0	#N/A	#N/A	#N/A	#N/A	0	#N/A	#N/A	#N/A	#N/A	0
Case5	Case5_[12220,52407].im3	Blank	Other	all	2	107237	19	22	0.0002	12.763	28.103	64.248	6.993	9920.25	0	0	0	0	0	0	0.002	0.316	0.002	0.639	0	0.089	0.952	0.037	31.39	2.478	6.267	15.899	3.797	2212.41	0	1.468	6.181	1.298	518.201	0	0.07	1.375	0.055	24.644	1.219	2.731	5.999	1.118	964.182
Case5	Case5_[12220,52407].im3	Blank	CD68+	all	0	107237	0	0	0	#N/A	#N/A	#N/A	#N/A	0	#N/A	#N/A	#N/A	#N/A	0	#N/A	#N/A	#N/A	#N/A	0	#N/A	#N/A	#N/A	#N/A	0	#N/A	#N/A	#N/A	#N/A	0	#N/A	#N/A	#N/A	#N/A	0	#N/A	#N/A	#N/A	#N/A	0	#N/A	#N/A	#N/A	#N/A	0
Case5	Case5_[12220,52407].im3	Blank	All	all	2	107237	19	22	0.0002	12.763	28.103	64.248	6.993	9920.25	0	0	0	0	0	0	0.002	0.316	0.002	0.639	0	0.089	0.952	0.037	31.39	2.478	6.267	15.899	3.797	2212.41	0	1.468	6.181	1.298	518.201	0	0.07	1.375	0.055	24.644	1.219	2.731	5.999	1.118	964.182
Case5	Case5_[12220,52407].im3	All	CD4+	all	27	648299	41.6	247.3	0.0005	5.789	77.441	198.433	35.297	306821	0	0.652	11.495	0.46	2582.82	0	0.033	1.971	0.05	130.881	0	0.217	8.404	0.235	859.889	1.136	7.813	23.09	3.657	30956.6	0	2.09	6.608	0.88	8281.26	0	0.182	2.294	0.108	720.421	2.724	8.656	19.316	2.549	34295.1
Case5	Case5_[12220,52407].im3	All	CD8+	all	137	648299	211.3	2008.3	0.0037	4.941	83.334	216.021	30.283	2.6812e+06	0	0.004	1.784	0.013	127.98	0	0.017	2.952	0.048	544.695	0	2.858	28.544	2.218	91961	1.126	9.162	25.886	3.8	294769	0	2.384	13.656	0.951	76717	0	0.281	3.408	0.158	9045.59	0.545	7.247	22.337	1.503	233163
Case5	Case5_[12220,52407].im3	All	CD206+	all	60	648299	92.5	832.9	0.0015	3.937	64.485	158.372	25.029	860419	0	0.022	2.121	0.038	297.051	0	0.329	14.364	0.301	4393.74	0	0.422	5.118	0.173	5634.54	0.922	6.656	24.424	2.479	88815	0	2.485	16.107	1.167	33152.3	0	0.217	13.61	0.617	2901.29	0.946	7.153	19.303	1.371	95442.6
Case5	Case5_[12220,52407].im3	All	FAP+	all	14	648299	21.6	237.5	0.0004	11.636	84.676	188.207	28.992	322193	0	0.002	0.59	0.006	9.346	0	0.005	1.7	0.008	17.247	0	0.321	1.719	0.208	1223.28	2.526	13.632	29.798	3.736	51868.1	0	3.67	9.552	1.072	13964	0	0.168	2.482	0.113	640.14	1.998	7.943	17.026	2.191	30221.5
Case5	Case5_[12220,52407].im3	All	CD20+	all	4	648299	6.2	43.3	0.0001	16.829	35.416	49.57	6.184	24543.3	0	0	0.11	0.001	0.217	0	0.016	1.179	0.035	10.821	0	0.164	0.643	0.051	113.861	2.301	5.229	11.185	0.776	3623.66	0	3.4	8.666	0.688	2356.41	0	14.615	48.487	8.208	10127.9	3.112	5.246	7.95	0.427	3635.16
Case5	Case5_[12220,52407].im3	All	Other	all	2808	648299	4331.3	75713	0.1399	0	43.99	236.325	25.199	5.33586e+07	0	0.003	5.444	0.015	3505.5	0	0.009	8.428	0.037	11434	0	0.243	16.796	0.137	295093	0.61	11.59	41.949	4.784	1.40585e+07	0	3.015	30.02	1.181	3.6567e+06	0	0.158	16.062	0.103	191710	0.22	7.475	62.038	1.879	9.06748e+06
Case5	Case5_[12220,52407].im3	All	CD68+	all	48	648299	74	879.8	0.0016	6.622	50.649	165.073	22.213	713901	0	0.001	0.53	0.002	8.546	0	0.016	6.534	0.042	227.3	0	0.323	6.495	0.315	4548.57	1.096	11.251	29.888	4.486	158588	0	5.813	58.335	4.978	81930.6	0	0.126	3.199	0.07	1771.29	2.273	7.029	16.16	1.689	99068.4
Case5	Case5_[12220,52407].im3	All	All	all	3100	648299	4781.7	79971.4	0.1478	0	45.484	236.325	26.781	5.82747e+07	0	0.005	11.495	0.072	6531.71	0	0.013	14.364	0.074	16760.9	0	0.312	28.544	0.764	399451	0.61	11.464	41.949	4.732	1.46882e+07	0	3.023	58.335	1.382	3.87341e+06	0	0.169	48.487	0.725	216929	0.22	7.465	62.038	1.866	9.56417e+06
Case5	Case5_[12334,54501].im3	Stroma	CD4+	all	539	559279	963.7	7834.5	0.014	4.622	77.214	226.256	25.961	9.69146e+06	0	3.601	34.745	3.092	452036	0	0.048	11.003	0.113	6003.66	0	0.377	15.1	0.322	47366.1	0.647	8.332	26.694	3.007	1.04582e+06	0	3.91	21.955	1.961	490742	0	8.624	86.7	11.529	1.08244e+06	1.136	12.038	40.012	3.917	1.51099e+06
Case5	Case5_[12334,54501].im3	Stroma	CD8+	all	269	559279	481	3661.2	0.0065	3.838	81.869	269.072	29.976	4.80206e+06	0	0.484	19.921	1.183	28364.2	0	0.053	9.015	0.118	3088.92	0	3.683	35.553	3.63	216045	0.814	8.244	27.167	3.159	483562	0	2.907	15.437	1.54	170530	0	4.086	107.286	8.795	239673	1.011	8.877	34.815	3.319	520707
Case5	Case5_[12334,54501].im3	Stroma	CD206+	all	146	559279	261.1	2137.4	0.0038	5.274	61.379	232.079	25.933	2.10181e+06	0	0.306	21.776	0.894	10473.6	0	0.579	12.76	0.754	19829.8	0	0.552	9.235	0.371	18892	0.78	6.753	22.68	2.75	231232	0	2.846	19.725	1.448	97449	0	1.853	59.585	4.957	63452.8	1.038	7.933	31.391	2.544	271635
Case5	Case5_[12334,54501].im3	Stroma	FAP+	all	44	559279	78.7	952	0.0017	7.176	65.157	163.507	21.32	993777	0	0.003	1.37	0.009	49.521	0	0.015	2.459	0.026	234.419	0	0.385	1.885	0.147	5866.68	1.563	12.913	45.81	4.155	196950	0	3.567	13.892	1.205	54400.8	0	0.249	7.695	0.252	3796.21	1.398	7.681	19.028	1.944	117148
Case5	Case5_[12334,54501].im3	Stroma	CD20+	all	398	559279	711.6	5474.1	0.0098	4.306	75.741	207.835	23.067	6.64238e+06	0	0.462	12.287	0.728	40555	0	0.025	7.781	0.099	2177.72	0	0.464	10.169	0.383	40692.4	0.505	6.586	20.254	1.903	577543	0	6.913	17.662	1.552	606221	0.01	40.799	115.165	14.517	3.57803e+06	0.961	11.952	30.244	2.999	1.04815e+06
Case5	Case5_[12334,54501].im3	Stroma	Other	all	3008	559279	5378.4	73991.6	0.1323	3.604	44.923	272.292	25.81	5.32513e+07	0	0.009	4.513	0.036	10806.2	0	0.02	5.862	0.049	24294	0	0.326	10.51	0.152	386856	0.496	10.02	43.203	4.327	1.18772e+07	0	2.7	27.495	1.085	3.20079e+06	0	0.244	42.196	0.347	289785	0.31	6.967	65.272	1.552	8.25892e+06
Case5	Case5_[12334,54501].im3	Stroma	CD68+	all	64	559279	114	1408.9	0.0025	5.607	51.716	176.932	26.336	1.16729e+06	0	0.008	6.936	0.041	169.694	0	0.036	4.403	0.1	814.859	0	0.376	6.915	0.311	8490.57	0.698	9.709	26.875	3.499	219131	0	5.187	49.509	2.497	117069	0	0.181	9.529	0.338	4074.21	2.387	7.262	23.367	2.175	163920
Case5	Case5_[12334,54501].im3	Stroma	All	all	4469	559279	7990.6	95464.5	0.1707	3.604	51.429	272.292	28.648	7.86556e+07	0	0.355	34.745	1.646	542454	0	0.037	12.76	0.19	56443.4	0	0.474	35.553	1.27	724240	0.496	9.567	45.81	3.966	1.46324e+07	0	3.098	49.509	1.912	4.73748e+06	0	3.44	115.165	13.391	5.26128e+06	0.31	7.775	65.272	3.147	1.18919e+07
Case5	Case5_[12334,54501].im3	Blank	CD4+	all	1	89020.6	11	25.7	0.0003	38.908	103.445	143.897	#N/A	42619.2	0.059	2.126	6.869	#N/A	875.915	0	0.306	1.987	#N/A	126.075	0	0.192	0.928	#N/A	79.069	2.061	6.018	10.056	#N/A	2479.54	0.168	1.931	4.293	#N/A	795.604	0	1.067	4.092	#N/A	439.598	1.18	7.514	13.016	#N/A	3095.77
Case5	Case5_[12334,54501].im3	Blank	CD8+	all	0	89020.6	0	0	0	#N/A	#N/A	#N/A	#N/A	0	#N/A	#N/A	#N/A	#N/A	0	#N/A	#N/A	#N/A	#N/A	0	#N/A	#N/A	#N/A	#N/A	0	#N/A	#N/A	#N/A	#N/A	0	#N/A	#N/A	#N/A	#N/A	0	#N/A	#N/A	#N/A	#N/A	0	#N/A	#N/A	#N/A	#N/A	0
Case5	Case5_[12334,54501].im3	Blank	CD206+	all	0	89020.6	0	0	0	#N/A	#N/A	#N/A	#N/A	0	#N/A	#N/A	#N/A	#N/A	0	#N/A	#N/A	#N/A	#N/A	0	#N/A	#N/A	#N/A	#N/A	0	#N/A	#N/A	#N/A	#N/A	0	#N/A	#N/A	#N/A	#N/A	0	#N/A	#N/A	#N/A	#N/A	0	#N/A	#N/A	#N/A	#N/A	0
Case5	Case5_[12334,54501].im3	Blank	FAP+	all	0	89020.6	0	0	0	#N/A	#N/A	#N/A	#N/A	0	#N/A	#N/A	#N/A	#N/A	0	#N/A	#N/A	#N/A	#N/A	0	#N/A	#N/A	#N/A	#N/A	0	#N/A	#N/A	#N/A	#N/A	0	#N/A	#N/A	#N/A	#N/A	0	#N/A	#N/A	#N/A	#N/A	0	#N/A	#N/A	#N/A	#N/A	0
Case5	Case5_[12334,54501].im3	Blank	CD20+	all	0	89020.6	0	0	0	#N/A	#N/A	#N/A	#N/A	0	#N/A	#N/A	#N/A	#N/A	0	#N/A	#N/A	#N/A	#N/A	0	#N/A	#N/A	#N/A	#N/A	0	#N/A	#N/A	#N/A	#N/A	0	#N/A	#N/A	#N/A	#N/A	0	#N/A	#N/A	#N/A	#N/A	0	#N/A	#N/A	#N/A	#N/A	0
Case5	Case5_[12334,54501].im3	Blank	Other	all	0	89020.6	0	0	0	#N/A	#N/A	#N/A	#N/A	0	#N/A	#N/A	#N/A	#N/A	0	#N/A	#N/A	#N/A	#N/A	0	#N/A	#N/A	#N/A	#N/A	0	#N/A	#N/A	#N/A	#N/A	0	#N/A	#N/A	#N/A	#N/A	0	#N/A	#N/A	#N/A	#N/A	0	#N/A	#N/A	#N/A	#N/A	0
Case5	Case5_[12334,54501].im3	Blank	CD68+	all	0	89020.6	0	0	0	#N/A	#N/A	#N/A	#N/A	0	#N/A	#N/A	#N/A	#N/A	0	#N/A	#N/A	#N/A	#N/A	0	#N/A	#N/A	#N/A	#N/A	0	#N/A	#N/A	#N/A	#N/A	0	#N/A	#N/A	#N/A	#N/A	0	#N/A	#N/A	#N/A	#N/A	0	#N/A	#N/A	#N/A	#N/A	0
Case5	Case5_[12334,54501].im3	Blank	All	all	1	89020.6	11	25.7	0.0003	38.908	103.445	143.897	#N/A	42619.2	0.059	2.126	6.869	#N/A	875.915	0	0.306	1.987	#N/A	126.075	0	0.192	0.928	#N/A	79.069	2.061	6.018	10.056	#N/A	2479.54	0.168	1.931	4.293	#N/A	795.604	0	1.067	4.092	#N/A	439.598	1.18	7.514	13.016	#N/A	3095.77
Case5	Case5_[12334,54501].im3	All	CD4+	all	540	648299	832.9	7860.2	0.0141	4.622	77.299	226.256	25.967	9.73408e+06	0	3.597	34.745	3.09	452912	0	0.049	11.003	0.113	6129.73	0	0.377	15.1	0.322	47445.2	0.647	8.325	26.694	3.006	1.0483e+06	0	3.903	21.955	1.961	491537	0	8.599	86.7	11.523	1.08288e+06	1.136	12.023	40.012	3.918	1.51408e+06
Case5	Case5_[12334,54501].im3	All	CD8+	all	269	648299	414.9	3661.2	0.0065	3.838	81.869	269.072	29.976	4.80206e+06	0	0.484	19.921	1.183	28364.2	0	0.053	9.015	0.118	3088.92	0	3.683	35.553	3.63	216045	0.814	8.244	27.167	3.159	483562	0	2.907	15.437	1.54	170530	0	4.086	107.286	8.795	239673	1.011	8.877	34.815	3.319	520707
Case5	Case5_[12334,54501].im3	All	CD206+	all	146	648299	225.2	2137.4	0.0038	5.274	61.379	232.079	25.933	2.10181e+06	0	0.306	21.776	0.894	10473.6	0	0.579	12.76	0.754	19829.8	0	0.552	9.235	0.371	18892	0.78	6.753	22.68	2.75	231232	0	2.846	19.725	1.448	97449	0	1.853	59.585	4.957	63452.8	1.038	7.933	31.391	2.544	271635
Case5	Case5_[12334,54501].im3	All	FAP+	all	44	648299	67.9	952	0.0017	7.176	65.157	163.507	21.32	993777	0	0.003	1.37	0.009	49.521	0	0.015	2.459	0.026	234.419	0	0.385	1.885	0.147	5866.68	1.563	12.913	45.81	4.155	196950	0	3.567	13.892	1.205	54400.8	0	0.249	7.695	0.252	3796.21	1.398	7.681	19.028	1.944	117148
Case5	Case5_[12334,54501].im3	All	CD20+	all	398	648299	613.9	5474.1	0.0098	4.306	75.741	207.835	23.067	6.64238e+06	0	0.462	12.287	0.728	40555	0	0.025	7.781	0.099	2177.72	0	0.464	10.169	0.383	40692.4	0.505	6.586	20.254	1.903	577543	0	6.913	17.662	1.552	606221	0.01	40.799	115.165	14.517	3.57803e+06	0.961	11.952	30.244	2.999	1.04815e+06
Case5	Case5_[12334,54501].im3	All	Other	all	3008	648299	4639.8	73991.6	0.1323	3.604	44.923	272.292	25.81	5.32513e+07	0	0.009	4.513	0.036	10806.2	0	0.02	5.862	0.049	24294	0	0.326	10.51	0.152	386856	0.496	10.02	43.203	4.327	1.18772e+07	0	2.7	27.495	1.085	3.20079e+06	0	0.244	42.196	0.347	289785	0.31	6.967	65.272	1.552	8.25892e+06
Case5	Case5_[12334,54501].im3	All	CD68+	all	64	648299	98.7	1408.9	0.0025	5.607	51.716	176.932	26.336	1.16729e+06	0	0.008	6.936	0.041	169.694	0	0.036	4.403	0.1	814.859	0	0.376	6.915	0.311	8490.57	0.698	9.709	26.875	3.499	219131	0	5.187	49.509	2.497	117069	0	0.181	9.529	0.338	4074.21	2.387	7.262	23.367	2.175	163920
Case5	Case5_[12334,54501].im3	All	All	all	4470	648299	6895	95490.2	0.1707	3.604	51.443	272.292	28.654	7.86982e+07	0	0.355	34.745	1.646	543330	0	0.037	12.76	0.19	56569.4	0	0.473	35.553	1.269	724319	0.496	9.566	45.81	3.966	1.46348e+07	0	3.097	49.509	1.912	4.73828e+06	0	3.439	115.165	13.39	5.26172e+06	0.31	7.775	65.272	3.146	1.1895e+07
Case5	Case5_[12365,51709].im3	Stroma	CD4+	all	64	546979	117	780.6	0.0014	6.296	84.627	276.736	34.858	1.05826e+06	0	1.081	11.482	1.15	13515.2	0	0.064	4.772	0.083	802.672	0	0.235	2.343	0.201	2943.88	0.817	7.326	31.587	3.09	91612.9	0	1.806	15.422	0.962	22579.8	0	0.387	12.161	0.737	4838.82	1.051	8.258	33.308	3.135	103266
Case5	Case5_[12365,51709].im3	Stroma	CD8+	all	192	546979	351	2653.2	0.0049	9.912	93.273	300.996	33.83	3.96475e+06	0	0.007	1.838	0.027	298.486	0	0.069	7.24	0.209	2933.17	0	3.85	33.842	3.41	163652	1.209	10.46	39.463	4.998	444613	0	2.498	15.942	1.34	106202	0	0.511	6.757	0.316	21720	0.002	8.774	43.678	5.535	372973
Case5	Case5_[12365,51709].im3	Stroma	CD206+	all	146	546979	266.9	2128.1	0.0039	6.457	70.946	224.729	29.794	2.41875e+06	0	0.077	4.712	0.194	2621.9	0	0.719	37.944	1.537	24501	0	0.641	6.492	0.433	21850.7	1.08	8.652	33.541	4.039	294983	0	2.727	24.131	1.534	92958.6	0	0.383	8.868	0.233	13074.1	1.08	8.715	33.502	4.402	297104
Case5	Case5_[12365,51709].im3	Stroma	FAP+	all	35	546979	64	608.5	0.0011	6.265	74.977	261.156	40.608	730950	0	0.013	1.371	0.035	123.561	0	0.039	7.942	0.116	378.355	0	0.472	3.347	0.337	4603.09	1.251	12.999	45.619	5.704	126724	0	3.104	17.391	1.637	30265.3	0	0.689	7.119	0.694	6718.7	0.116	9.71	39.574	6.329	94663.1
Case5	Case5_[12365,51709].im3	Stroma	CD20+	all	11	546979	20.1	130.4	0.0002	16.146	74.636	145.7	21.241	155914	0	0.034	1.686	0.05	71.49	0	0.047	2.181	0.036	98.107	0	0.355	2.02	0.121	741.924	0.742	6.031	14.909	2.615	12598.9	0	3.518	10.763	1.703	7348.69	0	23.224	87.778	21.106	48514.8	1.798	7.477	16.363	2.067	15618.9
Case5	Case5_[12365,51709].im3	Stroma	Other	all	2659	546979	4861.2	67876.6	0.1241	0	50.246	276.098	30.16	5.46396e+07	0	0.008	4.414	0.029	8517.76	0	0.026	6.909	0.068	27764.4	0	0.378	17.964	0.322	411422	0.434	12.155	61.495	6.359	1.32174e+07	0	2.758	25.894	1.488	2.99946e+06	0	0.35	38.402	0.336	380477	0.122	9.405	60.076	6.385	1.02274e+07
Case5	Case5_[12365,51709].im3	Stroma	CD68+	all	36	546979	65.8	625.8	0.0011	8.193	64.66	181.834	25.244	648279	0	0.016	2.267	0.041	159.747	0	0.094	6.787	0.183	940.149	0	0.435	5.615	0.308	4361.15	1.339	9.338	24.951	3.48	93620.7	0	5.92	53.935	4.195	59356.1	0	0.357	12.714	0.494	3584.07	2.051	8.656	35.679	5.008	86782.6
Case5	Case5_[12365,51709].im3	Stroma	All	all	3145	546979	5749.8	74811.1	0.1368	0	53.085	300.996	32.077	6.36242e+07	0	0.021	11.482	0.223	25309.8	0	0.048	37.944	0.387	57422.7	0	0.509	33.842	1.294	609602	0.434	11.916	61.495	6.156	1.42823e+07	0	2.769	53.935	1.589	3.31838e+06	0	0.4	87.778	2.079	479013	0.002	9.344	60.076	6.183	1.11986e+07
Case5	Case5_[12365,51709].im3	Blank	CD4+	all	0	101321	0	0	0	#N/A	#N/A	#N/A	#N/A	0	#N/A	#N/A	#N/A	#N/A	0	#N/A	#N/A	#N/A	#N/A	0	#N/A	#N/A	#N/A	#N/A	0	#N/A	#N/A	#N/A	#N/A	0	#N/A	#N/A	#N/A	#N/A	0	#N/A	#N/A	#N/A	#N/A	0	#N/A	#N/A	#N/A	#N/A	0
Case5	Case5_[12365,51709].im3	Blank	CD8+	all	0	101321	0	0	0	#N/A	#N/A	#N/A	#N/A	0	#N/A	#N/A	#N/A	#N/A	0	#N/A	#N/A	#N/A	#N/A	0	#N/A	#N/A	#N/A	#N/A	0	#N/A	#N/A	#N/A	#N/A	0	#N/A	#N/A	#N/A	#N/A	0	#N/A	#N/A	#N/A	#N/A	0	#N/A	#N/A	#N/A	#N/A	0
Case5	Case5_[12365,51709].im3	Blank	CD206+	all	0	101321	0	0	0	#N/A	#N/A	#N/A	#N/A	0	#N/A	#N/A	#N/A	#N/A	0	#N/A	#N/A	#N/A	#N/A	0	#N/A	#N/A	#N/A	#N/A	0	#N/A	#N/A	#N/A	#N/A	0	#N/A	#N/A	#N/A	#N/A	0	#N/A	#N/A	#N/A	#N/A	0	#N/A	#N/A	#N/A	#N/A	0
Case5	Case5_[12365,51709].im3	Blank	FAP+	all	1	101321	9.9	384.1	0.0038	4.443	15.132	25.131	#N/A	93108.9	0	0.004	0.619	#N/A	24.027	0	0.04	0.836	#N/A	249.178	0	0.245	0.833	#N/A	1506.33	0.569	4.034	8.075	#N/A	24820.6	0	1.027	3.664	#N/A	6318.16	0	0.329	2.968	#N/A	2025.39	0	4.568	8.008	#N/A	28104.7
Case5	Case5_[12365,51709].im3	Blank	CD20+	all	0	101321	0	0	0	#N/A	#N/A	#N/A	#N/A	0	#N/A	#N/A	#N/A	#N/A	0	#N/A	#N/A	#N/A	#N/A	0	#N/A	#N/A	#N/A	#N/A	0	#N/A	#N/A	#N/A	#N/A	0	#N/A	#N/A	#N/A	#N/A	0	#N/A	#N/A	#N/A	#N/A	0	#N/A	#N/A	#N/A	#N/A	0
Case5	Case5_[12365,51709].im3	Blank	Other	all	2	101321	20	19.5	0.0002	39.139	90.459	146.837	15.501	28313.7	0	0.002	0.242	0.003	0.57	0	0.001	0.335	0.001	0.335	0	0.239	0.883	0.069	74.811	3.292	10.4	18.566	3.201	3255.06	0.404	2.483	4.326	0.226	777.09	0	0.296	2.13	0.002	92.666	2.373	5.836	11.831	1.843	1826.61
Case5	Case5_[12365,51709].im3	Blank	CD68+	all	0	101321	0	0	0	#N/A	#N/A	#N/A	#N/A	0	#N/A	#N/A	#N/A	#N/A	0	#N/A	#N/A	#N/A	#N/A	0	#N/A	#N/A	#N/A	#N/A	0	#N/A	#N/A	#N/A	#N/A	0	#N/A	#N/A	#N/A	#N/A	0	#N/A	#N/A	#N/A	#N/A	0	#N/A	#N/A	#N/A	#N/A	0
Case5	Case5_[12365,51709].im3	Blank	All	all	3	101321	30	403.6	0.004	4.443	18.779	146.837	44.713	121423	0	0.004	0.619	0.002	24.597	0	0.039	0.836	0.023	249.513	0	0.245	0.883	0.049	1581.14	0.569	4.342	18.566	4.292	28075.7	0	1.097	4.326	0.854	7095.25	0	0.328	2.968	0.019	2118.06	0	4.629	11.831	1.486	29931.4
Case5	Case5_[12365,51709].im3	All	CD4+	all	64	648299	98.7	780.6	0.0014	6.296	84.627	276.736	34.858	1.05826e+06	0	1.081	11.482	1.15	13515.2	0	0.064	4.772	0.083	802.672	0	0.235	2.343	0.201	2943.88	0.817	7.326	31.587	3.09	91612.9	0	1.806	15.422	0.962	22579.8	0	0.387	12.161	0.737	4838.82	1.051	8.258	33.308	3.135	103266
Case5	Case5_[12365,51709].im3	All	CD8+	all	192	648299	296.2	2653.2	0.0049	9.912	93.273	300.996	33.83	3.96475e+06	0	0.007	1.838	0.027	298.486	0	0.069	7.24	0.209	2933.17	0	3.85	33.842	3.41	163652	1.209	10.46	39.463	4.998	444613	0	2.498	15.942	1.34	106202	0	0.511	6.757	0.316	21720	0.002	8.774	43.678	5.535	372973
Case5	Case5_[12365,51709].im3	All	CD206+	all	146	648299	225.2	2128.1	0.0039	6.457	70.946	224.729	29.794	2.41875e+06	0	0.077	4.712	0.194	2621.9	0	0.719	37.944	1.537	24501	0	0.641	6.492	0.433	21850.7	1.08	8.652	33.541	4.039	294983	0	2.727	24.131	1.534	92958.6	0	0.383	8.868	0.233	13074.1	1.08	8.715	33.502	4.402	297104
Case5	Case5_[12365,51709].im3	All	FAP+	all	36	648299	55.5	992.6	0.0018	4.443	51.821	261.156	41.42	824059	0	0.009	1.371	0.034	147.589	0	0.039	7.942	0.114	627.533	0	0.384	3.347	0.335	6109.42	0.569	9.53	45.619	5.885	151545	0	2.301	17.391	1.664	36583.5	0	0.55	7.119	0.685	8744.1	0	7.72	39.574	6.332	122768
Case5	Case5_[12365,51709].im3	All	CD20+	all	11	648299	17	130.4	0.0002	16.146	74.636	145.7	21.241	155914	0	0.034	1.686	0.05	71.49	0	0.047	2.181	0.036	98.107	0	0.355	2.02	0.121	741.924	0.742	6.031	14.909	2.615	12598.9	0	3.518	10.763	1.703	7348.69	0	23.224	87.778	21.106	48514.8	1.798	7.477	16.363	2.067	15618.9
Case5	Case5_[12365,51709].im3	All	Other	all	2661	648299	4104.6	67896.2	0.1241	0	50.258	276.098	30.167	5.46679e+07	0	0.008	4.414	0.029	8518.33	0	0.026	6.909	0.068	27764.8	0	0.378	17.964	0.322	411496	0.434	12.154	61.495	6.357	1.32206e+07	0	2.758	25.894	1.488	3.00023e+06	0	0.35	38.402	0.336	380570	0.122	9.404	60.076	6.383	1.02292e+07
Case5	Case5_[12365,51709].im3	All	CD68+	all	36	648299	55.5	625.8	0.0011	8.193	64.66	181.834	25.244	648279	0	0.016	2.267	0.041	159.747	0	0.094	6.787	0.183	940.149	0	0.435	5.615	0.308	4361.15	1.339	9.338	24.951	3.48	93620.7	0	5.92	53.935	4.195	59356.1	0	0.357	12.714	0.494	3584.07	2.051	8.656	35.679	5.008	86782.6
Case5	Case5_[12365,51709].im3	All	All	all	3148	648299	4855.8	75214.7	0.1375	0	52.901	300.996	32.083	6.37456e+07	0	0.021	11.482	0.223	25334.3	0	0.048	37.944	0.387	57672.3	0	0.507	33.842	1.293	611183	0.434	11.876	61.495	6.154	1.43103e+07	0	2.76	53.935	1.588	3.32547e+06	0	0.399	87.778	2.078	481132	0	9.318	60.076	6.181	1.12285e+07
Case5	Case5_[12934,51011].im3	Stroma	CD4+	all	37	438607	84.4	425.3	0.001	13.68	84.193	203.938	30.141	573690	0	0.678	7.465	0.864	4622.54	0	0.054	2.864	0.06	370.116	0	0.191	4.633	0.178	1298.19	1.227	6.145	21.632	1.981	41870.1	0	1.365	7.317	0.57	9302.49	0	0.295	2.851	0.125	2010.45	1.167	7.338	18.186	1.856	50003.9
Case5	Case5_[12934,51011].im3	Stroma	CD8+	all	71	438607	162	835.5	0.0019	4.835	84.159	236.261	34.073	1.12646e+06	0	0.017	2.455	0.077	228.779	0	0.045	3.485	0.09	596.917	0	2.295	22.38	1.424	30719	0.995	8.857	34.116	5.29	118547	0	2.016	11.19	1.272	26990.1	0	0.461	3.877	0.217	6166.45	2.021	9.124	30.878	4.779	122124
Case5	Case5_[12934,51011].im3	Stroma	CD206+	all	53	438607	121	657.5	0.0015	5.861	72.103	215.898	32.162	759531	0	0.057	1.506	0.054	595.944	0	0.498	18.68	1.19	5241.16	0	0.394	3.365	0.188	4155.03	1.032	6.794	22.059	2.535	71568.6	0	1.849	8.325	0.837	19482.2	0	0.36	3.066	0.168	3794.22	1.37	8.407	30.819	3.677	88561
Case5	Case5_[12934,51011].im3	Stroma	FAP+	all	37	438607	84.4	538.4	0.0012	4.14	70.463	254.319	39.017	607740	0	0.003	1.175	0.021	25.646	0	0.007	1.417	0.012	59.475	0	0.555	5.268	0.261	4789.32	2.102	19.416	63.036	8.897	167465	0	4.263	14.672	2.006	36770.2	0	0.52	3.966	0.238	4489.14	2.058	12.513	40.294	4.586	107928
Case5	Case5_[12934,51011].im3	Stroma	CD20+	all	4	438607	9.1	33.5	0.0001	44.754	94.932	200.041	27.032	50883.8	0	0.035	0.888	0.036	18.935	0	0.114	1.447	0.054	61.109	0	0.264	1.267	0.146	141.641	2.25	6.654	13.091	2.823	3566.8	0.416	3.299	7.984	1.473	1768.01	0	9.108	24.473	5.191	4881.67	3.695	9.689	17.862	3.377	5193.05
Case5	Case5_[12934,51011].im3	Stroma	Other	all	2175	438607	4958.9	59221.8	0.135	0	40.712	251.086	24.86	3.86269e+07	0	0.005	3.522	0.024	4681.34	0	0.013	3.904	0.046	12051.1	0	0.285	6.727	0.173	270703	0.156	11.241	60.356	4.675	1.06649e+07	0	2.342	14.214	1.011	2.22238e+06	0	0.339	15.109	0.154	321675	0.22	8.035	63.841	3.239	7.62349e+06
Case5	Case5_[12934,51011].im3	Stroma	CD68+	all	6	438607	14	88.8	0.0002	6.498	65.773	145.097	34.937	93529	0	0.073	4.544	0.093	103.983	0	0.101	3.779	0.084	144.306	0	0.267	1.706	0.123	379.523	2.237	7.469	23.837	4.986	10621.1	0	3.396	12.515	1.286	4828.73	0	0.284	2.393	0.118	403.931	3.174	8.171	18.568	3.077	11618.7
Case5	Case5_[12934,51011].im3	Stroma	All	all	2388	438607	5444.5	61821.8	0.141	0	42.261	254.319	27.842	4.18563e+07	0	0.01	7.465	0.137	10277.2	0	0.019	18.68	0.201	18524.2	0	0.315	22.38	0.479	312334	0.156	11.191	63.036	4.935	1.10837e+07	0	2.345	14.672	1.082	2.32266e+06	0	0.347	24.473	0.428	343664	0.22	8.089	63.841	3.376	8.01168e+06
Case5	Case5_[12934,51011].im3	Blank	CD4+	all	0	209692	0	0	0	#N/A	#N/A	#N/A	#N/A	0	#N/A	#N/A	#N/A	#N/A	0	#N/A	#N/A	#N/A	#N/A	0	#N/A	#N/A	#N/A	#N/A	0	#N/A	#N/A	#N/A	#N/A	0	#N/A	#N/A	#N/A	#N/A	0	#N/A	#N/A	#N/A	#N/A	0	#N/A	#N/A	#N/A	#N/A	0
Case5	Case5_[12934,51011].im3	Blank	CD8+	all	1	209692	4.8	8.4	0	40.781	81.231	138.236	#N/A	10884.9	0	0.004	0.257	#N/A	0.479	0	0.008	0.512	#N/A	1.123	1.098	3.597	6.336	#N/A	482.014	2.918	6.401	11.031	#N/A	857.67	0	1.142	3.088	#N/A	153.056	0	0.267	1.391	#N/A	35.838	1.906	4.114	6.69	#N/A	551.316
Case5	Case5_[12934,51011].im3	Blank	CD206+	all	0	209692	0	0	0	#N/A	#N/A	#N/A	#N/A	0	#N/A	#N/A	#N/A	#N/A	0	#N/A	#N/A	#N/A	#N/A	0	#N/A	#N/A	#N/A	#N/A	0	#N/A	#N/A	#N/A	#N/A	0	#N/A	#N/A	#N/A	#N/A	0	#N/A	#N/A	#N/A	#N/A	0	#N/A	#N/A	#N/A	#N/A	0
Case5	Case5_[12934,51011].im3	Blank	FAP+	all	0	209692	0	0	0	#N/A	#N/A	#N/A	#N/A	0	#N/A	#N/A	#N/A	#N/A	0	#N/A	#N/A	#N/A	#N/A	0	#N/A	#N/A	#N/A	#N/A	0	#N/A	#N/A	#N/A	#N/A	0	#N/A	#N/A	#N/A	#N/A	0	#N/A	#N/A	#N/A	#N/A	0	#N/A	#N/A	#N/A	#N/A	0
Case5	Case5_[12934,51011].im3	Blank	CD20+	all	0	209692	0	0	0	#N/A	#N/A	#N/A	#N/A	0	#N/A	#N/A	#N/A	#N/A	0	#N/A	#N/A	#N/A	#N/A	0	#N/A	#N/A	#N/A	#N/A	0	#N/A	#N/A	#N/A	#N/A	0	#N/A	#N/A	#N/A	#N/A	0	#N/A	#N/A	#N/A	#N/A	0	#N/A	#N/A	#N/A	#N/A	0
Case5	Case5_[12934,51011].im3	Blank	Other	all	38	209692	181	360.5	0.0017	3.193	18.222	72.339	7.815	105232	0	0.006	0.381	0.009	33.259	0	0.007	0.689	0.009	38.405	0	0.077	1.732	0.077	444.072	0	2.632	13.319	1.666	15198.7	0	0.436	3.35	0.293	2520.46	0	0.121	2.435	0.048	700.564	0	1.852	7.876	0.788	10692.9
Case5	Case5_[12934,51011].im3	Blank	CD68+	all	0	209692	0	0	0	#N/A	#N/A	#N/A	#N/A	0	#N/A	#N/A	#N/A	#N/A	0	#N/A	#N/A	#N/A	#N/A	0	#N/A	#N/A	#N/A	#N/A	0	#N/A	#N/A	#N/A	#N/A	0	#N/A	#N/A	#N/A	#N/A	0	#N/A	#N/A	#N/A	#N/A	0	#N/A	#N/A	#N/A	#N/A	0
Case5	Case5_[12934,51011].im3	Blank	All	all	39	209692	186	368.8	0.0018	3.193	19.651	138.236	12.975	116117	0	0.006	0.381	0.009	33.739	0	0.007	0.689	0.009	39.528	0	0.157	6.336	0.57	926.086	0	2.717	13.319	1.784	16056.4	0	0.452	3.35	0.317	2673.51	0	0.125	2.435	0.054	736.402	0	1.903	7.876	0.878	11244.2
Case5	Case5_[12934,51011].im3	All	CD4+	all	37	648299	57.1	425.3	0.001	13.68	84.193	203.938	30.141	573690	0	0.678	7.465	0.864	4622.54	0	0.054	2.864	0.06	370.116	0	0.191	4.633	0.178	1298.19	1.227	6.145	21.632	1.981	41870.1	0	1.365	7.317	0.57	9302.49	0	0.295	2.851	0.125	2010.45	1.167	7.338	18.186	1.856	50003.9
Case5	Case5_[12934,51011].im3	All	CD8+	all	72	648299	111	843.8	0.0019	4.835	84.13	236.261	33.843	1.13735e+06	0	0.017	2.455	0.077	229.258	0	0.044	3.485	0.09	598.04	0	2.308	22.38	1.42	31201	0.995	8.832	34.116	5.259	119405	0	2.008	11.19	1.267	27143.2	0	0.459	3.877	0.216	6202.29	1.906	9.074	30.878	4.782	122675
Case5	Case5_[12934,51011].im3	All	CD206+	all	53	648299	81.8	657.5	0.0015	5.861	72.103	215.898	32.162	759531	0	0.057	1.506	0.054	595.944	0	0.498	18.68	1.19	5241.16	0	0.394	3.365	0.188	4155.03	1.032	6.794	22.059	2.535	71568.6	0	1.849	8.325	0.837	19482.2	0	0.36	3.066	0.168	3794.22	1.37	8.407	30.819	3.677	88561
Case5	Case5_[12934,51011].im3	All	FAP+	all	37	648299	57.1	538.4	0.0012	4.14	70.463	254.319	39.017	607740	0	0.003	1.175	0.021	25.646	0	0.007	1.417	0.012	59.475	0	0.555	5.268	0.261	4789.32	2.102	19.416	63.036	8.897	167465	0	4.263	14.672	2.006	36770.2	0	0.52	3.966	0.238	4489.14	2.058	12.513	40.294	4.586	107928
Case5	Case5_[12934,51011].im3	All	CD20+	all	4	648299	6.2	33.5	0.0001	44.754	94.932	200.041	27.032	50883.8	0	0.035	0.888	0.036	18.935	0	0.114	1.447	0.054	61.109	0	0.264	1.267	0.146	141.641	2.25	6.654	13.091	2.823	3566.8	0.416	3.299	7.984	1.473	1768.01	0	9.108	24.473	5.191	4881.67	3.695	9.689	17.862	3.377	5193.05
Case5	Case5_[12934,51011].im3	All	Other	all	2213	648299	3413.5	59582.2	0.1358	0	40.576	251.086	24.905	3.87321e+07	0	0.005	3.522	0.023	4714.6	0	0.013	3.904	0.046	12089.5	0	0.284	6.727	0.174	271147	0	11.189	60.356	4.756	1.06801e+07	0	2.331	14.214	1.03	2.2249e+06	0	0.338	15.109	0.156	322376	0	7.998	63.841	3.316	7.63419e+06
Case5	Case5_[12934,51011].im3	All	CD68+	all	6	648299	9.3	88.8	0.0002	6.498	65.773	145.097	34.937	93529	0	0.073	4.544	0.093	103.983	0	0.101	3.779	0.084	144.306	0	0.267	1.706	0.123	379.523	2.237	7.469	23.837	4.986	10621.1	0	3.396	12.515	1.286	4828.73	0	0.284	2.393	0.118	403.931	3.174	8.171	18.568	3.077	11618.7
Case5	Case5_[12934,51011].im3	All	All	all	2427	648299	3743.6	62190.7	0.1418	0	42.127	254.319	27.889	4.19724e+07	0	0.01	7.465	0.136	10310.9	0	0.019	18.68	0.2	18563.7	0	0.314	22.38	0.481	313260	0	11.141	63.036	5.001	1.10998e+07	0	2.334	14.672	1.098	2.32533e+06	0	0.346	24.473	0.425	344400	0	8.052	63.841	3.446	8.02293e+06
Case5	Case5_[13481,50313].im3	Stroma	CD4+	all	434	509775	851.4	6265	0.0123	4.364	79.997	293.369	28.14	8.0293e+06	0	1.695	24.687	1.825	170126	0	0.011	3.228	0.037	1127.5	0	0.286	12.122	0.25	28688.9	0.791	8.009	24.707	2.647	803827	0	3.233	22.92	1.573	324530	0	6.248	108.011	8.984	627072	0.771	9.714	27.427	2.98	975000
Case5	Case5_[13481,50313].im3	Stroma	CD8+	all	327	509775	641.5	4547.9	0.0089	7.924	87.281	249.171	29.965	6.35928e+06	0	0.135	12.721	0.455	9836.98	0	0.021	4.083	0.053	1525.04	0	3.022	26.007	2.304	220174	0.817	8.21	31.114	2.932	598179	0	2.732	14.203	1.383	199083	0	3.863	113.697	7.485	281480	1.213	7.358	29.136	2.571	536088
Case5	Case5_[13481,50313].im3	Stroma	CD206+	all	79	509775	155	987.5	0.0019	3.605	63.804	284.819	31.902	1.00938e+06	0	0.052	2.658	0.071	818.471	0	0.707	15.213	1.3	11183.5	0	0.646	5.426	0.449	10212	0.729	7.893	31.533	3.111	124872	0	2.758	17.587	1.354	43638.1	0	0.419	26.028	1.036	6622.01	1.593	7.831	26.842	2.202	123881
Case5	Case5_[13481,50313].im3	Stroma	FAP+	all	68	509775	133	1551.9	0.003	7.24	62.133	196.929	30.191	1.54482e+06	0	0.014	6.126	0.067	343.023	0	0.017	3.985	0.041	433.714	0	0.402	6.481	0.206	9999.1	1.378	12.251	38.605	3.753	304589	0	3.137	11.304	1.01	77990.2	0	0.265	15.005	0.476	6596.98	1.688	7.301	23.725	1.985	181523
Case5	Case5_[13481,50313].im3	Stroma	CD20+	all	146	509775	286.4	2149.2	0.0042	6.983	75.867	252.758	25.139	2.61226e+06	0	0.206	10.69	0.531	7099.49	0	0.004	1.451	0.01	137.024	0	0.49	12.409	0.511	16874.8	1.245	6.176	20.87	1.843	212661	0	6.109	16.109	1.364	210353	0.33	35.182	123.728	16.193	1.21138e+06	1.438	8.738	24.431	2.576	300865
Case5	Case5_[13481,50313].im3	Stroma	Other	all	2713	509775	5322	66036.8	0.1295	3.747	50.498	250.146	27.734	5.34249e+07	0	0.014	5.468	0.043	14381.8	0	0.014	6.649	0.035	14770.2	0	0.274	14.98	0.155	290124	0.317	8.557	37.705	3.611	9.05343e+06	0	2.305	12.583	0.965	2.4387e+06	0	0.369	66.2	0.91	390493	0	6.514	41.265	1.809	6.89167e+06
Case5	Case5_[13481,50313].im3	Stroma	CD68+	all	25	509775	49	416.5	0.0008	11.263	85.988	232.766	36.767	573713	0	0.05	3.159	0.058	331	0	0.036	8.91	0.07	240.085	0	0.384	9.606	0.208	2565.18	1.898	9.794	25.318	3.186	65346.2	0.075	5.017	27.466	1.804	33472.4	0	1.207	41.026	4.171	8050.78	1.57	7.697	18.016	1.823	51352.8
Case5	Case5_[13481,50313].im3	Stroma	All	all	3792	509775	7438.6	81954.7	0.1608	3.605	56.021	293.369	30.46	7.35537e+07	0	0.155	24.687	0.839	202937	0	0.022	15.213	0.217	29417.1	0	0.441	26.007	1.087	578638	0.317	8.502	38.605	3.458	1.11629e+07	0	2.535	27.466	1.433	3.32777e+06	0	1.928	123.728	8.644	2.5317e+06	0	6.901	41.265	2.408	9.06039e+06
Case5	Case5_[13481,50313].im3	Blank	CD4+	all	0	138524	0	0	0	#N/A	#N/A	#N/A	#N/A	0	#N/A	#N/A	#N/A	#N/A	0	#N/A	#N/A	#N/A	#N/A	0	#N/A	#N/A	#N/A	#N/A	0	#N/A	#N/A	#N/A	#N/A	0	#N/A	#N/A	#N/A	#N/A	0	#N/A	#N/A	#N/A	#N/A	0	#N/A	#N/A	#N/A	#N/A	0
Case5	Case5_[13481,50313].im3	Blank	CD8+	all	0	138524	0	0	0	#N/A	#N/A	#N/A	#N/A	0	#N/A	#N/A	#N/A	#N/A	0	#N/A	#N/A	#N/A	#N/A	0	#N/A	#N/A	#N/A	#N/A	0	#N/A	#N/A	#N/A	#N/A	0	#N/A	#N/A	#N/A	#N/A	0	#N/A	#N/A	#N/A	#N/A	0	#N/A	#N/A	#N/A	#N/A	0
Case5	Case5_[13481,50313].im3	Blank	CD206+	all	0	138524	0	0	0	#N/A	#N/A	#N/A	#N/A	0	#N/A	#N/A	#N/A	#N/A	0	#N/A	#N/A	#N/A	#N/A	0	#N/A	#N/A	#N/A	#N/A	0	#N/A	#N/A	#N/A	#N/A	0	#N/A	#N/A	#N/A	#N/A	0	#N/A	#N/A	#N/A	#N/A	0	#N/A	#N/A	#N/A	#N/A	0
Case5	Case5_[13481,50313].im3	Blank	FAP+	all	0	138524	0	0	0	#N/A	#N/A	#N/A	#N/A	0	#N/A	#N/A	#N/A	#N/A	0	#N/A	#N/A	#N/A	#N/A	0	#N/A	#N/A	#N/A	#N/A	0	#N/A	#N/A	#N/A	#N/A	0	#N/A	#N/A	#N/A	#N/A	0	#N/A	#N/A	#N/A	#N/A	0	#N/A	#N/A	#N/A	#N/A	0
Case5	Case5_[13481,50313].im3	Blank	CD20+	all	0	138524	0	0	0	#N/A	#N/A	#N/A	#N/A	0	#N/A	#N/A	#N/A	#N/A	0	#N/A	#N/A	#N/A	#N/A	0	#N/A	#N/A	#N/A	#N/A	0	#N/A	#N/A	#N/A	#N/A	0	#N/A	#N/A	#N/A	#N/A	0	#N/A	#N/A	#N/A	#N/A	0	#N/A	#N/A	#N/A	#N/A	0
Case5	Case5_[13481,50313].im3	Blank	Other	all	0	138524	0	0	0	#N/A	#N/A	#N/A	#N/A	0	#N/A	#N/A	#N/A	#N/A	0	#N/A	#N/A	#N/A	#N/A	0	#N/A	#N/A	#N/A	#N/A	0	#N/A	#N/A	#N/A	#N/A	0	#N/A	#N/A	#N/A	#N/A	0	#N/A	#N/A	#N/A	#N/A	0	#N/A	#N/A	#N/A	#N/A	0
Case5	Case5_[13481,50313].im3	Blank	CD68+	all	0	138524	0	0	0	#N/A	#N/A	#N/A	#N/A	0	#N/A	#N/A	#N/A	#N/A	0	#N/A	#N/A	#N/A	#N/A	0	#N/A	#N/A	#N/A	#N/A	0	#N/A	#N/A	#N/A	#N/A	0	#N/A	#N/A	#N/A	#N/A	0	#N/A	#N/A	#N/A	#N/A	0	#N/A	#N/A	#N/A	#N/A	0
Case5	Case5_[13481,50313].im3	Blank	All	all	0	138524	0	0	0	#N/A	#N/A	#N/A	#N/A	0	#N/A	#N/A	#N/A	#N/A	0	#N/A	#N/A	#N/A	#N/A	0	#N/A	#N/A	#N/A	#N/A	0	#N/A	#N/A	#N/A	#N/A	0	#N/A	#N/A	#N/A	#N/A	0	#N/A	#N/A	#N/A	#N/A	0	#N/A	#N/A	#N/A	#N/A	0
Case5	Case5_[13481,50313].im3	All	CD4+	all	434	648299	669.4	6265	0.0123	4.364	79.997	293.369	28.14	8.0293e+06	0	1.695	24.687	1.825	170126	0	0.011	3.228	0.037	1127.5	0	0.286	12.122	0.25	28688.9	0.791	8.009	24.707	2.647	803827	0	3.233	22.92	1.573	324530	0	6.248	108.011	8.984	627072	0.771	9.714	27.427	2.98	975000
Case5	Case5_[13481,50313].im3	All	CD8+	all	327	648299	504.4	4547.9	0.0089	7.924	87.281	249.171	29.965	6.35928e+06	0	0.135	12.721	0.455	9836.98	0	0.021	4.083	0.053	1525.04	0	3.022	26.007	2.304	220174	0.817	8.21	31.114	2.932	598179	0	2.732	14.203	1.383	199083	0	3.863	113.697	7.485	281480	1.213	7.358	29.136	2.571	536088
Case5	Case5_[13481,50313].im3	All	CD206+	all	79	648299	122	987.5	0.0019	3.605	63.804	284.819	31.902	1.00938e+06	0	0.052	2.658	0.071	818.471	0	0.707	15.213	1.3	11183.5	0	0.646	5.426	0.449	10212	0.729	7.893	31.533	3.111	124872	0	2.758	17.587	1.354	43638.1	0	0.419	26.028	1.036	6622.01	1.593	7.831	26.842	2.202	123881
Case5	Case5_[13481,50313].im3	All	FAP+	all	68	648299	105	1551.9	0.003	7.24	62.133	196.929	30.191	1.54482e+06	0	0.014	6.126	0.067	343.023	0	0.017	3.985	0.041	433.714	0	0.402	6.481	0.206	9999.1	1.378	12.251	38.605	3.753	304589	0	3.137	11.304	1.01	77990.2	0	0.265	15.005	0.476	6596.98	1.688	7.301	23.725	1.985	181523
Case5	Case5_[13481,50313].im3	All	CD20+	all	146	648299	225.2	2149.2	0.0042	6.983	75.867	252.758	25.139	2.61226e+06	0	0.206	10.69	0.531	7099.49	0	0.004	1.451	0.01	137.024	0	0.49	12.409	0.511	16874.8	1.245	6.176	20.87	1.843	212661	0	6.109	16.109	1.364	210353	0.33	35.182	123.728	16.193	1.21138e+06	1.438	8.738	24.431	2.576	300865
Case5	Case5_[13481,50313].im3	All	Other	all	2713	648299	4184.8	66036.8	0.1295	3.747	50.498	250.146	27.734	5.34249e+07	0	0.014	5.468	0.043	14381.8	0	0.014	6.649	0.035	14770.2	0	0.274	14.98	0.155	290124	0.317	8.557	37.705	3.611	9.05343e+06	0	2.305	12.583	0.965	2.4387e+06	0	0.369	66.2	0.91	390493	0	6.514	41.265	1.809	6.89167e+06
Case5	Case5_[13481,50313].im3	All	CD68+	all	25	648299	38.6	416.5	0.0008	11.263	85.988	232.766	36.767	573713	0	0.05	3.159	0.058	331	0	0.036	8.91	0.07	240.085	0	0.384	9.606	0.208	2565.18	1.898	9.794	25.318	3.186	65346.2	0.075	5.017	27.466	1.804	33472.4	0	1.207	41.026	4.171	8050.78	1.57	7.697	18.016	1.823	51352.8
Case5	Case5_[13481,50313].im3	All	All	all	3792	648299	5849.2	81954.7	0.1608	3.605	56.021	293.369	30.46	7.35537e+07	0	0.155	24.687	0.839	202937	0	0.022	15.213	0.217	29417.1	0	0.441	26.007	1.087	578638	0.317	8.502	38.605	3.458	1.11629e+07	0	2.535	27.466	1.433	3.32777e+06	0	1.928	123.728	8.644	2.5317e+06	0	6.901	41.265	2.408	9.06039e+06
Case5	Case5_[13764,49615].im3	Stroma	CD4+	all	114	333096	342.2	1864.6	0.0056	4.302	78.73	232.866	30.673	2.35181e+06	0	1.053	21.182	1.052	31462	0	0.028	2.684	0.055	848.967	0	0.262	7.37	0.183	7836.88	0.916	6.189	19.298	2.282	184864	0	1.61	6.565	0.596	48108.5	0	0.304	5.576	0.191	9087.66	0.688	7.256	22.759	1.784	216764
Case5	Case5_[13764,49615].im3	Stroma	CD8+	all	203	333096	609.4	3037.1	0.0091	4.217	82.705	326.816	34.823	4.02407e+06	0	0.063	7.236	0.16	3059.43	0	0.027	6.02	0.051	1296.33	0	3.062	29.883	2.978	148978	0.87	7.812	32.347	2.893	380097	0	1.901	11.335	0.812	92489.1	0	0.442	26.122	0.877	21490.5	0.809	7.076	29.076	2.195	344267
Case5	Case5_[13764,49615].im3	Stroma	CD206+	all	40	333096	120	567.2	0.0017	4.354	58.766	197.205	26.208	534009	0	0.109	6.639	0.217	994.972	0	0.464	8.123	0.438	4217	0	0.585	3.756	0.322	5319.85	1.126	6.775	23.632	2.521	61565	0	1.948	8.264	0.632	17701.4	0	0.25	3.082	0.151	2268.95	0	7.056	17.18	1.513	64114.5
Case5	Case5_[13764,49615].im3	Stroma	FAP+	all	44	333096	132	829.2	0.0025	5.995	61.07	255.54	33.924	811255	0	0.013	1.588	0.025	177.825	0	0.013	2.242	0.021	177.353	0	0.49	2.95	0.299	6507.28	1.46	11.678	37.298	3.698	155133	0	3.101	9.906	1.062	41199.6	0	0.387	4.585	0.412	5147.25	1.022	8.883	32.204	3.677	118006
Case5	Case5_[13764,49615].im3	Stroma	CD20+	all	4	333096	12	50.2	0.0002	13.017	61.208	117.074	19.997	49272.6	0	0.089	1.02	0.048	71.969	0	0.082	2.012	0.048	66.062	0	0.176	0.876	0.057	141.628	0.747	2.092	6.735	1.185	1684.15	0	1.391	6.599	1.045	1119.36	0	3.159	32.081	3.956	2543.07	1.226	4.17	9.228	1.227	3356.85
Case5	Case5_[13764,49615].im3	Stroma	Other	all	1873	333096	5623	50655.4	0.1521	3.755	46.541	241.191	25.321	3.77695e+07	0	0.011	4.797	0.047	9288.18	0	0.01	7.543	0.029	8358.18	0	0.3	9.24	0.145	243483	0.553	8.954	41.928	3.516	7.26666e+06	0	2.196	14.374	0.85	1.78193e+06	0	0.24	10.234	0.112	194894	0	6.961	37.258	1.807	5.64936e+06
Case5	Case5_[13764,49615].im3	Stroma	CD68+	all	3	333096	9	31.9	0.0001	8.977	36.119	76.926	15.007	18456.6	0	0.659	5.618	1.011	336.767	0	0.071	1.741	0.103	36.237	0	1.143	10.04	1.299	583.962	1.391	10.577	23.375	3.913	5404.94	0	5.302	15.432	2.199	2709.11	0	0.292	2.3	0.204	149.165	2.232	9.303	23.633	1.862	4753.98
Case5	Case5_[13764,49615].im3	Stroma	All	all	2281	333096	6847.9	57035.5	0.1712	3.755	49.859	326.816	28.793	4.55584e+07	0	0.05	21.182	0.323	45391.1	0	0.016	8.123	0.085	15000.1	0	0.452	29.883	1.301	412851	0.553	8.816	41.928	3.471	8.05541e+06	0	2.173	15.432	0.864	1.98526e+06	0	0.258	32.081	0.371	235581	0	7.005	37.258	1.918	6.40063e+06
Case5	Case5_[13764,49615].im3	Blank	CD4+	all	0	315203	0	0	0	#N/A	#N/A	#N/A	#N/A	0	#N/A	#N/A	#N/A	#N/A	0	#N/A	#N/A	#N/A	#N/A	0	#N/A	#N/A	#N/A	#N/A	0	#N/A	#N/A	#N/A	#N/A	0	#N/A	#N/A	#N/A	#N/A	0	#N/A	#N/A	#N/A	#N/A	0	#N/A	#N/A	#N/A	#N/A	0
Case5	Case5_[13764,49615].im3	Blank	CD8+	all	0	315203	0	0	0	#N/A	#N/A	#N/A	#N/A	0	#N/A	#N/A	#N/A	#N/A	0	#N/A	#N/A	#N/A	#N/A	0	#N/A	#N/A	#N/A	#N/A	0	#N/A	#N/A	#N/A	#N/A	0	#N/A	#N/A	#N/A	#N/A	0	#N/A	#N/A	#N/A	#N/A	0	#N/A	#N/A	#N/A	#N/A	0
Case5	Case5_[13764,49615].im3	Blank	CD206+	all	0	315203	0	0	0	#N/A	#N/A	#N/A	#N/A	0	#N/A	#N/A	#N/A	#N/A	0	#N/A	#N/A	#N/A	#N/A	0	#N/A	#N/A	#N/A	#N/A	0	#N/A	#N/A	#N/A	#N/A	0	#N/A	#N/A	#N/A	#N/A	0	#N/A	#N/A	#N/A	#N/A	0	#N/A	#N/A	#N/A	#N/A	0
Case5	Case5_[13764,49615].im3	Blank	FAP+	all	0	315203	0	0	0	#N/A	#N/A	#N/A	#N/A	0	#N/A	#N/A	#N/A	#N/A	0	#N/A	#N/A	#N/A	#N/A	0	#N/A	#N/A	#N/A	#N/A	0	#N/A	#N/A	#N/A	#N/A	0	#N/A	#N/A	#N/A	#N/A	0	#N/A	#N/A	#N/A	#N/A	0	#N/A	#N/A	#N/A	#N/A	0
Case5	Case5_[13764,49615].im3	Blank	CD20+	all	0	315203	0	0	0	#N/A	#N/A	#N/A	#N/A	0	#N/A	#N/A	#N/A	#N/A	0	#N/A	#N/A	#N/A	#N/A	0	#N/A	#N/A	#N/A	#N/A	0	#N/A	#N/A	#N/A	#N/A	0	#N/A	#N/A	#N/A	#N/A	0	#N/A	#N/A	#N/A	#N/A	0	#N/A	#N/A	#N/A	#N/A	0
Case5	Case5_[13764,49615].im3	Blank	Other	all	3	315203	9.5	123.7	0.0004	5.887	18.706	53.518	15.813	37057.1	0	0.002	0.248	0.002	3.711	0	0.004	0.309	0.001	6.975	0	0.203	1.259	0.127	401.977	0.716	3.909	13.727	2.386	7743.91	0	0.94	4.765	0.651	1861.38	0	0.2	2.093	0.091	395.389	0.656	3.123	9.814	1.224	6187.17
Case5	Case5_[13764,49615].im3	Blank	CD68+	all	0	315203	0	0	0	#N/A	#N/A	#N/A	#N/A	0	#N/A	#N/A	#N/A	#N/A	0	#N/A	#N/A	#N/A	#N/A	0	#N/A	#N/A	#N/A	#N/A	0	#N/A	#N/A	#N/A	#N/A	0	#N/A	#N/A	#N/A	#N/A	0	#N/A	#N/A	#N/A	#N/A	0	#N/A	#N/A	#N/A	#N/A	0
Case5	Case5_[13764,49615].im3	Blank	All	all	3	315203	9.5	123.7	0.0004	5.887	18.706	53.518	15.813	37057.1	0	0.002	0.248	0.002	3.711	0	0.004	0.309	0.001	6.975	0	0.203	1.259	0.127	401.977	0.716	3.909	13.727	2.386	7743.91	0	0.94	4.765	0.651	1861.38	0	0.2	2.093	0.091	395.389	0.656	3.123	9.814	1.224	6187.17
Case5	Case5_[13764,49615].im3	All	CD4+	all	114	648299	175.8	1864.6	0.0056	4.302	78.73	232.866	30.673	2.35181e+06	0	1.053	21.182	1.052	31462	0	0.028	2.684	0.055	848.967	0	0.262	7.37	0.183	7836.88	0.916	6.189	19.298	2.282	184864	0	1.61	6.565	0.596	48108.5	0	0.304	5.576	0.191	9087.66	0.688	7.256	22.759	1.784	216764
Case5	Case5_[13764,49615].im3	All	CD8+	all	203	648299	313.1	3037.1	0.0091	4.217	82.705	326.816	34.823	4.02407e+06	0	0.063	7.236	0.16	3059.43	0	0.027	6.02	0.051	1296.33	0	3.062	29.883	2.978	148978	0.87	7.812	32.347	2.893	380097	0	1.901	11.335	0.812	92489.1	0	0.442	26.122	0.877	21490.5	0.809	7.076	29.076	2.195	344267
Case5	Case5_[13764,49615].im3	All	CD206+	all	40	648299	61.7	567.2	0.0017	4.354	58.766	197.205	26.208	534009	0	0.109	6.639	0.217	994.972	0	0.464	8.123	0.438	4217	0	0.585	3.756	0.322	5319.85	1.126	6.775	23.632	2.521	61565	0	1.948	8.264	0.632	17701.4	0	0.25	3.082	0.151	2268.95	0	7.056	17.18	1.513	64114.5
Case5	Case5_[13764,49615].im3	All	FAP+	all	44	648299	67.9	829.2	0.0025	5.995	61.07	255.54	33.924	811255	0	0.013	1.588	0.025	177.825	0	0.013	2.242	0.021	177.353	0	0.49	2.95	0.299	6507.28	1.46	11.678	37.298	3.698	155133	0	3.101	9.906	1.062	41199.6	0	0.387	4.585	0.412	5147.25	1.022	8.883	32.204	3.677	118006
Case5	Case5_[13764,49615].im3	All	CD20+	all	4	648299	6.2	50.2	0.0002	13.017	61.208	117.074	19.997	49272.6	0	0.089	1.02	0.048	71.969	0	0.082	2.012	0.048	66.062	0	0.176	0.876	0.057	141.628	0.747	2.092	6.735	1.185	1684.15	0	1.391	6.599	1.045	1119.36	0	3.159	32.081	3.956	2543.07	1.226	4.17	9.228	1.227	3356.85
Case5	Case5_[13764,49615].im3	All	Other	all	1876	648299	2893.7	50779	0.1524	3.755	46.473	241.191	25.326	3.78066e+07	0	0.011	4.797	0.047	9291.89	0	0.01	7.543	0.029	8365.15	0	0.3	9.24	0.145	243885	0.553	8.942	41.928	3.517	7.2744e+06	0	2.193	14.374	0.851	1.78379e+06	0	0.24	10.234	0.112	195290	0	6.952	37.258	1.812	5.65555e+06
Case5	Case5_[13764,49615].im3	All	CD68+	all	3	648299	4.6	31.9	0.0001	8.977	36.119	76.926	15.007	18456.6	0	0.659	5.618	1.011	336.767	0	0.071	1.741	0.103	36.237	0	1.143	10.04	1.299	583.962	1.391	10.577	23.375	3.913	5404.94	0	5.302	15.432	2.199	2709.11	0	0.292	2.3	0.204	149.165	2.232	9.303	23.633	1.862	4753.98
Case5	Case5_[13764,49615].im3	All	All	all	2284	648299	3523.1	57159.2	0.1716	3.755	49.791	326.816	28.798	4.55954e+07	0	0.05	21.182	0.323	45394.8	0	0.016	8.123	0.085	15007.1	0	0.451	29.883	1.301	413253	0.553	8.805	41.928	3.472	8.06315e+06	0	2.17	15.432	0.865	1.98712e+06	0	0.258	32.081	0.37	235976	0	6.996	37.258	1.922	6.40681e+06
Case5	Case5_[14179,50139].im3	Stroma	CD4+	all	56	45281.3	1240	863.8	0.0191	8.765	78.623	225.68	29.227	1.08798e+06	0	1.117	11.283	1.08	15457.6	0	0.184	10.534	0.267	2544.08	0	0.376	5.997	0.232	5200.06	1.246	8.245	23.285	3.127	114095	0	3.891	15.354	1.719	53843.4	0	6.561	115.137	9.186	90797.2	1.837	9.854	28.523	3.353	136361
Case5	Case5_[14179,50139].im3	Stroma	CD8+	all	34	45281.3	751	542.4	0.012	3.794	75.305	214.264	31.782	654398	0	0.225	9.002	0.643	1957.69	0	0.349	13.692	0.576	3029.68	0	2.537	25.936	2.19	22043.4	1.801	8.3	21.399	2.48	72129.4	0	4.053	20	1.821	35220.5	0	8.914	90.495	10.374	77464.4	1.766	9.13	34.443	2.707	79336.9
Case5	Case5_[14179,50139].im3	Stroma	CD206+	all	72	45281.3	1590	1041.7	0.023	5.423	57.937	247.472	26.637	966917	0	0.137	7.463	0.23	2291.17	0	1.135	30.726	1.335	18935.7	0	0.926	12.67	0.766	15454.9	0.96	8.713	42.503	3.448	145415	0	4.146	30.249	2.166	69184.6	0	4.32	105.517	8.101	72101	1.103	8.997	28.854	2.968	150153
Case5	Case5_[14179,50139].im3	Stroma	FAP+	all	11	45281.3	243	214	0.0047	15.031	89.155	205.281	35.415	305623	0	0.036	3.236	0.088	123.134	0	0.026	2.747	0.029	87.666	0	0.34	2.979	0.163	1163.9	3.546	13.496	35.713	3.427	46262.8	0.198	4.51	13.971	2.133	15459.5	0	1.461	42.844	2.387	5007.03	1.924	8.287	23.77	2.472	28406.3
Case5	Case5_[14179,50139].im3	Stroma	CD20+	all	36	45281.3	795	545.3	0.012	6.663	75.948	219.143	32.045	663485	0	0.271	11.4	0.936	2366.77	0	0.081	6.466	0.215	709.854	0	0.514	3.639	0.331	4487.4	0.742	7.055	20.674	2.484	61634.2	0	7.243	21.458	2.309	63272.6	0	39.996	159.637	22.584	349407	1.269	10.904	32.976	4.398	95253.5
Case5	Case5_[14179,50139].im3	Stroma	Other	all	190	45281.3	4196	4550.2	0.1005	4.958	59.119	236.289	30.362	4.30966e+06	0	0.006	2.06	0.015	428.719	0	0.02	3.588	0.053	1467.12	0	0.277	3.834	0.117	20198.6	0.796	11.549	41.655	4.924	841919	0	3.378	11.77	1.319	246262	0	0.265	11.357	0.29	19352.9	0.7	6.672	26.015	1.738	486382
Case5	Case5_[14179,50139].im3	Stroma	CD68+	all	10	45281.3	221	205.1	0.0045	6.877	55.775	160.759	29.848	183278	0	0.011	1.561	0.053	36.061	0	0.239	10.232	1.154	785.833	0	0.429	5.05	0.382	1408.87	1.497	8.321	20.515	3.052	27343.9	0	4.825	32.402	3.169	15855.2	0	0.599	19.541	1.821	1969.31	2.116	7.506	28.937	4.02	24665.3
Case5	Case5_[14179,50139].im3	Stroma	All	all	410	45281.3	9055	7966.2	0.1759	3.794	64.051	247.472	31.042	8.17449e+06	0	0.178	11.4	0.654	22661.1	0	0.216	30.726	0.764	27559.9	0	0.548	25.936	1.055	69980	0.742	10.262	42.503	4.209	1.30962e+06	0	3.913	32.402	2.104	499344	0	4.828	159.637	13.901	616113	0.7	7.843	34.443	3.159	1.001e+06
Case5	Case5_[14179,50139].im3	Blank	CD4+	all	0	117142	0	0	0	#N/A	#N/A	#N/A	#N/A	0	#N/A	#N/A	#N/A	#N/A	0	#N/A	#N/A	#N/A	#N/A	0	#N/A	#N/A	#N/A	#N/A	0	#N/A	#N/A	#N/A	#N/A	0	#N/A	#N/A	#N/A	#N/A	0	#N/A	#N/A	#N/A	#N/A	0	#N/A	#N/A	#N/A	#N/A	0
Case5	Case5_[14179,50139].im3	Blank	CD8+	all	0	117142	0	0	0	#N/A	#N/A	#N/A	#N/A	0	#N/A	#N/A	#N/A	#N/A	0	#N/A	#N/A	#N/A	#N/A	0	#N/A	#N/A	#N/A	#N/A	0	#N/A	#N/A	#N/A	#N/A	0	#N/A	#N/A	#N/A	#N/A	0	#N/A	#N/A	#N/A	#N/A	0	#N/A	#N/A	#N/A	#N/A	0
Case5	Case5_[14179,50139].im3	Blank	CD206+	all	0	117142	0	0	0	#N/A	#N/A	#N/A	#N/A	0	#N/A	#N/A	#N/A	#N/A	0	#N/A	#N/A	#N/A	#N/A	0	#N/A	#N/A	#N/A	#N/A	0	#N/A	#N/A	#N/A	#N/A	0	#N/A	#N/A	#N/A	#N/A	0	#N/A	#N/A	#N/A	#N/A	0	#N/A	#N/A	#N/A	#N/A	0
Case5	Case5_[14179,50139].im3	Blank	FAP+	all	2	117142	17	30.8	0.0003	30.698	89.813	139.585	12.475	44367.6	0	0.011	0.42	0.01	5.44	0	0.044	1.596	0.004	21.541	0	0.414	1.179	0.081	204.627	3.42	9.064	18.745	1.902	4477.8	0.355	2.225	4.845	0.645	1099.03	0	0.307	2.422	0.055	151.889	2.553	6.873	10.339	0.086	3395.12
Case5	Case5_[14179,50139].im3	Blank	CD20+	all	0	117142	0	0	0	#N/A	#N/A	#N/A	#N/A	0	#N/A	#N/A	#N/A	#N/A	0	#N/A	#N/A	#N/A	#N/A	0	#N/A	#N/A	#N/A	#N/A	0	#N/A	#N/A	#N/A	#N/A	0	#N/A	#N/A	#N/A	#N/A	0	#N/A	#N/A	#N/A	#N/A	0	#N/A	#N/A	#N/A	#N/A	0
Case5	Case5_[14179,50139].im3	Blank	Other	all	2	117142	17	37	0.0003	18.573	58.435	113.491	4.851	34593.7	0	0.013	0.959	0.061	7.852	0	0.043	1.82	0.264	25.23	0	0.215	1.133	0.165	127.13	2.094	10.885	23.006	4.397	6443.9	0	2.496	5.771	1.337	1477.9	0	0.166	2.588	0.067	98.507	1.699	5.372	11.978	1.425	3179.96
Case5	Case5_[14179,50139].im3	Blank	CD68+	all	0	117142	0	0	0	#N/A	#N/A	#N/A	#N/A	0	#N/A	#N/A	#N/A	#N/A	0	#N/A	#N/A	#N/A	#N/A	0	#N/A	#N/A	#N/A	#N/A	0	#N/A	#N/A	#N/A	#N/A	0	#N/A	#N/A	#N/A	#N/A	0	#N/A	#N/A	#N/A	#N/A	0	#N/A	#N/A	#N/A	#N/A	0
Case5	Case5_[14179,50139].im3	Blank	All	all	4	117142	34	67.8	0.0006	18.573	72.708	139.585	18.708	78961.4	0	0.012	0.959	0.041	13.291	0	0.043	1.82	0.173	46.771	0	0.305	1.179	0.122	331.757	2.094	10.057	23.006	2.779	10921.7	0	2.373	5.771	0.891	2576.93	0	0.231	2.588	0.112	250.396	1.699	6.054	11.978	1.556	6575.08
Case5	Case5_[14179,50139].im3	All	CD4+	all	56	162423	345	863.8	0.0191	8.765	78.623	225.68	29.227	1.08798e+06	0	1.117	11.283	1.08	15457.6	0	0.184	10.534	0.267	2544.08	0	0.376	5.997	0.232	5200.06	1.246	8.245	23.285	3.127	114095	0	3.891	15.354	1.719	53843.4	0	6.561	115.137	9.186	90797.2	1.837	9.854	28.523	3.353	136361
Case5	Case5_[14179,50139].im3	All	CD8+	all	34	162423	209	542.4	0.012	3.794	75.305	214.264	31.782	654398	0	0.225	9.002	0.643	1957.69	0	0.349	13.692	0.576	3029.68	0	2.537	25.936	2.19	22043.4	1.801	8.3	21.399	2.48	72129.4	0	4.053	20	1.821	35220.5	0	8.914	90.495	10.374	77464.4	1.766	9.13	34.443	2.707	79336.9
Case5	Case5_[14179,50139].im3	All	CD206+	all	72	162423	443	1041.7	0.023	5.423	57.937	247.472	26.637	966917	0	0.137	7.463	0.23	2291.17	0	1.135	30.726	1.335	18935.7	0	0.926	12.67	0.766	15454.9	0.96	8.713	42.503	3.448	145415	0	4.146	30.249	2.166	69184.6	0	4.32	105.517	8.101	72101	1.103	8.997	28.854	2.968	150153
Case5	Case5_[14179,50139].im3	All	FAP+	all	13	162423	80	244.8	0.0054	15.031	89.238	205.281	32.542	349990	0	0.033	3.236	0.081	128.573	0	0.028	2.747	0.027	109.208	0	0.349	2.979	0.153	1368.53	3.42	12.937	35.713	3.532	50740.6	0.198	4.222	13.971	2.145	16558.5	0	1.315	42.844	2.209	5158.92	1.924	8.108	23.77	2.306	31801.4
Case5	Case5_[14179,50139].im3	All	CD20+	all	36	162423	222	545.3	0.012	6.663	75.948	219.143	32.045	663485	0	0.271	11.4	0.936	2366.77	0	0.081	6.466	0.215	709.854	0	0.514	3.639	0.331	4487.4	0.742	7.055	20.674	2.484	61634.2	0	7.243	21.458	2.309	63272.6	0	39.996	159.637	22.584	349407	1.269	10.904	32.976	4.398	95253.5
Case5	Case5_[14179,50139].im3	All	Other	all	192	162423	1182	4587.2	0.1013	4.958	59.114	236.289	30.206	4.34426e+06	0	0.006	2.06	0.016	436.571	0	0.02	3.588	0.058	1492.35	0	0.277	3.834	0.117	20325.7	0.796	11.544	41.655	4.911	848363	0	3.371	11.77	1.322	247740	0	0.265	11.357	0.289	19451.4	0.7	6.662	26.015	1.741	489562
Case5	Case5_[14179,50139].im3	All	CD68+	all	10	162423	61.6	205.1	0.0045	6.877	55.775	160.759	29.848	183278	0	0.011	1.561	0.053	36.061	0	0.239	10.232	1.154	785.833	0	0.429	5.05	0.382	1408.87	1.497	8.321	20.515	3.052	27343.9	0	4.825	32.402	3.169	15855.2	0	0.599	19.541	1.821	1969.31	2.116	7.506	28.937	4.02	24665.3
Case5	Case5_[14179,50139].im3	All	All	all	414	162423	2549	8034	0.1774	3.794	64.124	247.472	30.956	8.25345e+06	0	0.176	11.4	0.651	22674.4	0	0.214	30.726	0.76	27606.7	0	0.546	25.936	1.051	70311.8	0.742	10.26	42.503	4.196	1.32054e+06	0	3.9	32.402	2.103	501921	0	4.789	159.637	13.845	616364	0.7	7.828	34.443	3.155	1.00758e+06
Case5	Case5_[14695,48917].im3	Stroma	CD4+	all	85	436398	195	826.7	0.0019	7.256	84.198	247.216	32.799	1.1152e+06	0	0.77	8.695	0.71	10203.5	0	0.061	2.567	0.066	806.959	0	0.276	7.511	0.16	3657.89	0.445	3.973	20.017	1.804	52628.2	0	1.048	4.987	0.464	13877.5	0	0.25	2.515	0.091	3305.44	0.461	6.092	15.56	1.209	80693
Case5	Case5_[14695,48917].im3	Stroma	CD8+	all	100	436398	229.1	1066.7	0.0024	7.603	89.32	326.141	37.363	1.52639e+06	0	0.076	4.028	0.253	1294.44	0	0.078	3.092	0.085	1326.49	0	2.431	23.537	2.038	41545.3	0.312	4.516	18.964	2.227	77166.2	0	1.108	10.914	0.558	18927.7	0	0.37	11.008	0.21	6330.86	0.688	6.392	35.333	2.063	109232
Case5	Case5_[14695,48917].im3	Stroma	CD206+	all	163	436398	373.5	1945.5	0.0045	3.654	62.431	229.153	31.538	1.94585e+06	0	0.15	4.873	0.178	4683.82	0	0.214	4.209	0.15	6667.73	0	0.292	11.335	0.185	9095.09	0.39	3.375	14.157	1.205	105190	0	1.01	7.721	0.389	31464.8	0	0.255	3.417	0.12	7938.01	0	6.61	27.353	1.881	206016
Case5	Case5_[14695,48917].im3	Stroma	FAP+	all	19	436398	43.5	247.9	0.0006	7.798	61.858	326.684	64.828	245701	0	0.067	1.972	0.172	267.97	0	0.038	1.672	0.066	152.287	0	0.673	2.982	0.392	2674.75	2.111	10.303	27.793	4.37	40924.7	0	3.022	10.788	1.533	12002.2	0	0.559	5.22	0.48	2219.03	1.53	12.616	40.264	6.109	50110
Case5	Case5_[14695,48917].im3	Stroma	CD20+	all	6	436398	14	81.2	0.0002	17.818	58.978	120.209	16.294	76729.8	0	0.094	1.276	0.081	121.723	0	0.067	1.851	0.068	87.14	0	0.189	1.39	0.167	245.27	0.624	2.435	9.365	1.822	3168.39	0	1.079	4.202	0.574	1404.08	0	1.999	14.206	3.031	2600.25	2.258	4.827	8.795	1.288	6279.35
Case5	Case5_[14695,48917].im3	Stroma	Other	all	2326	436398	5330	57957.7	0.1328	3.321	44.629	253.125	26.229	4.14387e+07	0	0.063	3.374	0.131	58049.6	0	0.033	4.034	0.048	30520.5	0	0.301	9.008	0.127	279685	0.278	6.108	33.876	2.573	5.6715e+06	0	1.531	24.12	0.648	1.42161e+06	0	0.264	16.094	0.112	245407	0	7.165	62.943	2.152	6.65311e+06
Case5	Case5_[14695,48917].im3	Stroma	CD68+	all	0	436398	0	0	0	#N/A	#N/A	#N/A	#N/A	0	#N/A	#N/A	#N/A	#N/A	0	#N/A	#N/A	#N/A	#N/A	0	#N/A	#N/A	#N/A	#N/A	0	#N/A	#N/A	#N/A	#N/A	0	#N/A	#N/A	#N/A	#N/A	0	#N/A	#N/A	#N/A	#N/A	0	#N/A	#N/A	#N/A	#N/A	0
Case5	Case5_[14695,48917].im3	Stroma	All	all	2699	436398	6184.7	62125.7	0.1424	3.321	46.567	326.684	29.38	4.63486e+07	0	0.075	8.695	0.229	74621	0	0.04	4.209	0.076	39561.1	0	0.338	23.537	0.629	336904	0.278	5.979	33.876	2.615	5.95058e+06	0	1.506	24.12	0.672	1.49929e+06	0	0.269	16.094	0.219	267800	0	7.139	62.943	2.233	7.10544e+06
Case5	Case5_[14695,48917].im3	Blank	CD4+	all	0	211901	0	0	0	#N/A	#N/A	#N/A	#N/A	0	#N/A	#N/A	#N/A	#N/A	0	#N/A	#N/A	#N/A	#N/A	0	#N/A	#N/A	#N/A	#N/A	0	#N/A	#N/A	#N/A	#N/A	0	#N/A	#N/A	#N/A	#N/A	0	#N/A	#N/A	#N/A	#N/A	0	#N/A	#N/A	#N/A	#N/A	0
Case5	Case5_[14695,48917].im3	Blank	CD8+	all	0	211901	0	0	0	#N/A	#N/A	#N/A	#N/A	0	#N/A	#N/A	#N/A	#N/A	0	#N/A	#N/A	#N/A	#N/A	0	#N/A	#N/A	#N/A	#N/A	0	#N/A	#N/A	#N/A	#N/A	0	#N/A	#N/A	#N/A	#N/A	0	#N/A	#N/A	#N/A	#N/A	0	#N/A	#N/A	#N/A	#N/A	0
Case5	Case5_[14695,48917].im3	Blank	CD206+	all	0	211901	0	0	0	#N/A	#N/A	#N/A	#N/A	0	#N/A	#N/A	#N/A	#N/A	0	#N/A	#N/A	#N/A	#N/A	0	#N/A	#N/A	#N/A	#N/A	0	#N/A	#N/A	#N/A	#N/A	0	#N/A	#N/A	#N/A	#N/A	0	#N/A	#N/A	#N/A	#N/A	0	#N/A	#N/A	#N/A	#N/A	0
Case5	Case5_[14695,48917].im3	Blank	FAP+	all	0	211901	0	0	0	#N/A	#N/A	#N/A	#N/A	0	#N/A	#N/A	#N/A	#N/A	0	#N/A	#N/A	#N/A	#N/A	0	#N/A	#N/A	#N/A	#N/A	0	#N/A	#N/A	#N/A	#N/A	0	#N/A	#N/A	#N/A	#N/A	0	#N/A	#N/A	#N/A	#N/A	0	#N/A	#N/A	#N/A	#N/A	0
Case5	Case5_[14695,48917].im3	Blank	CD20+	all	0	211901	0	0	0	#N/A	#N/A	#N/A	#N/A	0	#N/A	#N/A	#N/A	#N/A	0	#N/A	#N/A	#N/A	#N/A	0	#N/A	#N/A	#N/A	#N/A	0	#N/A	#N/A	#N/A	#N/A	0	#N/A	#N/A	#N/A	#N/A	0	#N/A	#N/A	#N/A	#N/A	0	#N/A	#N/A	#N/A	#N/A	0
Case5	Case5_[14695,48917].im3	Blank	Other	all	0	211901	0	0	0	#N/A	#N/A	#N/A	#N/A	0	#N/A	#N/A	#N/A	#N/A	0	#N/A	#N/A	#N/A	#N/A	0	#N/A	#N/A	#N/A	#N/A	0	#N/A	#N/A	#N/A	#N/A	0	#N/A	#N/A	#N/A	#N/A	0	#N/A	#N/A	#N/A	#N/A	0	#N/A	#N/A	#N/A	#N/A	0
Case5	Case5_[14695,48917].im3	Blank	CD68+	all	0	211901	0	0	0	#N/A	#N/A	#N/A	#N/A	0	#N/A	#N/A	#N/A	#N/A	0	#N/A	#N/A	#N/A	#N/A	0	#N/A	#N/A	#N/A	#N/A	0	#N/A	#N/A	#N/A	#N/A	0	#N/A	#N/A	#N/A	#N/A	0	#N/A	#N/A	#N/A	#N/A	0	#N/A	#N/A	#N/A	#N/A	0
Case5	Case5_[14695,48917].im3	Blank	All	all	0	211901	0	0	0	#N/A	#N/A	#N/A	#N/A	0	#N/A	#N/A	#N/A	#N/A	0	#N/A	#N/A	#N/A	#N/A	0	#N/A	#N/A	#N/A	#N/A	0	#N/A	#N/A	#N/A	#N/A	0	#N/A	#N/A	#N/A	#N/A	0	#N/A	#N/A	#N/A	#N/A	0	#N/A	#N/A	#N/A	#N/A	0
Case5	Case5_[14695,48917].im3	All	CD4+	all	85	648299	131	826.7	0.0019	7.256	84.198	247.216	32.799	1.1152e+06	0	0.77	8.695	0.71	10203.5	0	0.061	2.567	0.066	806.959	0	0.276	7.511	0.16	3657.89	0.445	3.973	20.017	1.804	52628.2	0	1.048	4.987	0.464	13877.5	0	0.25	2.515	0.091	3305.44	0.461	6.092	15.56	1.209	80693
Case5	Case5_[14695,48917].im3	All	CD8+	all	100	648299	154.2	1066.7	0.0024	7.603	89.32	326.141	37.363	1.52639e+06	0	0.076	4.028	0.253	1294.44	0	0.078	3.092	0.085	1326.49	0	2.431	23.537	2.038	41545.3	0.312	4.516	18.964	2.227	77166.2	0	1.108	10.914	0.558	18927.7	0	0.37	11.008	0.21	6330.86	0.688	6.392	35.333	2.063	109232
Case5	Case5_[14695,48917].im3	All	CD206+	all	163	648299	251.4	1945.5	0.0045	3.654	62.431	229.153	31.538	1.94585e+06	0	0.15	4.873	0.178	4683.82	0	0.214	4.209	0.15	6667.73	0	0.292	11.335	0.185	9095.09	0.39	3.375	14.157	1.205	105190	0	1.01	7.721	0.389	31464.8	0	0.255	3.417	0.12	7938.01	0	6.61	27.353	1.881	206016
Case5	Case5_[14695,48917].im3	All	FAP+	all	19	648299	29.3	247.9	0.0006	7.798	61.858	326.684	64.828	245701	0	0.067	1.972	0.172	267.97	0	0.038	1.672	0.066	152.287	0	0.673	2.982	0.392	2674.75	2.111	10.303	27.793	4.37	40924.7	0	3.022	10.788	1.533	12002.2	0	0.559	5.22	0.48	2219.03	1.53	12.616	40.264	6.109	50110
Case5	Case5_[14695,48917].im3	All	CD20+	all	6	648299	9.3	81.2	0.0002	17.818	58.978	120.209	16.294	76729.8	0	0.094	1.276	0.081	121.723	0	0.067	1.851	0.068	87.14	0	0.189	1.39	0.167	245.27	0.624	2.435	9.365	1.822	3168.39	0	1.079	4.202	0.574	1404.08	0	1.999	14.206	3.031	2600.25	2.258	4.827	8.795	1.288	6279.35
Case5	Case5_[14695,48917].im3	All	Other	all	2326	648299	3587.9	57957.7	0.1328	3.321	44.629	253.125	26.229	4.14387e+07	0	0.063	3.374	0.131	58049.6	0	0.033	4.034	0.048	30520.5	0	0.301	9.008	0.127	279685	0.278	6.108	33.876	2.573	5.6715e+06	0	1.531	24.12	0.648	1.42161e+06	0	0.264	16.094	0.112	245407	0	7.165	62.943	2.152	6.65311e+06
Case5	Case5_[14695,48917].im3	All	CD68+	all	0	648299	0	0	0	#N/A	#N/A	#N/A	#N/A	0	#N/A	#N/A	#N/A	#N/A	0	#N/A	#N/A	#N/A	#N/A	0	#N/A	#N/A	#N/A	#N/A	0	#N/A	#N/A	#N/A	#N/A	0	#N/A	#N/A	#N/A	#N/A	0	#N/A	#N/A	#N/A	#N/A	0	#N/A	#N/A	#N/A	#N/A	0
Case5	Case5_[14695,48917].im3	All	All	all	2699	648299	4163.2	62125.7	0.1424	3.321	46.567	326.684	29.38	4.63486e+07	0	0.075	8.695	0.229	74621	0	0.04	4.209	0.076	39561.1	0	0.338	23.537	0.629	336904	0.278	5.979	33.876	2.615	5.95058e+06	0	1.506	24.12	0.672	1.49929e+06	0	0.269	16.094	0.219	267800	0	7.139	62.943	2.233	7.10544e+06
Case5	Case5_[14695,49615].im3	Stroma	CD4+	all	33	352307	93.7	468.9	0.0013	8.051	90.097	265.496	36.951	676808	0	0.437	9.99	0.592	3282.64	0	0.081	2.577	0.082	605.731	0	0.183	2.534	0.165	1373.66	0.992	5.715	21.82	3.001	42928.2	0	1.583	6.602	0.821	11892.2	0	0.296	12.578	0.576	2224.39	0.18	7.105	20.433	2.016	53369.1
Case5	Case5_[14695,49615].im3	Stroma	CD8+	all	117	352307	332.1	1410	0.004	6.251	78.426	231.927	29.28	1.77165e+06	0	0.025	4.448	0.099	564.762	0	0.054	5.831	0.09	1222.42	0	1.69	21.585	1.143	38185.9	0.553	5.913	20.071	2.509	133576	0	1.475	5.904	0.608	33321.3	0	0.249	8.426	0.135	5618.53	0.825	6.561	16.192	1.741	148208
Case5	Case5_[14695,49615].im3	Stroma	CD206+	all	52	352307	148	647.7	0.0018	4.397	70.403	212.798	26.567	730497	0	0.052	1.982	0.07	539.243	0	0.301	10.447	0.385	3126.34	0	0.325	3.372	0.28	3367.99	0.649	5.088	18.53	2.439	52794.8	0	1.52	9.334	0.737	15769.6	0	0.185	2.223	0.085	1915.23	1.496	6.125	17.429	1.468	63548.4
Case5	Case5_[14695,49615].im3	Stroma	FAP+	all	12	352307	34.1	180.5	0.0005	4.675	78.167	204.568	37.593	225981	0	0.003	0.412	0.005	9.793	0	0.02	1.923	0.031	56.426	0	0.279	1.888	0.2	805.89	2.383	11.022	43.146	3.221	31863.5	0	2.807	10.796	0.989	8116.07	0	0.159	2.648	0.142	458.983	1.955	7.265	14.118	1.307	21003.7
Case5	Case5_[14695,49615].im3	Stroma	CD20+	all	3	352307	8.5	12.8	0	10.057	43.491	87.332	22.822	8915.65	0	0.19	1.696	0.258	38.862	0	0.002	0.211	0.001	0.454	0	0.39	2.525	0.286	79.901	3.078	6.466	14.95	1.775	1325.43	0	3.078	7.588	1.372	631.079	0	9.305	27.787	4.416	1907.61	3.756	8.318	12.644	1.49	1705.25
Case5	Case5_[14695,49615].im3	Stroma	Other	all	1555	352307	4413.8	43826.8	0.1244	1.793	40.3	247.085	22.843	2.82963e+07	0	0.008	2.802	0.028	5344.91	0	0.016	3.895	0.04	11157.8	0	0.237	6.599	0.107	166261	0.449	8.428	33.071	3.143	5.91744e+06	0	2.116	11.474	0.786	1.48567e+06	0	0.173	6.231	0.09	121291	0	7.145	33.906	1.813	5.01646e+06
Case5	Case5_[14695,49615].im3	Stroma	CD68+	all	4	352307	11	67.7	0.0002	9.081	37.652	84.924	12.362	40815	0	0.006	0.949	0.004	7.035	0	0.038	1.744	0.04	41.492	0	0.252	8.188	0.105	272.93	0.868	6.843	20.908	3.074	7417.64	0	2.473	29.353	1.079	2680.35	0	0.212	20.173	0.069	230.327	2.972	6.645	78.415	0.944	7203
Case5	Case5_[14695,49615].im3	Stroma	All	all	1779	352307	5049.6	46633.2	0.1324	1.793	42.527	265.496	26.672	3.17716e+07	0	0.013	9.99	0.105	9787.31	0	0.022	10.447	0.097	16211.3	0	0.282	21.585	0.499	210411	0.449	8.285	43.146	3.15	6.19002e+06	0	2.086	29.353	0.794	1.55878e+06	0	0.179	27.787	0.446	133712	0	7.112	78.415	1.802	5.31322e+06
Case5	Case5_[14695,49615].im3	Blank	CD4+	all	0	295992	0	0	0	#N/A	#N/A	#N/A	#N/A	0	#N/A	#N/A	#N/A	#N/A	0	#N/A	#N/A	#N/A	#N/A	0	#N/A	#N/A	#N/A	#N/A	0	#N/A	#N/A	#N/A	#N/A	0	#N/A	#N/A	#N/A	#N/A	0	#N/A	#N/A	#N/A	#N/A	0	#N/A	#N/A	#N/A	#N/A	0
Case5	Case5_[14695,49615].im3	Blank	CD8+	all	0	295992	0	0	0	#N/A	#N/A	#N/A	#N/A	0	#N/A	#N/A	#N/A	#N/A	0	#N/A	#N/A	#N/A	#N/A	0	#N/A	#N/A	#N/A	#N/A	0	#N/A	#N/A	#N/A	#N/A	0	#N/A	#N/A	#N/A	#N/A	0	#N/A	#N/A	#N/A	#N/A	0	#N/A	#N/A	#N/A	#N/A	0
Case5	Case5_[14695,49615].im3	Blank	CD206+	all	0	295992	0	0	0	#N/A	#N/A	#N/A	#N/A	0	#N/A	#N/A	#N/A	#N/A	0	#N/A	#N/A	#N/A	#N/A	0	#N/A	#N/A	#N/A	#N/A	0	#N/A	#N/A	#N/A	#N/A	0	#N/A	#N/A	#N/A	#N/A	0	#N/A	#N/A	#N/A	#N/A	0	#N/A	#N/A	#N/A	#N/A	0
Case5	Case5_[14695,49615].im3	Blank	FAP+	all	1	295992	3.4	19.5	0.0001	23.675	58.805	99.598	#N/A	18347.1	0	0	0.035	#N/A	0.04	0	0.28	3.372	#N/A	87.501	0.187	1.216	4.67	#N/A	379.445	5.008	14.498	45.129	#N/A	4523.48	0.366	2.889	10.671	#N/A	901.329	0	0.042	1.172	#N/A	13.114	3.685	10.05	28.83	#N/A	3135.49
Case5	Case5_[14695,49615].im3	Blank	CD20+	all	0	295992	0	0	0	#N/A	#N/A	#N/A	#N/A	0	#N/A	#N/A	#N/A	#N/A	0	#N/A	#N/A	#N/A	#N/A	0	#N/A	#N/A	#N/A	#N/A	0	#N/A	#N/A	#N/A	#N/A	0	#N/A	#N/A	#N/A	#N/A	0	#N/A	#N/A	#N/A	#N/A	0	#N/A	#N/A	#N/A	#N/A	0
Case5	Case5_[14695,49615].im3	Blank	Other	all	0	295992	0	0	0	#N/A	#N/A	#N/A	#N/A	0	#N/A	#N/A	#N/A	#N/A	0	#N/A	#N/A	#N/A	#N/A	0	#N/A	#N/A	#N/A	#N/A	0	#N/A	#N/A	#N/A	#N/A	0	#N/A	#N/A	#N/A	#N/A	0	#N/A	#N/A	#N/A	#N/A	0	#N/A	#N/A	#N/A	#N/A	0
Case5	Case5_[14695,49615].im3	Blank	CD68+	all	0	295992	0	0	0	#N/A	#N/A	#N/A	#N/A	0	#N/A	#N/A	#N/A	#N/A	0	#N/A	#N/A	#N/A	#N/A	0	#N/A	#N/A	#N/A	#N/A	0	#N/A	#N/A	#N/A	#N/A	0	#N/A	#N/A	#N/A	#N/A	0	#N/A	#N/A	#N/A	#N/A	0	#N/A	#N/A	#N/A	#N/A	0
Case5	Case5_[14695,49615].im3	Blank	All	all	1	295992	3.4	19.5	0.0001	23.675	58.805	99.598	#N/A	18347.1	0	0	0.035	#N/A	0.04	0	0.28	3.372	#N/A	87.501	0.187	1.216	4.67	#N/A	379.445	5.008	14.498	45.129	#N/A	4523.48	0.366	2.889	10.671	#N/A	901.329	0	0.042	1.172	#N/A	13.114	3.685	10.05	28.83	#N/A	3135.49
Case5	Case5_[14695,49615].im3	All	CD4+	all	33	648299	50.9	468.9	0.0013	8.051	90.097	265.496	36.951	676808	0	0.437	9.99	0.592	3282.64	0	0.081	2.577	0.082	605.731	0	0.183	2.534	0.165	1373.66	0.992	5.715	21.82	3.001	42928.2	0	1.583	6.602	0.821	11892.2	0	0.296	12.578	0.576	2224.39	0.18	7.105	20.433	2.016	53369.1
Case5	Case5_[14695,49615].im3	All	CD8+	all	117	648299	180.5	1410	0.004	6.251	78.426	231.927	29.28	1.77165e+06	0	0.025	4.448	0.099	564.762	0	0.054	5.831	0.09	1222.42	0	1.69	21.585	1.143	38185.9	0.553	5.913	20.071	2.509	133576	0	1.475	5.904	0.608	33321.3	0	0.249	8.426	0.135	5618.53	0.825	6.561	16.192	1.741	148208
Case5	Case5_[14695,49615].im3	All	CD206+	all	52	648299	80.2	647.7	0.0018	4.397	70.403	212.798	26.567	730497	0	0.052	1.982	0.07	539.243	0	0.301	10.447	0.385	3126.34	0	0.325	3.372	0.28	3367.99	0.649	5.088	18.53	2.439	52794.8	0	1.52	9.334	0.737	15769.6	0	0.185	2.223	0.085	1915.23	1.496	6.125	17.429	1.468	63548.4
Case5	Case5_[14695,49615].im3	All	FAP+	all	13	648299	20.1	199.9	0.0006	4.675	76.281	204.568	36.205	244328	0	0.003	0.412	0.005	9.833	0	0.045	3.372	0.079	143.927	0	0.37	4.67	0.32	1185.34	2.383	11.36	45.129	3.236	36387	0	2.815	10.796	0.947	9017.4	0	0.147	2.648	0.141	472.096	1.955	7.536	28.83	1.486	24139.2
Case5	Case5_[14695,49615].im3	All	CD20+	all	3	648299	4.6	12.8	0	10.057	43.491	87.332	22.822	8915.65	0	0.19	1.696	0.258	38.862	0	0.002	0.211	0.001	0.454	0	0.39	2.525	0.286	79.901	3.078	6.466	14.95	1.775	1325.43	0	3.078	7.588	1.372	631.079	0	9.305	27.787	4.416	1907.61	3.756	8.318	12.644	1.49	1705.25
Case5	Case5_[14695,49615].im3	All	Other	all	1555	648299	2398.6	43826.8	0.1244	1.793	40.3	247.085	22.843	2.82963e+07	0	0.008	2.802	0.028	5344.91	0	0.016	3.895	0.04	11157.8	0	0.237	6.599	0.107	166261	0.449	8.428	33.071	3.143	5.91744e+06	0	2.116	11.474	0.786	1.48567e+06	0	0.173	6.231	0.09	121291	0	7.145	33.906	1.813	5.01646e+06
Case5	Case5_[14695,49615].im3	All	CD68+	all	4	648299	6.2	67.7	0.0002	9.081	37.652	84.924	12.362	40815	0	0.006	0.949	0.004	7.035	0	0.038	1.744	0.04	41.492	0	0.252	8.188	0.105	272.93	0.868	6.843	20.908	3.074	7417.64	0	2.473	29.353	1.079	2680.35	0	0.212	20.173	0.069	230.327	2.972	6.645	78.415	0.944	7203
Case5	Case5_[14695,49615].im3	All	All	all	1780	648299	2745.6	46652.7	0.1324	1.793	42.533	265.496	26.667	3.179e+07	0	0.013	9.99	0.104	9787.35	0	0.022	10.447	0.098	16298.8	0	0.282	21.585	0.499	210790	0.449	8.288	45.129	3.154	6.19454e+06	0	2.087	29.353	0.794	1.55968e+06	0	0.179	27.787	0.446	133726	0	7.113	78.415	1.803	5.31636e+06
Case5	Case5_[16882,51859].im3	Stroma	CD4+	all	169	558044	302.8	2256.7	0.004	5.615	83.372	246.128	32.713	3.01422e+06	0	1.225	12.505	1.061	44277.1	0	0.118	4.37	0.144	4258.11	0	0.265	5.45	0.17	9574.42	0.524	5.94	23.871	2.47	214739	0	1.838	14.684	0.961	66452.5	0	1.414	108.474	3.763	51124.8	0.961	7.736	24.019	2.067	279670
Case5	Case5_[16882,51859].im3	Stroma	CD8+	all	230	558044	412.2	3516.6	0.0063	4.945	91.705	281.586	35.278	5.16648e+06	0	0.057	8.688	0.249	3227.7	0	0.111	9.8	0.199	6257.66	0	3.017	30.344	2.947	169970	0.726	6.818	23.527	2.74	384098	0	1.846	13.393	1.04	103978	0	1.216	59.88	3.941	68501	0	6.887	27.723	1.823	387988
Case5	Case5_[16882,51859].im3	Stroma	CD206+	all	323	558044	578.8	5311.4	0.0095	5.367	67.634	239.436	28.603	5.75507e+06	0	0.122	6.371	0.203	10413.3	0	0.768	32.298	0.943	65357.8	0	0.488	13.523	0.318	41511.5	0.69	6.532	26.48	2.479	555792	0	2.387	24.42	1.277	203132	0	0.779	67.216	1.605	66247.5	0.917	7.258	33.275	1.904	617592
Case5	Case5_[16882,51859].im3	Stroma	FAP+	all	10	558044	17.9	124.2	0.0002	11.664	105.632	278.751	54.748	210103	0	0.076	4.431	0.659	150.964	0	0.086	3.677	0.088	171.262	0	0.454	2.299	0.262	903.618	1.778	11.408	32.354	3.238	22690.4	0	3.212	10.646	1.099	6389.19	0	0.778	5.96	0.439	1548.01	2.301	8.238	22.347	2.111	16385.8
Case5	Case5_[16882,51859].im3	Stroma	CD20+	all	76	558044	136	1044.1	0.0019	8.88	91.588	266.363	35.799	1.53208e+06	0	0.048	2.202	0.079	811.131	0	0.122	6.235	0.124	2040.07	0	0.385	5.52	0.274	6439.96	0.725	4.625	14.691	1.542	77363.4	0	4.83	18.076	1.914	80798.7	0	23.811	145.856	20.619	398319	1.987	7.3	19.412	1.956	122109
Case5	Case5_[16882,51859].im3	Stroma	Other	all	3207	558044	5746.9	72763.3	0.1304	0	54.373	317.726	28.278	6.3384e+07	0	0.015	8.742	0.045	17188.4	0	0.049	8.002	0.077	56600.8	0	0.341	22.461	0.17	397875	0.41	7.905	36.194	3.26	9.21517e+06	0	1.94	21.932	0.746	2.26124e+06	0	0.409	78.491	0.407	476486	0.225	7.02	59.043	1.779	8.1828e+06
Case5	Case5_[16882,51859].im3	Stroma	CD68+	all	30	558044	53.8	570.9	0.001	11.74	63.969	186.346	19.892	585120	0	0.032	3.225	0.079	288.236	0	0.067	4.73	0.101	608.393	0	0.471	11.269	0.395	4308.02	0.822	7.864	19.245	1.712	71933.9	0	5.987	52.337	6.614	54762.9	0	0.72	25.709	1.55	6587.17	2.432	8.051	18.144	1.905	73646.5
Case5	Case5_[16882,51859].im3	Stroma	All	all	4045	558044	7248.5	85587.2	0.1534	0	58.087	317.726	30.729	7.96471e+07	0	0.056	12.505	0.34	76356.8	0	0.099	32.298	0.346	135294	0	0.46	30.344	1.007	630583	0.41	7.688	36.194	3.147	1.05418e+07	0	2.025	52.337	1.189	2.77676e+06	0	0.779	145.856	4.564	1.06881e+06	0	7.06	59.043	1.831	9.68019e+06
Case5	Case5_[16882,51859].im3	Blank	CD4+	all	0	57811	0	0	0	#N/A	#N/A	#N/A	#N/A	0	#N/A	#N/A	#N/A	#N/A	0	#N/A	#N/A	#N/A	#N/A	0	#N/A	#N/A	#N/A	#N/A	0	#N/A	#N/A	#N/A	#N/A	0	#N/A	#N/A	#N/A	#N/A	0	#N/A	#N/A	#N/A	#N/A	0	#N/A	#N/A	#N/A	#N/A	0
Case5	Case5_[16882,51859].im3	Blank	CD8+	all	0	57811	0	0	0	#N/A	#N/A	#N/A	#N/A	0	#N/A	#N/A	#N/A	#N/A	0	#N/A	#N/A	#N/A	#N/A	0	#N/A	#N/A	#N/A	#N/A	0	#N/A	#N/A	#N/A	#N/A	0	#N/A	#N/A	#N/A	#N/A	0	#N/A	#N/A	#N/A	#N/A	0	#N/A	#N/A	#N/A	#N/A	0
Case5	Case5_[16882,51859].im3	Blank	CD206+	all	0	57811	0	0	0	#N/A	#N/A	#N/A	#N/A	0	#N/A	#N/A	#N/A	#N/A	0	#N/A	#N/A	#N/A	#N/A	0	#N/A	#N/A	#N/A	#N/A	0	#N/A	#N/A	#N/A	#N/A	0	#N/A	#N/A	#N/A	#N/A	0	#N/A	#N/A	#N/A	#N/A	0	#N/A	#N/A	#N/A	#N/A	0
Case5	Case5_[16882,51859].im3	Blank	FAP+	all	0	57811	0	0	0	#N/A	#N/A	#N/A	#N/A	0	#N/A	#N/A	#N/A	#N/A	0	#N/A	#N/A	#N/A	#N/A	0	#N/A	#N/A	#N/A	#N/A	0	#N/A	#N/A	#N/A	#N/A	0	#N/A	#N/A	#N/A	#N/A	0	#N/A	#N/A	#N/A	#N/A	0	#N/A	#N/A	#N/A	#N/A	0
Case5	Case5_[16882,51859].im3	Blank	CD20+	all	0	57811	0	0	0	#N/A	#N/A	#N/A	#N/A	0	#N/A	#N/A	#N/A	#N/A	0	#N/A	#N/A	#N/A	#N/A	0	#N/A	#N/A	#N/A	#N/A	0	#N/A	#N/A	#N/A	#N/A	0	#N/A	#N/A	#N/A	#N/A	0	#N/A	#N/A	#N/A	#N/A	0	#N/A	#N/A	#N/A	#N/A	0
Case5	Case5_[16882,51859].im3	Blank	Other	all	1	57811	17	21.7	0.0004	4.663	19.232	35.746	#N/A	6673.53	0	0	0.051	#N/A	0.13	0	0.06	1.45	#N/A	20.884	0	0.121	0.673	#N/A	41.843	1.15	2.843	6.407	#N/A	986.378	0	0.579	2.064	#N/A	200.88	0	0.234	1.234	#N/A	81.272	1.061	2.322	4.746	#N/A	805.793
Case5	Case5_[16882,51859].im3	Blank	CD68+	all	0	57811	0	0	0	#N/A	#N/A	#N/A	#N/A	0	#N/A	#N/A	#N/A	#N/A	0	#N/A	#N/A	#N/A	#N/A	0	#N/A	#N/A	#N/A	#N/A	0	#N/A	#N/A	#N/A	#N/A	0	#N/A	#N/A	#N/A	#N/A	0	#N/A	#N/A	#N/A	#N/A	0	#N/A	#N/A	#N/A	#N/A	0
Case5	Case5_[16882,51859].im3	Blank	All	all	1	57811	17	21.7	0.0004	4.663	19.232	35.746	#N/A	6673.53	0	0	0.051	#N/A	0.13	0	0.06	1.45	#N/A	20.884	0	0.121	0.673	#N/A	41.843	1.15	2.843	6.407	#N/A	986.378	0	0.579	2.064	#N/A	200.88	0	0.234	1.234	#N/A	81.272	1.061	2.322	4.746	#N/A	805.793
Case5	Case5_[16882,51859].im3	All	CD4+	all	169	615855	274.4	2256.7	0.004	5.615	83.372	246.128	32.713	3.01422e+06	0	1.225	12.505	1.061	44277.1	0	0.118	4.37	0.144	4258.11	0	0.265	5.45	0.17	9574.42	0.524	5.94	23.871	2.47	214739	0	1.838	14.684	0.961	66452.5	0	1.414	108.474	3.763	51124.8	0.961	7.736	24.019	2.067	279670
Case5	Case5_[16882,51859].im3	All	CD8+	all	230	615855	373.5	3516.6	0.0063	4.945	91.705	281.586	35.278	5.16648e+06	0	0.057	8.688	0.249	3227.7	0	0.111	9.8	0.199	6257.66	0	3.017	30.344	2.947	169970	0.726	6.818	23.527	2.74	384098	0	1.846	13.393	1.04	103978	0	1.216	59.88	3.941	68501	0	6.887	27.723	1.823	387988
Case5	Case5_[16882,51859].im3	All	CD206+	all	323	615855	524.5	5311.4	0.0095	5.367	67.634	239.436	28.603	5.75507e+06	0	0.122	6.371	0.203	10413.3	0	0.768	32.298	0.943	65357.8	0	0.488	13.523	0.318	41511.5	0.69	6.532	26.48	2.479	555792	0	2.387	24.42	1.277	203132	0	0.779	67.216	1.605	66247.5	0.917	7.258	33.275	1.904	617592
Case5	Case5_[16882,51859].im3	All	FAP+	all	10	615855	16.2	124.2	0.0002	11.664	105.632	278.751	54.748	210103	0	0.076	4.431	0.659	150.964	0	0.086	3.677	0.088	171.262	0	0.454	2.299	0.262	903.618	1.778	11.408	32.354	3.238	22690.4	0	3.212	10.646	1.099	6389.19	0	0.778	5.96	0.439	1548.01	2.301	8.238	22.347	2.111	16385.8
Case5	Case5_[16882,51859].im3	All	CD20+	all	76	615855	123	1044.1	0.0019	8.88	91.588	266.363	35.799	1.53208e+06	0	0.048	2.202	0.079	811.131	0	0.122	6.235	0.124	2040.07	0	0.385	5.52	0.274	6439.96	0.725	4.625	14.691	1.542	77363.4	0	4.83	18.076	1.914	80798.7	0	23.811	145.856	20.619	398319	1.987	7.3	19.412	1.956	122109
Case5	Case5_[16882,51859].im3	All	Other	all	3208	615855	5209	72785	0.1304	0	54.363	317.726	28.281	6.33907e+07	0	0.015	8.742	0.045	17188.5	0	0.049	8.002	0.077	56621.6	0	0.341	22.461	0.17	397917	0.41	7.904	36.194	3.26	9.21616e+06	0	1.939	21.932	0.747	2.26145e+06	0	0.409	78.491	0.407	476568	0.225	7.018	59.043	1.781	8.1836e+06
Case5	Case5_[16882,51859].im3	All	CD68+	all	30	615855	48.7	570.9	0.001	11.74	63.969	186.346	19.892	585120	0	0.032	3.225	0.079	288.236	0	0.067	4.73	0.101	608.393	0	0.471	11.269	0.395	4308.02	0.822	7.864	19.245	1.712	71933.9	0	5.987	52.337	6.614	54762.9	0	0.72	25.709	1.55	6587.17	2.432	8.051	18.144	1.905	73646.5
Case5	Case5_[16882,51859].im3	All	All	all	4046	615855	6569.7	85608.9	0.1534	0	58.077	317.726	30.732	7.96537e+07	0	0.056	12.505	0.34	76357	0	0.099	32.298	0.346	135315	0	0.46	30.344	1.007	630625	0.41	7.687	36.194	3.147	1.05428e+07	0	2.025	52.337	1.189	2.77696e+06	0	0.779	145.856	4.563	1.06889e+06	0	7.059	59.043	1.832	9.681e+06
Case5	Case5_[17813,51976].im3	Stroma	CD4+	all	371	612682	605.5	5237.3	0.0085	7.228	86.443	262.098	33.196	7.25307e+06	0	2.151	26.953	2.001	180463	0	0.07	5.325	0.113	5898.1	0	0.398	7.672	0.222	33387.1	0.514	5.904	26.557	2.296	495360	0	2.859	18.825	1.829	239894	0	5.88	92.886	10.136	493332	0.521	8.151	32.33	2.777	683949
Case5	Case5_[17813,51976].im3	Stroma	CD8+	all	443	612682	723.1	6222.9	0.0102	5.188	87.328	287.033	35.099	8.70622e+06	0	0.163	12.054	0.562	16225.1	0	0.097	11.112	0.136	9658.05	0	3.274	28.894	3.327	326381	0.554	6.714	31.969	2.759	669338	0	2.675	27.281	1.784	266683	0	4.432	113.595	9.917	441901	0	7.518	27.088	2.434	749476
Case5	Case5_[17813,51976].im3	Stroma	CD206+	all	323	612682	527.2	4877.1	0.008	3.471	70.895	214.162	28.377	5.53932e+06	0	0.191	16.532	0.647	14949.3	0	0.755	23.935	1.062	58993.6	0	0.589	7.597	0.38	46033.5	0.651	6.068	23.536	2.185	474082	0	2.779	26.376	1.66	217159	0	1.36	92.87	3.839	106267	0	7.18	23.029	2.133	561017
Case5	Case5_[17813,51976].im3	Stroma	FAP+	all	38	612682	62	806	0.0013	8.142	85.064	194.429	28.78	1.09834e+06	0	0.03	2.784	0.115	391.596	0	0.047	2.737	0.068	606.841	0	0.503	4.635	0.228	6492.54	1.478	11.671	33.818	2.785	150694	0	3.489	20.549	1.803	45052	0	0.982	90.747	8.771	12686	0.091	8.147	25.909	2.284	105195
Case5	Case5_[17813,51976].im3	Stroma	CD20+	all	276	612682	450.5	3960	0.0065	5.673	86.422	243.373	30.902	5.48275e+06	0	0.58	11.655	0.885	36828	0	0.026	4.287	0.049	1646.63	0	0.613	8.128	0.322	38899.4	0.569	4.882	22.493	1.886	309744	0	6.865	20.61	2.319	435553	1.155	42.276	150.732	19.424	2.68206e+06	0.744	10.468	28.982	3.337	664110
Case5	Case5_[17813,51976].im3	Stroma	Other	all	2983	612682	4868.8	65705.2	0.1072	3.691	52.997	277.048	27.999	5.57873e+07	0	0.027	5.232	0.073	28483.9	0	0.045	7.999	0.074	47092.8	0	0.362	14.415	0.166	381564	0.225	7.621	32.827	3.345	8.02237e+06	0	2.21	23.88	0.882	2.32686e+06	0	0.42	55.234	0.496	441747	0	6.712	51.946	1.872	7.06557e+06
Case5	Case5_[17813,51976].im3	Stroma	CD68+	all	74	612682	121	1362	0.0022	6.361	69.473	172.202	24.869	1.51596e+06	0	0.161	8.601	0.583	3522.42	0	0.168	10.203	0.184	3660.76	0	0.599	8.266	0.361	13080.4	0.754	7.813	34.251	3.239	170491	0	5.591	70.808	3.83	122012	0	1.332	71.168	5.592	29058.6	0.929	8.361	38.672	2.671	182437
Case5	Case5_[17813,51976].im3	Stroma	All	all	4508	612682	7357.8	88170.6	0.1439	3.471	60.446	287.033	32.132	8.5383e+07	0	0.199	26.953	0.899	280863	0	0.09	23.935	0.361	127557	0	0.599	28.894	1.487	845837	0.225	7.286	34.251	3.142	1.02921e+07	0	2.586	70.808	1.876	3.65321e+06	0	2.978	150.732	12.553	4.20705e+06	0	7.088	51.946	2.468	1.00118e+07
Case5	Case5_[17813,51976].im3	Blank	CD4+	all	0	35617.8	0	0	0	#N/A	#N/A	#N/A	#N/A	0	#N/A	#N/A	#N/A	#N/A	0	#N/A	#N/A	#N/A	#N/A	0	#N/A	#N/A	#N/A	#N/A	0	#N/A	#N/A	#N/A	#N/A	0	#N/A	#N/A	#N/A	#N/A	0	#N/A	#N/A	#N/A	#N/A	0	#N/A	#N/A	#N/A	#N/A	0
Case5	Case5_[17813,51976].im3	Blank	CD8+	all	0	35617.8	0	0	0	#N/A	#N/A	#N/A	#N/A	0	#N/A	#N/A	#N/A	#N/A	0	#N/A	#N/A	#N/A	#N/A	0	#N/A	#N/A	#N/A	#N/A	0	#N/A	#N/A	#N/A	#N/A	0	#N/A	#N/A	#N/A	#N/A	0	#N/A	#N/A	#N/A	#N/A	0	#N/A	#N/A	#N/A	#N/A	0
Case5	Case5_[17813,51976].im3	Blank	CD206+	all	0	35617.8	0	0	0	#N/A	#N/A	#N/A	#N/A	0	#N/A	#N/A	#N/A	#N/A	0	#N/A	#N/A	#N/A	#N/A	0	#N/A	#N/A	#N/A	#N/A	0	#N/A	#N/A	#N/A	#N/A	0	#N/A	#N/A	#N/A	#N/A	0	#N/A	#N/A	#N/A	#N/A	0	#N/A	#N/A	#N/A	#N/A	0
Case5	Case5_[17813,51976].im3	Blank	FAP+	all	0	35617.8	0	0	0	#N/A	#N/A	#N/A	#N/A	0	#N/A	#N/A	#N/A	#N/A	0	#N/A	#N/A	#N/A	#N/A	0	#N/A	#N/A	#N/A	#N/A	0	#N/A	#N/A	#N/A	#N/A	0	#N/A	#N/A	#N/A	#N/A	0	#N/A	#N/A	#N/A	#N/A	0	#N/A	#N/A	#N/A	#N/A	0
Case5	Case5_[17813,51976].im3	Blank	CD20+	all	0	35617.8	0	0	0	#N/A	#N/A	#N/A	#N/A	0	#N/A	#N/A	#N/A	#N/A	0	#N/A	#N/A	#N/A	#N/A	0	#N/A	#N/A	#N/A	#N/A	0	#N/A	#N/A	#N/A	#N/A	0	#N/A	#N/A	#N/A	#N/A	0	#N/A	#N/A	#N/A	#N/A	0	#N/A	#N/A	#N/A	#N/A	0
Case5	Case5_[17813,51976].im3	Blank	Other	all	2	35617.8	56	47.6	0.0013	10.407	34.979	98.391	15.116	26689.2	0	0.046	0.868	0.081	35.177	0	0.196	3.22	0.145	149.925	0	0.201	0.855	0.038	153.451	0.907	2.431	5.639	0.166	1855.21	0	0.607	2.066	0.058	463.46	0	0.264	1.7	0.03	201.563	0.713	2.602	5.993	0.249	1985.07
Case5	Case5_[17813,51976].im3	Blank	CD68+	all	0	35617.8	0	0	0	#N/A	#N/A	#N/A	#N/A	0	#N/A	#N/A	#N/A	#N/A	0	#N/A	#N/A	#N/A	#N/A	0	#N/A	#N/A	#N/A	#N/A	0	#N/A	#N/A	#N/A	#N/A	0	#N/A	#N/A	#N/A	#N/A	0	#N/A	#N/A	#N/A	#N/A	0	#N/A	#N/A	#N/A	#N/A	0
Case5	Case5_[17813,51976].im3	Blank	All	all	2	35617.8	56	47.6	0.0013	10.407	34.979	98.391	15.116	26689.2	0	0.046	0.868	0.081	35.177	0	0.196	3.22	0.145	149.925	0	0.201	0.855	0.038	153.451	0.907	2.431	5.639	0.166	1855.21	0	0.607	2.066	0.058	463.46	0	0.264	1.7	0.03	201.563	0.713	2.602	5.993	0.249	1985.07
Case5	Case5_[17813,51976].im3	All	CD4+	all	371	648299	572.3	5237.3	0.0085	7.228	86.443	262.098	33.196	7.25307e+06	0	2.151	26.953	2.001	180463	0	0.07	5.325	0.113	5898.1	0	0.398	7.672	0.222	33387.1	0.514	5.904	26.557	2.296	495360	0	2.859	18.825	1.829	239894	0	5.88	92.886	10.136	493332	0.521	8.151	32.33	2.777	683949
Case5	Case5_[17813,51976].im3	All	CD8+	all	443	648299	683.3	6222.9	0.0102	5.188	87.328	287.033	35.099	8.70622e+06	0	0.163	12.054	0.562	16225.1	0	0.097	11.112	0.136	9658.05	0	3.274	28.894	3.327	326381	0.554	6.714	31.969	2.759	669338	0	2.675	27.281	1.784	266683	0	4.432	113.595	9.917	441901	0	7.518	27.088	2.434	749476
Case5	Case5_[17813,51976].im3	All	CD206+	all	323	648299	498.2	4877.1	0.008	3.471	70.895	214.162	28.377	5.53932e+06	0	0.191	16.532	0.647	14949.3	0	0.755	23.935	1.062	58993.6	0	0.589	7.597	0.38	46033.5	0.651	6.068	23.536	2.185	474082	0	2.779	26.376	1.66	217159	0	1.36	92.87	3.839	106267	0	7.18	23.029	2.133	561017
Case5	Case5_[17813,51976].im3	All	FAP+	all	38	648299	58.6	806	0.0013	8.142	85.064	194.429	28.78	1.09834e+06	0	0.03	2.784	0.115	391.596	0	0.047	2.737	0.068	606.841	0	0.503	4.635	0.228	6492.54	1.478	11.671	33.818	2.785	150694	0	3.489	20.549	1.803	45052	0	0.982	90.747	8.771	12686	0.091	8.147	25.909	2.284	105195
Case5	Case5_[17813,51976].im3	All	CD20+	all	276	648299	425.7	3960	0.0065	5.673	86.422	243.373	30.902	5.48275e+06	0	0.58	11.655	0.885	36828	0	0.026	4.287	0.049	1646.63	0	0.613	8.128	0.322	38899.4	0.569	4.882	22.493	1.886	309744	0	6.865	20.61	2.319	435553	1.155	42.276	150.732	19.424	2.68206e+06	0.744	10.468	28.982	3.337	664110
Case5	Case5_[17813,51976].im3	All	Other	all	2985	648299	4604.4	65752.9	0.1073	3.691	52.984	277.048	27.992	5.5814e+07	0	0.027	5.232	0.073	28519	0	0.045	7.999	0.074	47242.7	0	0.362	14.415	0.166	381717	0.225	7.617	32.827	3.346	8.02422e+06	0	2.209	23.88	0.883	2.32732e+06	0	0.42	55.234	0.496	441948	0	6.709	51.946	1.874	7.06755e+06
Case5	Case5_[17813,51976].im3	All	CD68+	all	74	648299	114	1362	0.0022	6.361	69.473	172.202	24.869	1.51596e+06	0	0.161	8.601	0.583	3522.42	0	0.168	10.203	0.184	3660.76	0	0.599	8.266	0.361	13080.4	0.754	7.813	34.251	3.239	170491	0	5.591	70.808	3.83	122012	0	1.332	71.168	5.592	29058.6	0.929	8.361	38.672	2.671	182437
Case5	Case5_[17813,51976].im3	All	All	all	4510	648299	6956.7	88218.2	0.144	3.471	60.432	287.033	32.128	8.54097e+07	0	0.199	26.953	0.899	280898	0	0.09	23.935	0.361	127707	0	0.599	28.894	1.486	845991	0.225	7.284	34.251	3.142	1.02939e+07	0	2.585	70.808	1.876	3.65368e+06	0	2.977	150.732	12.551	4.20725e+06	0	7.085	51.946	2.469	1.00137e+07
Case5	Case5_[18744,52227].im3	Stroma	CD4+	all	782	592468	1320	10502.3	0.0177	5.675	81.988	286.51	32.624	1.37948e+07	0	1.889	23.981	1.948	317900	0	0.11	8.665	0.155	18585.2	0	0.381	16.212	0.262	64086.5	0.296	4.223	22.274	1.702	710512	0	2.002	15.512	1.13	336837	0	3.221	76.574	5.523	541998	0	5.791	23.507	1.887	974334
Case5	Case5_[18744,52227].im3	Stroma	CD8+	all	473	592468	798.4	6642.6	0.0112	2.244	88.512	277.881	34.193	9.4195e+06	0	0.406	21.224	1.208	43160.7	0	0.121	11.612	0.173	12888.3	0	2.94	28.536	2.675	312919	0.386	5.328	29.23	2.307	566989	0	2.029	20.543	1.153	215942	0	2.679	74.548	6.376	285085	0	6.019	55.225	1.962	640582
Case5	Case5_[18744,52227].im3	Stroma	CD206+	all	346	592468	584	4987.9	0.0084	4.993	65.204	275.356	27.967	5.21047e+06	0	0.277	10.809	0.609	22149.8	0	0.792	20.547	1.105	63261.1	0	0.542	10.479	0.393	43324.9	0.563	5.137	20.356	2.019	410529	0	2.325	27.029	1.392	185773	0	1.158	76.538	3.939	92567.8	0	6.259	33.542	1.919	500172
Case5	Case5_[18744,52227].im3	Stroma	FAP+	all	31	592468	52.3	636.9	0.0011	10.457	71.592	210.649	30.412	730458	0	0.033	2.335	0.065	339.134	0	0.088	9.502	0.186	899.736	0	0.568	7.127	0.44	5794.39	1.38	10.562	30.614	2.441	107761	0	3.068	9.84	0.835	31307	0	0.513	5.565	0.326	5233.8	1.343	7.537	18.412	2.055	76896
Case5	Case5_[18744,52227].im3	Stroma	CD20+	all	184	592468	310.6	2253	0.0038	6.392	80.974	247.129	33.481	2.92277e+06	0	0.571	17.793	0.892	20622.7	0	0.063	4.764	0.07	2268.17	0	0.488	5.961	0.355	17607.9	0.425	3.399	12.162	1.251	122685	0	4.798	16.142	1.776	173196	0	28.753	122.179	16.098	1.03783e+06	0	6.8	22.505	2.148	245463
Case5	Case5_[18744,52227].im3	Stroma	Other	all	2989	592468	5045	64368.6	0.1086	0	52.114	243.512	25.004	5.37418e+07	0	0.037	6.725	0.087	37778.7	0	0.049	9.117	0.075	50181.2	0	0.347	10.661	0.16	358112	0.355	6.805	26.748	2.926	7.01714e+06	0	2.007	15.517	0.768	2.06936e+06	0	0.471	51.525	0.486	486102	0	5.991	32.179	1.747	6.17789e+06
Case5	Case5_[18744,52227].im3	Stroma	CD68+	all	50	592468	84.4	959.8	0.0016	4.717	67.203	180.489	24.092	1.03337e+06	0	0.098	7.304	0.348	1511.29	0	0.149	10.036	0.274	2296.21	0	0.539	7.505	0.387	8294.63	0.669	6.926	22.324	2.968	106508	0	4.868	52.09	5.292	74860.3	0	0.503	7.662	0.373	7739.76	1.014	7.514	30.898	3.346	115542
Case5	Case5_[18744,52227].im3	Stroma	All	all	4857	592468	8197.9	90360.1	0.1525	0	60.005	286.51	30.899	8.68657e+07	0	0.306	23.981	1.15	443513	0	0.104	20.547	0.384	150399	0	0.56	28.536	1.214	810531	0.296	6.247	30.614	2.756	9.04313e+06	0	2.133	52.09	1.318	3.08771e+06	0	1.697	122.179	7.105	2.45733e+06	0	6.032	55.225	1.883	8.73175e+06
Case5	Case5_[18744,52227].im3	Blank	CD4+	all	1	55831.6	18	21.5	0.0004	41.825	107.579	137.101	#N/A	37007.2	0	0.245	2.272	#N/A	84.437	0	0.041	1.009	#N/A	14.16	0	0.249	0.69	#N/A	85.616	2.376	4.989	10.237	#N/A	1716.06	0	1.603	3.558	#N/A	551.564	0	1.784	4.682	#N/A	613.805	0.701	4.385	7.441	#N/A	1508.31
Case5	Case5_[18744,52227].im3	Blank	CD8+	all	0	55831.6	0	0	0	#N/A	#N/A	#N/A	#N/A	0	#N/A	#N/A	#N/A	#N/A	0	#N/A	#N/A	#N/A	#N/A	0	#N/A	#N/A	#N/A	#N/A	0	#N/A	#N/A	#N/A	#N/A	0	#N/A	#N/A	#N/A	#N/A	0	#N/A	#N/A	#N/A	#N/A	0	#N/A	#N/A	#N/A	#N/A	0
Case5	Case5_[18744,52227].im3	Blank	CD206+	all	0	55831.6	0	0	0	#N/A	#N/A	#N/A	#N/A	0	#N/A	#N/A	#N/A	#N/A	0	#N/A	#N/A	#N/A	#N/A	0	#N/A	#N/A	#N/A	#N/A	0	#N/A	#N/A	#N/A	#N/A	0	#N/A	#N/A	#N/A	#N/A	0	#N/A	#N/A	#N/A	#N/A	0	#N/A	#N/A	#N/A	#N/A	0
Case5	Case5_[18744,52227].im3	Blank	FAP+	all	0	55831.6	0	0	0	#N/A	#N/A	#N/A	#N/A	0	#N/A	#N/A	#N/A	#N/A	0	#N/A	#N/A	#N/A	#N/A	0	#N/A	#N/A	#N/A	#N/A	0	#N/A	#N/A	#N/A	#N/A	0	#N/A	#N/A	#N/A	#N/A	0	#N/A	#N/A	#N/A	#N/A	0	#N/A	#N/A	#N/A	#N/A	0
Case5	Case5_[18744,52227].im3	Blank	CD20+	all	0	55831.6	0	0	0	#N/A	#N/A	#N/A	#N/A	0	#N/A	#N/A	#N/A	#N/A	0	#N/A	#N/A	#N/A	#N/A	0	#N/A	#N/A	#N/A	#N/A	0	#N/A	#N/A	#N/A	#N/A	0	#N/A	#N/A	#N/A	#N/A	0	#N/A	#N/A	#N/A	#N/A	0	#N/A	#N/A	#N/A	#N/A	0
Case5	Case5_[18744,52227].im3	Blank	Other	all	0	55831.6	0	0	0	#N/A	#N/A	#N/A	#N/A	0	#N/A	#N/A	#N/A	#N/A	0	#N/A	#N/A	#N/A	#N/A	0	#N/A	#N/A	#N/A	#N/A	0	#N/A	#N/A	#N/A	#N/A	0	#N/A	#N/A	#N/A	#N/A	0	#N/A	#N/A	#N/A	#N/A	0	#N/A	#N/A	#N/A	#N/A	0
Case5	Case5_[18744,52227].im3	Blank	CD68+	all	0	55831.6	0	0	0	#N/A	#N/A	#N/A	#N/A	0	#N/A	#N/A	#N/A	#N/A	0	#N/A	#N/A	#N/A	#N/A	0	#N/A	#N/A	#N/A	#N/A	0	#N/A	#N/A	#N/A	#N/A	0	#N/A	#N/A	#N/A	#N/A	0	#N/A	#N/A	#N/A	#N/A	0	#N/A	#N/A	#N/A	#N/A	0
Case5	Case5_[18744,52227].im3	Blank	All	all	1	55831.6	18	21.5	0.0004	41.825	107.579	137.101	#N/A	37007.2	0	0.245	2.272	#N/A	84.437	0	0.041	1.009	#N/A	14.16	0	0.249	0.69	#N/A	85.616	2.376	4.989	10.237	#N/A	1716.06	0	1.603	3.558	#N/A	551.564	0	1.784	4.682	#N/A	613.805	0.701	4.385	7.441	#N/A	1508.31
Case5	Case5_[18744,52227].im3	All	CD4+	all	783	648299	1208	10523.7	0.0178	5.675	82.04	286.51	32.62	1.38318e+07	0	1.886	23.981	1.947	317985	0	0.11	8.665	0.155	18599.4	0	0.381	16.212	0.262	64172.1	0.296	4.224	22.274	1.702	712228	0	2.001	15.512	1.129	337389	0	3.218	76.574	5.519	542611	0	5.788	23.507	1.886	975842
Case5	Case5_[18744,52227].im3	All	CD8+	all	473	648299	729.6	6642.6	0.0112	2.244	88.512	277.881	34.193	9.4195e+06	0	0.406	21.224	1.208	43160.7	0	0.121	11.612	0.173	12888.3	0	2.94	28.536	2.675	312919	0.386	5.328	29.23	2.307	566989	0	2.029	20.543	1.153	215942	0	2.679	74.548	6.376	285085	0	6.019	55.225	1.962	640582
Case5	Case5_[18744,52227].im3	All	CD206+	all	346	648299	533.7	4987.9	0.0084	4.993	65.204	275.356	27.967	5.21047e+06	0	0.277	10.809	0.609	22149.8	0	0.792	20.547	1.105	63261.1	0	0.542	10.479	0.393	43324.9	0.563	5.137	20.356	2.019	410529	0	2.325	27.029	1.392	185773	0	1.158	76.538	3.939	92567.8	0	6.259	33.542	1.919	500172
Case5	Case5_[18744,52227].im3	All	FAP+	all	31	648299	47.8	636.9	0.0011	10.457	71.592	210.649	30.412	730458	0	0.033	2.335	0.065	339.134	0	0.088	9.502	0.186	899.736	0	0.568	7.127	0.44	5794.39	1.38	10.562	30.614	2.441	107761	0	3.068	9.84	0.835	31307	0	0.513	5.565	0.326	5233.8	1.343	7.537	18.412	2.055	76896
Case5	Case5_[18744,52227].im3	All	CD20+	all	184	648299	283.8	2253	0.0038	6.392	80.974	247.129	33.481	2.92277e+06	0	0.571	17.793	0.892	20622.7	0	0.063	4.764	0.07	2268.17	0	0.488	5.961	0.355	17607.9	0.425	3.399	12.162	1.251	122685	0	4.798	16.142	1.776	173196	0	28.753	122.179	16.098	1.03783e+06	0	6.8	22.505	2.148	245463
Case5	Case5_[18744,52227].im3	All	Other	all	2989	648299	4610.5	64368.6	0.1086	0	52.114	243.512	25.004	5.37418e+07	0	0.037	6.725	0.087	37778.7	0	0.049	9.117	0.075	50181.2	0	0.347	10.661	0.16	358112	0.355	6.805	26.748	2.926	7.01714e+06	0	2.007	15.517	0.768	2.06936e+06	0	0.471	51.525	0.486	486102	0	5.991	32.179	1.747	6.17789e+06
Case5	Case5_[18744,52227].im3	All	CD68+	all	50	648299	77.1	959.8	0.0016	4.717	67.203	180.489	24.092	1.03337e+06	0	0.098	7.304	0.348	1511.29	0	0.149	10.036	0.274	2296.21	0	0.539	7.505	0.387	8294.63	0.669	6.926	22.324	2.968	106508	0	4.868	52.09	5.292	74860.3	0	0.503	7.662	0.373	7739.76	1.014	7.514	30.898	3.346	115542
Case5	Case5_[18744,52227].im3	All	All	all	4858	648299	7493.5	90381.6	0.1526	0	60.017	286.51	30.903	8.69028e+07	0	0.306	23.981	1.15	443597	0	0.104	20.547	0.384	150413	0	0.56	28.536	1.214	810617	0.296	6.247	30.614	2.756	9.04485e+06	0	2.133	52.09	1.318	3.08827e+06	0	1.697	122.179	7.105	2.45794e+06	0	6.031	55.225	1.883	8.73326e+06
Case5	Case5_[19675,52363].im3	Stroma	CD4+	all	1165	401472	2901.8	15969.6	0.0398	5.823	89.708	281.562	31.892	2.29513e+07	0	3.785	33.054	3.007	968360	0	0.088	10.45	0.093	22465.2	0	0.437	11.46	0.275	111715	0.405	4.304	18.457	1.649	1.10104e+06	0	3.611	16.584	1.734	923791	0	13.384	95.499	11.62	3.42416e+06	0	7.943	29.749	3.005	2.03209e+06
Case5	Case5_[19675,52363].im3	Stroma	CD8+	all	337	401472	839.4	4566.3	0.0114	6.656	86.817	245.808	32.72	6.3511e+06	0	1.352	22.109	1.996	98916.8	0	0.131	6.717	0.115	9580.39	0	1.952	18.337	1.511	142784	0.503	3.933	14.816	1.716	287686	0	2.835	18.342	1.826	207397	0	10.142	95.461	12.365	741973	0	6.801	28.616	3.393	497503
Case5	Case5_[19675,52363].im3	Stroma	CD206+	all	166	401472	413.5	2208.6	0.0055	5.346	54.339	192.97	26.418	1.92274e+06	0	0.237	12.93	0.585	8390.01	0	0.457	16.838	0.468	16177.1	0	0.328	9.024	0.309	11590.5	0.393	3.279	15.936	1.398	116022	0	1.764	9.362	0.798	62423.9	0	2.062	40.44	2.202	72953.8	0	4.426	22.996	1.538	156614
Case5	Case5_[19675,52363].im3	Stroma	FAP+	all	7	401472	17	131.8	0.0003	5.971	71.796	189.478	29.836	151632	0	0.15	4.579	0.385	316.535	0	0.169	2.611	0.093	357.228	0	0.423	1.821	0.099	893.929	1.249	6.449	17.6	1.983	13620.9	0	2.841	9.972	0.918	6000.46	0	4.548	50.562	3.097	9605.74	1.021	5.862	12.057	1.167	12381.5
Case5	Case5_[19675,52363].im3	Stroma	CD20+	all	787	401472	1960	11428.4	0.0285	6.675	79.944	241.209	29.644	1.46372e+07	0	1.181	19.392	1.333	216174	0	0.059	7.748	0.071	10788.4	0	0.455	9.429	0.377	83332.8	0.213	2.939	14.169	1.099	538103	0	5.188	20.676	1.743	949930	0.367	34.995	131.501	16.18	6.40721e+06	0	8.211	27.147	3.2	1.5033e+06
Case5	Case5_[19675,52363].im3	Stroma	Other	all	655	401472	1631	10951.1	0.0273	5.301	43.927	213.824	19.564	7.70685e+06	0	0.058	2.017	0.056	10124.9	0	0.083	4.576	0.065	14486.7	0	0.184	3.168	0.078	32283.3	0.329	2.922	13.812	1.007	512629	0	1.243	6.503	0.424	218154	0	1.232	27.872	0.918	216094	0	3.692	18.263	1.06	647823
Case5	Case5_[19675,52363].im3	Stroma	CD68+	all	3	401472	7.5	75	0.0002	10.251	44.15	117.461	18.532	53068.1	0	0.031	0.508	0.021	36.683	0	0.044	1.262	0.031	53.462	0	0.145	8.011	0.028	173.858	0.516	2.001	16.496	1.027	2404.91	0	2.899	29.302	0.838	3484.64	0	5.051	31.192	4.225	6070.87	1.068	2.947	75.574	0.368	3542.62
Case5	Case5_[19675,52363].im3	Stroma	All	all	3125	401472	7783.9	45354.3	0.113	5.301	74.069	281.562	33.955	5.3819e+07	0	1.793	33.054	2.646	1.30262e+06	0	0.102	16.838	0.164	73987.5	0	0.527	18.337	0.796	383210	0.213	3.542	18.457	1.548	2.57338e+06	0	3.266	29.302	2.104	2.37345e+06	0	14.986	131.501	17.496	1.0889e+07	0	6.683	75.574	3.36	4.85626e+06
Case5	Case5_[19675,52363].im3	Blank	CD4+	all	0	246828	0	0	0	#N/A	#N/A	#N/A	#N/A	0	#N/A	#N/A	#N/A	#N/A	0	#N/A	#N/A	#N/A	#N/A	0	#N/A	#N/A	#N/A	#N/A	0	#N/A	#N/A	#N/A	#N/A	0	#N/A	#N/A	#N/A	#N/A	0	#N/A	#N/A	#N/A	#N/A	0	#N/A	#N/A	#N/A	#N/A	0
Case5	Case5_[19675,52363].im3	Blank	CD8+	all	0	246828	0	0	0	#N/A	#N/A	#N/A	#N/A	0	#N/A	#N/A	#N/A	#N/A	0	#N/A	#N/A	#N/A	#N/A	0	#N/A	#N/A	#N/A	#N/A	0	#N/A	#N/A	#N/A	#N/A	0	#N/A	#N/A	#N/A	#N/A	0	#N/A	#N/A	#N/A	#N/A	0	#N/A	#N/A	#N/A	#N/A	0
Case5	Case5_[19675,52363].im3	Blank	CD206+	all	0	246828	0	0	0	#N/A	#N/A	#N/A	#N/A	0	#N/A	#N/A	#N/A	#N/A	0	#N/A	#N/A	#N/A	#N/A	0	#N/A	#N/A	#N/A	#N/A	0	#N/A	#N/A	#N/A	#N/A	0	#N/A	#N/A	#N/A	#N/A	0	#N/A	#N/A	#N/A	#N/A	0	#N/A	#N/A	#N/A	#N/A	0
Case5	Case5_[19675,52363].im3	Blank	FAP+	all	0	246828	0	0	0	#N/A	#N/A	#N/A	#N/A	0	#N/A	#N/A	#N/A	#N/A	0	#N/A	#N/A	#N/A	#N/A	0	#N/A	#N/A	#N/A	#N/A	0	#N/A	#N/A	#N/A	#N/A	0	#N/A	#N/A	#N/A	#N/A	0	#N/A	#N/A	#N/A	#N/A	0	#N/A	#N/A	#N/A	#N/A	0
Case5	Case5_[19675,52363].im3	Blank	CD20+	all	0	246828	0	0	0	#N/A	#N/A	#N/A	#N/A	0	#N/A	#N/A	#N/A	#N/A	0	#N/A	#N/A	#N/A	#N/A	0	#N/A	#N/A	#N/A	#N/A	0	#N/A	#N/A	#N/A	#N/A	0	#N/A	#N/A	#N/A	#N/A	0	#N/A	#N/A	#N/A	#N/A	0	#N/A	#N/A	#N/A	#N/A	0
Case5	Case5_[19675,52363].im3	Blank	Other	all	2	246828	8.1	42.8	0.0002	11.035	28.226	58.741	5.673	19335.1	0	0.01	0.401	0.006	6.764	0	0.037	0.93	0.048	25.672	0	0.154	0.696	0.061	105.774	0.867	2.921	6.88	1.346	2000.98	0	1.408	6.304	0.084	964.546	0	3.057	20.883	2.188	2093.84	0.568	3.054	7.343	0.347	2092.19
Case5	Case5_[19675,52363].im3	Blank	CD68+	all	0	246828	0	0	0	#N/A	#N/A	#N/A	#N/A	0	#N/A	#N/A	#N/A	#N/A	0	#N/A	#N/A	#N/A	#N/A	0	#N/A	#N/A	#N/A	#N/A	0	#N/A	#N/A	#N/A	#N/A	0	#N/A	#N/A	#N/A	#N/A	0	#N/A	#N/A	#N/A	#N/A	0	#N/A	#N/A	#N/A	#N/A	0
Case5	Case5_[19675,52363].im3	Blank	All	all	2	246828	8.1	42.8	0.0002	11.035	28.226	58.741	5.673	19335.1	0	0.01	0.401	0.006	6.764	0	0.037	0.93	0.048	25.672	0	0.154	0.696	0.061	105.774	0.867	2.921	6.88	1.346	2000.98	0	1.408	6.304	0.084	964.546	0	3.057	20.883	2.188	2093.84	0.568	3.054	7.343	0.347	2092.19
Case5	Case5_[19675,52363].im3	All	CD4+	all	1165	648299	1797	15969.6	0.0398	5.823	89.708	281.562	31.892	2.29513e+07	0	3.785	33.054	3.007	968360	0	0.088	10.45	0.093	22465.2	0	0.437	11.46	0.275	111715	0.405	4.304	18.457	1.649	1.10104e+06	0	3.611	16.584	1.734	923791	0	13.384	95.499	11.62	3.42416e+06	0	7.943	29.749	3.005	2.03209e+06
Case5	Case5_[19675,52363].im3	All	CD8+	all	337	648299	519.8	4566.3	0.0114	6.656	86.817	245.808	32.72	6.3511e+06	0	1.352	22.109	1.996	98916.8	0	0.131	6.717	0.115	9580.39	0	1.952	18.337	1.511	142784	0.503	3.933	14.816	1.716	287686	0	2.835	18.342	1.826	207397	0	10.142	95.461	12.365	741973	0	6.801	28.616	3.393	497503
Case5	Case5_[19675,52363].im3	All	CD206+	all	166	648299	256.1	2208.6	0.0055	5.346	54.339	192.97	26.418	1.92274e+06	0	0.237	12.93	0.585	8390.01	0	0.457	16.838	0.468	16177.1	0	0.328	9.024	0.309	11590.5	0.393	3.279	15.936	1.398	116022	0	1.764	9.362	0.798	62423.9	0	2.062	40.44	2.202	72953.8	0	4.426	22.996	1.538	156614
Case5	Case5_[19675,52363].im3	All	FAP+	all	7	648299	11	131.8	0.0003	5.971	71.796	189.478	29.836	151632	0	0.15	4.579	0.385	316.535	0	0.169	2.611	0.093	357.228	0	0.423	1.821	0.099	893.929	1.249	6.449	17.6	1.983	13620.9	0	2.841	9.972	0.918	6000.46	0	4.548	50.562	3.097	9605.74	1.021	5.862	12.057	1.167	12381.5
Case5	Case5_[19675,52363].im3	All	CD20+	all	787	648299	1214	11428.4	0.0285	6.675	79.944	241.209	29.644	1.46372e+07	0	1.181	19.392	1.333	216174	0	0.059	7.748	0.071	10788.4	0	0.455	9.429	0.377	83332.8	0.213	2.939	14.169	1.099	538103	0	5.188	20.676	1.743	949930	0.367	34.995	131.501	16.18	6.40721e+06	0	8.211	27.147	3.2	1.5033e+06
Case5	Case5_[19675,52363].im3	All	Other	all	657	648299	1013	10993.9	0.0274	5.301	43.866	213.824	19.548	7.72619e+06	0	0.058	2.017	0.056	10131.7	0	0.082	4.576	0.065	14512.3	0	0.184	3.168	0.078	32389.1	0.329	2.922	13.812	1.007	514630	0	1.244	6.503	0.423	219119	0	1.239	27.872	0.924	218188	0	3.69	18.263	1.059	649915
Case5	Case5_[19675,52363].im3	All	CD68+	all	3	648299	4.6	75	0.0002	10.251	44.15	117.461	18.532	53068.1	0	0.031	0.508	0.021	36.683	0	0.044	1.262	0.031	53.462	0	0.145	8.011	0.028	173.858	0.516	2.001	16.496	1.027	2404.91	0	2.899	29.302	0.838	3484.64	0	5.051	31.192	4.225	6070.87	1.068	2.947	75.574	0.368	3542.62
Case5	Case5_[19675,52363].im3	All	All	all	3127	648299	4823.4	45397.1	0.1131	5.301	74.025	281.562	33.962	5.38383e+07	0	1.791	33.054	2.646	1.30263e+06	0	0.102	16.838	0.164	74013.2	0	0.527	18.337	0.796	383316	0.213	3.541	18.457	1.548	2.57538e+06	0	3.265	29.302	2.104	2.37441e+06	0	14.975	131.501	17.494	1.08911e+07	0	6.68	75.574	3.36	4.85835e+06
Case4	Case4_[11629,39987].im3	Stroma	CD4+	all	140	539690	259.4	1931.8	0.0036	2.876	62.277	195.62	21.748	1.92741e+06	0	0.307	8.152	0.348	9513.72	0	0.076	6.643	0.124	2337.26	0	0.22	3.618	0.2	6798.68	0.873	7.757	31.152	3.651	240080	0	2.519	11.61	1.383	77971.5	0	1.722	81.186	4.106	53308.8	1.333	7.404	32.065	2.548	229137
Case4	Case4_[11629,39987].im3	Stroma	CD8+	all	125	539690	231.6	1635.2	0.003	3.978	63.633	184.29	23.779	1.66699e+06	0	0.009	2.935	0.026	244.044	0	0.057	15.041	0.127	1484.08	0	1.053	7.942	0.469	27578.9	0.836	8.512	37.35	3.41	222982	0	2.499	14.796	1.334	65474.2	0	1.459	70.416	2.672	38232	0.821	5.797	20.184	1.751	151871
[truncated: 142 more rows]
[truncated: 134 more columns]

## Sheet: Table2
Tissue Category	All
[truncated: 12 more rows]
