# Supplementary material for: Understanding fibrosis pathogenesis via modeling macrophage-fibroblast interplay in immune-metabolic context
Source: Nat Commun. 2022 Oct 30;13:6499. doi: 10.1038/s41467-022-34241-5 (PMC9618579; doi:10.1038/s41467-022-34241-5)
Supplement: Supplementary file 8 — Source Data [file 41467_2022_34241_MOESM8_ESM.zip › Source_data/Source_data_Fig1-5.xlsx]

## Sheet: Fig1c-h
Fig1c		Number of DEGs							Fig1f		Number of DEGs
		MIvsM0		MFvsM0							FbIvsFb0		FbFvsFb0
		SC	CC	SC	CC						SC	CC	SC	CC
	4H	2930	3574	88	74					4H	628	1141	4	4
	4N	3531	3983	190	138					4N	1402	2131	42	133
	24H	3474	4663	144	1465					24H	1773	4106	6	868
	24N	3389	3840	178	173					24N	1426	4841	3	7
Fig1d		Number of DEGs							Fig1g		Number of DEGs
		Hypoxia vs Normoxia									Hypoxia vs Normoxia
		M0		MI		MF					Fb0		FbI		FbF
		SC	CC	SC	CC	SC	CC				SC	CC	SC	CC	SC	CC
	4h	37	44	22	17	15	30			4h	97	105	0	0	0	6
	24h	18	1139	32	37	23	17			24h	23	1305	12	22	13	60
Fig1e		Number of DEGs							Fig1h		Number of DEGs
		Macrophages (Mϕ)									Fibroblasts (Fb)
		CCvsSC									CCvsSC
		M0	MI	MF							Fb0	FbI	FbF
	4H	32	38	93						4H	0	25	1
	4N	-	14	26						4N	-	3	0
	24H	1424	943	47						24H	1291	1900	23
	24N	4	110	2						24N	2	1973	9

## Sheet: Fig2e-f
Fig2e							Fig2f
	Canonical Pathways	AM	BM	CM	DM			Canonical Pathways	AF	BF	CF	DF
	Activation of IRF by Cytosolic Pattern Recognition Receptors	2.117	1,800	N/A	N/A			Acute Phase Response Signaling	3.53	3.8	3.753	1.265		not reported in heatmap
	Acute Phase Response Signaling	2.333	2.466	N/A	N/A			Adrenomedullin signaling pathway	2.065	2.236	2.214	N/A
	Cell Cycle Control of Chromosomal Replication	-2.828	N/A	N/A	-2.065			Antioxidant Action of Vitamin C	-2.496	-2.496	N/A	-1.604
	Cell Cycle: G1/S Checkpoint Regulation	1,291	2.138	N/A	N/A			Cell Cycle Control of Chromosomal Replication	N/A	-3.464	-4.642	-4.264
	Cholesterol Biosynthesis I	N/A	N/A	-2.333	N/A			Cell Cycle: G2/M DNA Damage Checkpoint Regulation	N/A	3	1.604	2.5
	Cholesterol Biosynthesis II (via 24,25-dihydrolanosterol)	N/A	N/A	-2.333	N/A			Cyclins and Cell Cycle Regulation	N/A	N/A	-2.711	-1.606
	Cholesterol Biosynthesis III (via Desmosterol)	N/A	N/A	-2.333	N/A			Death Receptor Signaling	2.858	3.138	2.92	1.461
	Cyclins and Cell Cycle Regulation	-3	-1.604	N/A	N/A			EIF2 Signaling	N/A	N/A	N/A	-3.413
	Death Receptor Signaling	2.694	2.475	2.744	N/A			Endothelin-1 Signaling	1.789	N/A	3.667	N/A
	Dolichyl-diphosphooligosaccharide Biosynthesis	N/A	N/A	-2	N/A			FAT10 Signaling Pathway	2	2	N/A	N/A
	EIF2 Signaling	N/A	N/A	-3.452	-4.743			GNRH Signaling	N/A	-0.775	0	-2.058
	FAT10 Signaling Pathway	2.236	2.449	2.449	N/A			HIF1α Signaling	2.837	1.964	2.06	1.286
	GP6 Signaling Pathway	N/A	N/A	N/A	-2.921			HMGB1 Signaling	3.207	3.357	3.124	1.414
	Granzyme B Signaling	2	1.633	N/A	N/A			IL-1 Signaling	2.53	2.714	1.528	0.447
	HMGB1 Signaling	3.182	2.611	1.461	2.268			IL-15 Production	2.673	3.153	2.556	0.522
	IL-15 Signaling	1.961	0.626	1.46	2.065			IL-3 Signaling	2.111	N/A	2.236	N/A
	IL-23 Signaling Pathway	2	1.698	1.291	1.604			IL-6 Signaling	2.985	2.982	2.967	0.686
	IL-6 Signaling	2.333	1.521	2.197	1.061			IL-7 Signaling Pathway	2.333	2.333	1.606	N/A
	ILK Signaling	1.121	0.781	2.03	-0.156			IL-8 Signaling	2.357	N/A	3.212	-0.354
	Inflammasome pathway	2.53	1.897	1.667	1.667			ILK Signaling	N/A	2.673	1.896	0.343
	iNOS Signaling	2.673	2.84	2.183	2.668			Inflammasome pathway	3	3.317	3.317	2.111
	Interferon Signaling	3.273	2.524	2.828	2.558			iNOS Signaling	3.606	3.873	3.638	2.324
	Kinetochore Metaphase Signaling Pathway	-2	-2.065	N/A	-2.502			Interferon Signaling	3.441	3.411	3.545	3.13
	Mevalonate Pathway I	N/A	N/A	-2.449	N/A			JAK/Stat Signaling	2.668	3	3.024	0.853
	Mitotic Roles of Polo-Like Kinase	N/A	N/A	N/A	-2.111			Necroptosis Signaling Pathway	3.78	3.651	2.673	2.137
	Necroptosis Signaling Pathway	3.042	2.197	2.655	2.333			NER Pathway	N/A	N/A	-2.785	-2.828
	Oncostatin M Signaling	2.673	1.941	2.496	N/A			NF-κB Signaling	2.746	2.887	2.941	-0.289
	Oxidative Phosphorylation	N/A	N/A	-3.838	N/A			Oncostatin M Signaling	2.53	2.333	2.887	1.667
	P2Y Purigenic Receptor Signaling Pathway	-0.378	-2.2	-0.192	N/A			Oxidative Phosphorylation	N/A	N/A	-4.811	-2
	PI3K/AKT Signaling	2.268	2.414	1.89	3.053			p38 MAPK Signaling	2.673	2.138	3.053	0.209
	PPAR Signaling	-2.117	-1.225	-1.347	-1.061			PDGF Signaling	N/A	N/A	2.683	0
	Production of Nitric Oxide and Reactive Oxygen Species in Macrophages	2.795	2.967	2.16	3.175			Phospholipase C Signaling	0.894	0.853	0.603	-2.214
	Purine Nucleotides De Novo Biosynthesis II	N/A	N/A	-1.89	-2.236			PI3K/AKT Signaling	2.496	2.496	2.197	1.826
	Pyrimidine Deoxyribonucleotides De Novo Biosynthesis I	-0.707	-1.134	-1.508	-2.111			PPAR Signaling	-3.051	-2.887	-2.646	-1.633
	Role of PKR in Interferon Induction and Antiviral Response	2.874	2.401	2.058	2.795			PPARα/RXRα Activation	-2.357	-1.698	-2.058	-0.845
	Role of RIG1-like Receptors in Antiviral Innate Immunity	3.357	2.84	3.051	3.051			Purine Nucleotides De Novo Biosynthesis II	N/A	N/A	-2.236	N/A
	Senescence Pathway	2.91	2.25	2.032	1.576			Pyrimidine Ribonucleotides De Novo Biosynthesis	N/A	N/A	-2.5	-0.832
	Superpathway of Cholesterol Biosynthesis	N/A	N/A	-3.5	N/A			Pyrimidine Ribonucleotides Interconversion	N/A	N/A	-2.324	-0.577
	Superpathway of Geranylgeranyldiphosphate Biosynthesis I (via Mevalonate)	N/A	N/A	-2.828	N/A			Regulation Of The Epithelial Mesenchymal Transition By Growth Factors Pathway	2.357	2.357	1.342	-1.093
	T Cell Exhaustion Signaling Pathway	2.846	2.694	2.535	1.461			Role of NFAT in Regulation of the Immune Response	3.3	3.153	3.888	-1.441
	Tec Kinase Signaling	2.268	1.414	1.183	1.298			Role of PKR in Interferon Induction and Antiviral Response	3.962	3.8	4.218	3.124
	Th1 Pathway	2.556	2.746	2.414	2.921			Role of RIG1-like Receptors in Antiviral Innate Immunity	2.714	2.887	3.207	2.53
	Th17 Activation Pathway	4.041	4.315	3.53	3.674			Senescence Pathway	3.286	3.889	3.796	2.287
	Th2 Pathway	0.784	1.043	0.73	2.268			Sirtuin Signaling Pathway	N/A	N/A	0.985	-2.03
	TNFR1 Signaling	2.668	2.524	2.683	1.964			STAT3 Pathway	1.941	1.387	2.263	0.756
	TNFR2 Signaling	1.941	1.604	2.324	2.324			T Cell Exhaustion Signaling Pathway	2.524	2.524	1.852	0
	TREM1 Signaling	4.041	3.8	2.236	1.606			Tec Kinase Signaling	3.578	4.146	2.959	-0.2
	Unfolded protein response	0	0.243	0.775	-2			TGF-β Signaling	N/A	N/A	0.816	-2.236
	VEGF Family Ligand-Receptor Interactions	-0.535	-2.138	-0.5	N/A			Th1 Pathway	3.674	3.838	3.43	-0.784
	Zymosterol Biosynthesis	N/A	N/A	-2	N/A			Th17 Activation Pathway	3.317	3.742	3.545	N/A
								Th2 Pathway	0.832	0.905	2.502	-0.277
								Thrombopoietin Signaling	1	N/A	2	-0.535
								TNFR1 Signaling	2.714	2.714	1.886	1.528
								TNFR2 Signaling	2.121	2.53	1.069	N/A
								Toll-like Receptor Signaling	3.051	3.051	2.828	0
								TREM1 Signaling	4.583	4.796	4.6	1.4
								Valine Degradation I	N/A	N/A	N/A	-2.236
								EGF Signaling	N/A	N/A	2,111	-0,302

## Sheet: Fig3e-f
Fig3e							Fig3f
	Canonical Pathways	AM	BM	CM	DM			Canonical Pathways	AF	BF	CF	DF		not reported in heatmap
	RhoGDI Signaling	N/A	N/A	N/A	3.3			IL-6 Signaling	N/A	N/A	N/A	-3.051
	PTEN Signaling	N/A	N/A	N/A	3.742			ErbB Signaling	N/A	N/A	N/A	-2.828
	STAT3 Pathway	N/A	N/A	N/A	-2.183			Acute Phase Response Signaling	N/A	N/A	N/A	-3.606
	Regulation Of The Epithelial Mesenchymal Transition By Growth Factors Pathway	N/A	N/A	N/A	-4.082			NF-kB Signaling	N/A	N/A	N/A	-4.146
	Signaling by Rho Family GTPases	N/A	N/A	N/A	-3.657			FGF Signaling	N/A	N/A	N/A	-2.121
	GP6 Signaling Pathway	N/A	N/A	N/A	-3.8			Chemokine Signaling	N/A	N/A	N/A	-2.333
	Phospholipase C Signaling	N/A	N/A	N/A	-2.683			iNOS Signaling	N/A	N/A	N/A	-2.236
	Pyrimidine Deoxyribonucleotides De Novo Biosynthesis I	N/A	N/A	N/A	-2			Antiproliferative Role of Somatostatin Receptor 2	N/A	N/A	N/A	-2.236
	G Beta Gamma Signaling	N/A	N/A	N/A	-3.207			IL-8 Signaling	N/A	N/A	N/A	-3.441
	Thrombin Signaling	N/A	N/A	N/A	-3.13			GP6 Signaling Pathway	N/A	N/A	N/A	-3.317
	Actin Cytoskeleton Signaling	N/A	N/A	N/A	-3.153			CXCR4 Signaling	N/A	N/A	N/A	-3.162
	IL-15 Production	N/A	N/A	N/A	-3.153			HGF Signaling	N/A	N/A	N/A	-3.162
	Ephrin B Signaling	N/A	N/A	N/A	-2.646			Adrenomedullin signaling pathway	N/A	N/A	N/A	-3.051
	Integrin Signaling	N/A	N/A	N/A	-2.558			Toll-like Receptor Signaling	N/A	N/A	N/A	-3
	ILK Signaling	N/A	N/A	N/A	-2.558			IL-2 Signaling	N/A	N/A	N/A	-3
	Ephrin Receptor Signaling	N/A	N/A	N/A	-2.496			P2Y Purigenic Receptor Signaling Pathway	N/A	N/A	N/A	-3
	CXCR4 Signaling	N/A	N/A	N/A	-2.496			Antioxidant Action of Vitamin C	N/A	N/A	N/A	2.646
	Oncostatin M Signaling	N/A	N/A	N/A	-2.449			EGF Signaling	N/A	N/A	N/A	-2.828
	Cell Cycle: G2/M DNA Damage Checkpoint Regulation	N/A	N/A	N/A	2.121			PDGF Signaling	N/A	N/A	N/A	-2.828
	Cell Cycle Control of Chromosomal Replication	N/A	N/A	N/A	-3.162			HIF1α Signaling	N/A	N/A	N/A	-2
	RhoA Signaling	N/A	N/A	N/A	-2.324			ERK5 Signaling	N/A	N/A	N/A	-2.236
								Paxillin Signaling	N/A	N/A	N/A	-2.449
								Actin Cytoskeleton Signaling	N/A	N/A	N/A	-2.53
								GM-CSF Signaling	N/A	N/A	N/A	-2.646
								IL-7 Signaling Pathway	N/A	N/A	N/A	-2.646
								IGF-1 Signaling	N/A	N/A	N/A	-2.646
								Inflammasome pathway	N/A	N/A	N/A	-2.828
								Integrin Signaling	N/A	N/A	N/A	-2.887
								IL-15 Production	N/A	N/A	N/A	-3.051
								ERK/MAPK Signaling	N/A	N/A	N/A	-3.051
								Endothelin-1 Signaling	N/A	N/A	N/A	-3.771
								Tec Kinase Signaling	N/A	N/A	N/A	-4.123
								Necroptosis Signaling Pathway	N/A	N/A	N/A	-3.464
								Regulation Of The Epithelial Mesenchymal Transition By Growth Factors Pathway	N/A	N/A	N/A	-3.5
								Thrombin Signaling	N/A	N/A	N/A	-3.162

## Sheet: Fig4e-f
Fig4e							Fig4f
	Canonical Pathways	AM	BM	CM	DM			Canonical Pathways	AF	BF	CF	DF		not reported in heatmap
	Glycolysis I	N/A	3	N/A	N/A			Role of NFAT in Regulation of the Immune Response	N/A	5.916	N/A	N/A
	Signaling by Rho Family GTPases	N/A	4.082	N/A	N/A			TREM1 Signaling	N/A	4.796	N/A	N/A
	Thrombin Signaling	N/A	4	N/A	N/A			NF-kB Signaling	N/A	4.796	N/A	N/A
	Integrin Signaling	N/A	3.5	N/A	N/A			IL-8 Signaling	N/A	4.491	N/A	N/A
	Actin Cytoskeleton Signaling	N/A	3.5	N/A	N/A			Tec Kinase Signaling	N/A	4.38	N/A	N/A
	Wnt/Ca pathway	N/A	3	N/A	N/A			Adrenomedullin signaling pathway	N/A	4.359	N/A	N/A
	STAT3 Pathway	N/A	2.887	N/A	N/A			Leukocyte Extravasation Signaling	N/A	4.271	N/A	N/A
	ILK Signaling	N/A	2.828	N/A	N/A			Regulation Of The Epithelial Mesenchymal Transition By Growth Factors Pathway	N/A	4.243	N/A	N/A
	Gluconeogenesis I	N/A	2.646	N/A	N/A			Endothelin-1 Signaling	N/A	4.146	N/A	N/A
	Oncostatin M Signaling	N/A	2.646	N/A	N/A			Th1 Pathway	N/A	4.025	N/A	N/A
	PCP pathway	N/A	2.53	N/A	N/A			P2Y Purigenic Receptor Signaling Pathway	N/A	4	N/A	N/A
	Relaxin Signaling	N/A	2.449	N/A	N/A			IL-6 Signaling	N/A	3.873	N/A	N/A
	RhoGDI Signaling	N/A	-3.5	N/A	N/A			GP6 Signaling Pathway	N/A	3.873	N/A	N/A
	PTEN Signaling	N/A	-2.673	N/A	N/A			HIF1a Signaling	N/A	3.78	N/A	N/A
	Regulation Of The Epithelial Mesenchymal Transition By Growth Factors Pathway	N/A	4.359	N/A	N/A			Necroptosis Signaling Pathway	N/A	3.742	N/A	N/A
	IL-15 Production	N/A	4.243	N/A	N/A			PDGF Signaling	N/A	3.606	N/A	N/A
	IL-8 Signaling	N/A	3.742	N/A	N/A			ErbB Signaling	N/A	3.606	N/A	N/A
	CXCR4 Signaling	N/A	3.317	N/A	N/A			HGF Signaling	N/A	3.606	N/A	N/A
	RhoA Signaling	N/A	2.5	N/A	N/A			Chemokine Signaling	N/A	3.464	N/A	N/A
	Ephrin Receptor Signaling	N/A	2.887	N/A	N/A			Thrombin Signaling	N/A	3.441	N/A	N/A
	HIF1α Signaling	N/A	3.3	N/A	N/A			Integrin Signaling	N/A	3.441	N/A	N/A
	G Beta Gamma Signaling	N/A	3.606	N/A	N/A			EGF Signaling	N/A	3.317	N/A	N/A
	Ephrin B Signaling	N/A	2.449	N/A	N/A			VEGF Family Ligand-Receptor Interactions	N/A	3.317	N/A	N/A
	Intrinsic Prothrombin Activation Pathway	N/A	2.449	N/A	N/A			CXCR4 Signaling	N/A	3.3	N/A	N/A
	Endothelin-1 Signaling	N/A	2.673	N/A	N/A			Actin Cytoskeleton Signaling	N/A	3.207	N/A	N/A
	ErbB4 Signaling	N/A	2.236	N/A	N/A			Toll-like Receptor Signaling	N/A	3.162	N/A	N/A
	Phospholipase C Signaling	N/A	3.5	N/A	N/A			Paxillin Signaling	N/A	3	N/A	N/A
	Tec Kinase Signaling	N/A	2.333	N/A	N/A			PAK Signaling	N/A	3	N/A	N/A
	Leukocyte Extravasation Signaling	N/A	2.324	N/A	N/A			Relaxin Signaling	N/A	3	N/A	N/A
	eNOS Signaling	N/A	2.111	N/A	N/A			GM-CSF Signaling	N/A	2.714	N/A	N/A
	GP6 Signaling Pathway	N/A	5.196	N/A	N/A			eNOS Signaling	N/A	2.714	N/A	N/A
								TGF-b Signaling	N/A	2.53	N/A	N/A
								FGF Signaling	N/A	2.333	N/A	N/A
								PPAR Signaling	N/A	-2.887	N/A	N/A
								Antioxidant Action of Vitamin C	N/A	-3.162	N/A	N/A

## Sheet: Fig5e-f
Fig5e							Fig5f
	Canonical Pathways	AM	BM	CM	DM			Canonical Pathways	AF	BF	CF	DF		not reported in heatmap
	GP6 Signaling Pathway	N/A	4.899	2	4.243			Antioxidant Action of Vitamin C	N/A	-3.464	N/A	N/A
	PPAR Signaling	N/A	-2.53	N/A	N/A			PPAR Signaling	N/A	-2.887	N/A	N/A
	RhoGDI Signaling	N/A	-2.524	N/A	-1.89			Fatty Acid b-oxidation I	N/A	2	-2.449	N/A
	Regulation Of The Epithelial Mesenchymal Transition By Growth Factors Pathway	N/A	4.315	N/A	2.673			TREM1 Signaling	N/A	5.385	N/A	3.162
	Signaling by Rho Family GTPases	N/A	3.772	N/A	1.667			Leukocyte Extravasation Signaling	N/A	3.922	N/A	3.157
	Endothelin-1 Signaling	N/A	3.638	N/A	N/A			GM-CSF Signaling	N/A	2.111	N/A	N/A
	ILK Signaling	N/A	3.8	N/A	N/A			Interferon Signaling	N/A	2.236	N/A	N/A
	CXCR4 Signaling	N/A	3.207	N/A	N/A			HIF1a Signaling	N/A	3.838	N/A	3.138
	Thrombin Signaling	N/A	2.982	N/A	N/A			Paxillin Signaling	N/A	2.449	N/A	N/A
	G Beta Gamma Signaling	N/A	3.317	N/A	2.887			CXCR4 Signaling	N/A	2.496	N/A	N/A
	IL-15 Production	N/A	3.051	N/A	N/A			FGF Signaling	N/A	2.53	N/A	N/A
	Actin Cytoskeleton Signaling	N/A	2	N/A	N/A			Role of NFAT in Regulation of the Immune Response	N/A	5.657	N/A	3.13
	Intrinsic Prothrombin Activation Pathway	N/A	2.236	N/A	2			IL-8 Signaling	N/A	3.578	N/A	2.887
	ErbB Signaling	N/A	2.121	N/A	N/A			iNOS Signaling	N/A	2.828	N/A	N/A
	Oncostatin M Signaling	N/A	2.828	N/A	2.236			VEGF Family Ligand-Receptor Interactions	N/A	2.828	N/A	N/A
	HIF1a Signaling	N/A	2.524	N/A	2.138			Toll-like Receptor Signaling	N/A	2.887	N/A	N/A
	Adrenomedullin signaling pathway	N/A	2.683	N/A	N/A			PDGF Signaling	N/A	3.606	N/A	2.887
	STAT3 Pathway	N/A	1.069	N/A	2.828			HMGB1 Signaling	N/A	2.111	N/A	2.828
	IL-6 Signaling	N/A	2.496	N/A	N/A			JAK/Stat Signaling	N/A	2.309	N/A	2.828
	FGF Signaling	N/A	2.121	N/A	N/A			Th1 Pathway	N/A	3.838	N/A	2.828
	Netrin Signaling	N/A	N/A	N/A	2.449			EGF Signaling	N/A	3	N/A	N/A
	EIF2 Signaling	N/A	0.816	-2.236	N/A			IL-15 Signaling	N/A	3	N/A	N/A
	IL-8 Signaling	N/A	3.578	N/A	N/A			Chemokine Signaling	N/A	3	N/A	N/A
	Tec Kinase Signaling	N/A	2.714	N/A	N/A			GP6 Signaling Pathway	N/A	3.051	N/A	N/A
	PCP pathway	N/A	3.051	N/A	N/A			ERK5 Signaling	N/A	N/A	N/A	2.828
	Wnt/Ca pathway	N/A	3.162	N/A	N/A			Th2 Pathway	N/A	2.683	N/A	2.714
	cAMP-mediated signaling	N/A	2.2	N/A	N/A			HGF Signaling	N/A	3.207	N/A	N/A
	Thrombopoietin Signaling	N/A	2	N/A	N/A			LPS-stimulated MAPK Signaling	N/A	3	N/A	2.714
	IL-2 Signaling	N/A	2.236	N/A	N/A			Thrombopoietin Signaling	N/A	3	N/A	2.646
	HGF Signaling	N/A	2.449	N/A	N/A			IL-6 Signaling	N/A	3.441	N/A	N/A
	ERK5 Signaling	N/A	2.646	N/A	N/A			Phospholipase C Signaling	N/A	3.838	N/A	2.558
	IL-7 Signaling Pathway	N/A	2.121	N/A	N/A			Necroptosis Signaling Pathway	N/A	3.5	2.683	N/A
	HMGB1 Signaling	N/A	2.309	N/A	N/A			NF-kB Signaling	N/A	3.528	N/A	N/A
	RhoA Signaling	N/A	2.357	N/A	N/A			IL-3 Signaling	N/A	2.111	N/A	2.53
	Gαi Signaling	N/A	3.3	N/A	N/A			Tec Kinase Signaling	N/A	4.264	N/A	2.53
								IL-2 Signaling	N/A	3.162	N/A	2.449
								ErbB Signaling	N/A	3	N/A	2.333
								Actin Cytoskeleton Signaling	N/A	N/A	N/A	2.324
								Rac Signaling	N/A	3	N/A	2.309
								Endothelin-1 Signaling	N/A	3.9	N/A	N/A
								P2Y Purigenic Receptor Signaling Pathway	N/A	3.464	N/A	2.309
								IL-15 Production	N/A	4	N/A	N/A
								Adrenomedullin signaling pathway	N/A	4.123	NA	N/A
								Regulation Of The Epithelial Mesenchymal Transition By Growth Factors Pathway	N/A	4.146	N/A	N/A
								Integrin Signaling	N/A	3.3	N/A	2.294
								Inflammasome pathway	N/A	3.162	N/A	2.236
								Senescence Pathway	N/A	N/A	2.333	2.191
								Cyclins and Cell Cycle Regulation	N/A	N/A	-2.714	-1.342
								EIF2 Signaling	N/A	N/A	-2.324	-0.243
								Thrombin Signaling	N/A	3.3	N/A	2.138
								IGF-1 Signaling	N/A	2.828	N/A	2.121
								Acute Phase Response Signaling	N/A	3.771	N/A	2.111
								p53 Signaling	N/A	N/A	2.646	N/A
								VEGF Signaling	N/A	N/A	2.449	N/A
								Role of CHK Proteins in Cell Cycle Checkpoint Control	N/A	N/A	2.449	N/A
								Unfolded protein response	N/A	N/A	2.309	N/A
								Endoplasmic Reticulum Stress Pathway	N/A	N/A	2.236	N/A
								Sirtuin Signaling Pathway	N/A	N/A	2.214	N/A
								Kinetochore Metaphase Signaling Pathway	N/A	N/A	-2.5	N/A
								NER Pathway	N/A	N/A	-2.828	N/A
								Cell Cycle Control of Chromosomal Replication	N/A	N/A	-4	N/A
								Oxidative Phosphorylation	N/A	N/A	-5.196	N/A
