# Supplementary material for: Understanding fibrosis pathogenesis via modeling macrophage-fibroblast interplay in immune-metabolic context
Source: Nat Commun. 2022 Oct 30;13:6499. doi: 10.1038/s41467-022-34241-5 (PMC9618579; doi:10.1038/s41467-022-34241-5)
Supplement: Supplementary file 8 — Source Data [file 41467_2022_34241_MOESM8_ESM.zip › Source_data/Source_data_Fig6d.xlsx]

## Sheet: Composition raw
Area type	Case_ID	Sample Name	Phenotype	MSI coordinate	Total Cells	Cell Density (per megapixel)
Interstitium	CaseC	CaseC_[8671,49670],im3	CD20	8671,49670	152	58.41
Interstitium	CaseC	CaseC_[8671,49670],im3	CD4	8671,49670	149	57.26
Interstitium	CaseC	CaseC_[8671,49670],im3	CD8	8671,49670	67	25.7
Interstitium	CaseC	CaseC_[8671,49670],im3	FAP	8671,49670	15	5.76
Interstitium	CaseC	CaseC_[8671,49670],im3	CD68+/CD206-	8671,49670	39	15
Interstitium	CaseC	CaseC_[8671,49670],im3	CD68+/CD206+	8671,49670	524	201.4
Interstitium	CaseC	CaseC_[8671,49670],im3	Other	8671,49670	920	353.6
Interstitium	CaseC	CaseC_[8671,49670],im3	All	8671,49670	1871	719.02
Interstitium	CaseC	CaseC_[11978,50441],im3	CD20	11978,50441	152	58.41
Interstitium	CaseC	CaseC_[11978,50441],im3	CD4	11978,50441	163	62.64
Interstitium	CaseC	CaseC_[11978,50441],im3	CD8	11978,50441	70	26.9
Interstitium	CaseC	CaseC_[11978,50441],im3	FAP	11978,50441	37	14.2
Interstitium	CaseC	CaseC_[11978,50441],im3	CD68+/CD206-	11978,50441	24	9.22
Interstitium	CaseC	CaseC_[11978,50441],im3	CD68+/CD206+	11978,50441	459	176.4
Interstitium	CaseC	CaseC_[11978,50441],im3	Other	11978,50441	759	291.7
Interstitium	CaseC	CaseC_[11978,50441],im3	All	11978,50441	1667	640.63
Interstitium	CaseC	CaseC_[12943,49908],im3	CD20	12943,49908	44	16.9
Interstitium	CaseC	CaseC_[12943,49908],im3	CD4	12943,49908	81	31.1
Interstitium	CaseC	CaseC_[12943,49908],im3	CD8	12943,49908	72	27.7
Interstitium	CaseC	CaseC_[12943,49908],im3	FAP	12943,49908	66	25.4
Interstitium	CaseC	CaseC_[12943,49908],im3	CD68+/CD206-	12943,49908	36	13.8
Interstitium	CaseC	CaseC_[12943,49908],im3	CD68+/CD206+	12943,49908	340	130.7
Interstitium	CaseC	CaseC_[12943,49908],im3	Other	12943,49908	802	308.2
Interstitium	CaseC	CaseC_[12943,49908],im3	All	12943,49908	1448	556.46
Interstitium	CaseC	CaseC_[13434,51809],im3	CD20	13434,51809	243	98.3
Interstitium	CaseC	CaseC_[13434,51809],im3	CD4	13434,51809	105	42.48
Interstitium	CaseC	CaseC_[13434,51809],im3	CD8	13434,51809	51	20.6
Interstitium	CaseC	CaseC_[13434,51809],im3	FAP	13434,51809	25	10.1
Interstitium	CaseC	CaseC_[13434,51809],im3	CD68+/CD206-	13434,51809	15	6.07
Interstitium	CaseC	CaseC_[13434,51809],im3	CD68+/CD206+	13434,51809	380	153.7
Interstitium	CaseC	CaseC_[13434,51809],im3	Other	13434,51809	533	215.6
Interstitium	CaseC	CaseC_[13434,51809],im3	All	13434,51809	1353	547.33
Interstitium	CaseC	CaseC_[13521,47267],im3	CD20	13521,47267	382	146.8
Interstitium	CaseC	CaseC_[13521,47267],im3	CD4	13521,47267	219	84.16
Interstitium	CaseC	CaseC_[13521,47267],im3	CD8	13521,47267	80	30.7
Interstitium	CaseC	CaseC_[13521,47267],im3	FAP	13521,47267	26	9.99
Interstitium	CaseC	CaseC_[13521,47267],im3	CD68+/CD206-	13521,47267	47	18.1
Interstitium	CaseC	CaseC_[13521,47267],im3	CD68+/CD206+	13521,47267	292	112.2
Interstitium	CaseC	CaseC_[13521,47267],im3	Other	13521,47267	763	293.2
Interstitium	CaseC	CaseC_[13521,47267],im3	All	13521,47267	1812	696.35
Interstitium	CaseC	CaseC_[14069,47938],im3	CD20	14069,47938	42	16.5
Interstitium	CaseC	CaseC_[14069,47938],im3	CD4	14069,47938	75	29.4
Interstitium	CaseC	CaseC_[14069,47938],im3	CD8	14069,47938	56	22
Interstitium	CaseC	CaseC_[14069,47938],im3	FAP	14069,47938	55	21.6
Interstitium	CaseC	CaseC_[14069,47938],im3	CD68+/CD206-	14069,47938	40	15.7
Interstitium	CaseC	CaseC_[14069,47938],im3	CD68+/CD206+	14069,47938	274	107.5
Interstitium	CaseC	CaseC_[14069,47938],im3	Other	14069,47938	981	384.7
Interstitium	CaseC	CaseC_[14069,47938],im3	All	14069,47938	1525	598.03
Interstitium	CaseC	CaseC_[14955,47108],im3	CD20	14955,47108	153	58.8
Interstitium	CaseC	CaseC_[14955,47108],im3	CD4	14955,47108	238	91.46
Interstitium	CaseC	CaseC_[14955,47108],im3	CD8	14955,47108	77	29.6
Interstitium	CaseC	CaseC_[14955,47108],im3	FAP	14955,47108	26	9.99
Interstitium	CaseC	CaseC_[14955,47108],im3	CD68+/CD206-	14955,47108	17	6.53
Interstitium	CaseC	CaseC_[14955,47108],im3	CD68+/CD206+	14955,47108	383	147.2
Interstitium	CaseC	CaseC_[14955,47108],im3	Other	14955,47108	566	217.5
Interstitium	CaseC	CaseC_[14955,47108],im3	All	14955,47108	1465	563
Interstitium	CaseC	CaseC_[14983,46180],im3	CD20	14983,46180	120	46.12
Interstitium	CaseC	CaseC_[14983,46180],im3	CD4	14983,46180	121	46.5
Interstitium	CaseC	CaseC_[14983,46180],im3	CD8	14983,46180	38	14.6
Interstitium	CaseC	CaseC_[14983,46180],im3	FAP	14983,46180	79	30.4
Interstitium	CaseC	CaseC_[14983,46180],im3	CD68+/CD206-	14983,46180	24	9.22
Interstitium	CaseC	CaseC_[14983,46180],im3	CD68+/CD206+	14983,46180	383	147.2
Interstitium	CaseC	CaseC_[14983,46180],im3	Other	14983,46180	505	194.1
Interstitium	CaseC	CaseC_[14983,46180],im3	All	14983,46180	1272	488.83
Interstitium	CaseC	CaseC_[16065,45870],im3	CD20	16065,45870	109	41.89
Interstitium	CaseC	CaseC_[16065,45870],im3	CD4	16065,45870	98	37.7
Interstitium	CaseC	CaseC_[16065,45870],im3	CD8	16065,45870	73	28.1
Interstitium	CaseC	CaseC_[16065,45870],im3	FAP	16065,45870	29	11.1
Interstitium	CaseC	CaseC_[16065,45870],im3	CD68+/CD206-	16065,45870	49	18.8
Interstitium	CaseC	CaseC_[16065,45870],im3	CD68+/CD206+	16065,45870	445	171
Interstitium	CaseC	CaseC_[16065,45870],im3	Other	16065,45870	712	273.6
Interstitium	CaseC	CaseC_[16065,45870],im3	All	16065,45870	1519	583.75
Interstitium	CaseC	CaseC_[16734,47200],im3	CD20	16734,47200	125	48.04
Interstitium	CaseC	CaseC_[16734,47200],im3	CD4	16734,47200	180	69.17
Interstitium	CaseC	CaseC_[16734,47200],im3	CD8	16734,47200	76	29.2
Interstitium	CaseC	CaseC_[16734,47200],im3	FAP	16734,47200	14	5.38
Interstitium	CaseC	CaseC_[16734,47200],im3	CD68+/CD206-	16734,47200	44	16.9
Interstitium	CaseC	CaseC_[16734,47200],im3	CD68+/CD206+	16734,47200	383	147.2
Interstitium	CaseC	CaseC_[16734,47200],im3	Other	16734,47200	763	293.2
Interstitium	CaseC	CaseC_[16734,47200],im3	All	16734,47200	1589	610.65
Interstitium	CaseC	CaseC_[16873,48338],im3	CD20	16873,48338	78	30
Interstitium	CaseC	CaseC_[16873,48338],im3	CD4	16873,48338	249	95.69
Interstitium	CaseC	CaseC_[16873,48338],im3	CD8	16873,48338	71	27.3
Interstitium	CaseC	CaseC_[16873,48338],im3	FAP	16873,48338	135	51.88
Interstitium	CaseC	CaseC_[16873,48338],im3	CD68+/CD206-	16873,48338	33	12.7
Interstitium	CaseC	CaseC_[16873,48338],im3	CD68+/CD206+	16873,48338	315	121.1
Interstitium	CaseC	CaseC_[16873,48338],im3	Other	16873,48338	642	246.7
Interstitium	CaseC	CaseC_[16873,48338],im3	All	16873,48338	1526	586.44
Interstitium	CaseC	CaseC_[17010,46005],im3	CD20	17010,46005	219	84.16
Interstitium	CaseC	CaseC_[17010,46005],im3	CD4	17010,46005	349	134.1
Interstitium	CaseC	CaseC_[17010,46005],im3	CD8	17010,46005	99	38
Interstitium	CaseC	CaseC_[17010,46005],im3	FAP	17010,46005	13	5
Interstitium	CaseC	CaseC_[17010,46005],im3	CD68+/CD206-	17010,46005	48	18.4
Interstitium	CaseC	CaseC_[17010,46005],im3	CD68+/CD206+	17010,46005	404	155.3
Interstitium	CaseC	CaseC_[17010,46005],im3	Other	17010,46005	588	226
Interstitium	CaseC	CaseC_[17010,46005],im3	All	17010,46005	1726	663.3
Interstitium	CaseC	CaseC_[17322,49746],im3	CD20	17322,49746	421	161.8
Interstitium	CaseC	CaseC_[17322,49746],im3	CD4	17322,49746	591	227.1
Interstitium	CaseC	CaseC_[17322,49746],im3	CD8	17322,49746	86	33
Interstitium	CaseC	CaseC_[17322,49746],im3	FAP	17322,49746	47	18.1
Interstitium	CaseC	CaseC_[17322,49746],im3	CD68+/CD206-	17322,49746	23	8.84
Interstitium	CaseC	CaseC_[17322,49746],im3	CD68+/CD206+	17322,49746	208	79.93
Interstitium	CaseC	CaseC_[17322,49746],im3	Other	17322,49746	572	219.8
Interstitium	CaseC	CaseC_[17322,49746],im3	All	17322,49746	1957	752.07
Interstitium	CaseC	CaseC_[17424,48844],im3	CD20	17424,48844	59	22.7
Interstitium	CaseC	CaseC_[17424,48844],im3	CD4	17424,48844	162	62.26
Interstitium	CaseC	CaseC_[17424,48844],im3	CD8	17424,48844	70	26.9
Interstitium	CaseC	CaseC_[17424,48844],im3	FAP	17424,48844	83	31.9
Interstitium	CaseC	CaseC_[17424,48844],im3	CD68+/CD206-	17424,48844	49	18.8
Interstitium	CaseC	CaseC_[17424,48844],im3	CD68+/CD206+	17424,48844	386	148.3
Interstitium	CaseC	CaseC_[17424,48844],im3	Other	17424,48844	681	261.7
Interstitium	CaseC	CaseC_[17424,48844],im3	All	17424,48844	1493	573.76
Interstitium	CaseC	CaseC_[17562,48179],im3	CD20	17562,48179	170	81.85
Interstitium	CaseC	CaseC_[17562,48179],im3	CD4	17562,48179	135	64.99
Interstitium	CaseC	CaseC_[17562,48179],im3	CD8	17562,48179	43	20.7
Interstitium	CaseC	CaseC_[17562,48179],im3	FAP	17562,48179	43	20.7
Interstitium	CaseC	CaseC_[17562,48179],im3	CD68+/CD206-	17562,48179	37	17.8
Interstitium	CaseC	CaseC_[17562,48179],im3	CD68+/CD206+	17562,48179	189	90.99
Interstitium	CaseC	CaseC_[17562,48179],im3	Other	17562,48179	556	267.7
Interstitium	CaseC	CaseC_[17562,48179],im3	All	17562,48179	1175	565.7
Interstitium	CaseC	CaseC_[17629,47684],im3	CD20	17629,47684	53	22
Interstitium	CaseC	CaseC_[17629,47684],im3	CD4	17629,47684	126	52.27
Interstitium	CaseC	CaseC_[17629,47684],im3	CD8	17629,47684	79	32.8
Interstitium	CaseC	CaseC_[17629,47684],im3	FAP	17629,47684	51	21.2
Interstitium	CaseC	CaseC_[17629,47684],im3	CD68+/CD206-	17629,47684	31	12.9
Interstitium	CaseC	CaseC_[17629,47684],im3	CD68+/CD206+	17629,47684	364	151
Interstitium	CaseC	CaseC_[17629,47684],im3	Other	17629,47684	799	331.4
Interstitium	CaseC	CaseC_[17629,47684],im3	All	17629,47684	1508	625.52
Interstitium	CaseC	CaseC_[17635,44697],im3	CD20	17635,44697	177	68.88
Interstitium	CaseC	CaseC_[17635,44697],im3	CD4	17635,44697	260	101.2
Interstitium	CaseC	CaseC_[17635,44697],im3	CD8	17635,44697	111	43.2
Interstitium	CaseC	CaseC_[17635,44697],im3	FAP	17635,44697	108	42.03
Interstitium	CaseC	CaseC_[17635,44697],im3	CD68+/CD206-	17635,44697	37	14.4
Interstitium	CaseC	CaseC_[17635,44697],im3	CD68+/CD206+	17635,44697	503	195.7
Interstitium	CaseC	CaseC_[17635,44697],im3	Other	17635,44697	713	277.5
Interstitium	CaseC	CaseC_[17635,44697],im3	All	17635,44697	1917	746.02
Interstitium	CaseC	CaseC_[18094,47431],im3	CD20	18094,47431	106	43.66
Interstitium	CaseC	CaseC_[18094,47431],im3	CD4	18094,47431	158	65.07
Interstitium	CaseC	CaseC_[18094,47431],im3	CD8	18094,47431	71	29.2
Interstitium	CaseC	CaseC_[18094,47431],im3	FAP	18094,47431	85	35
Interstitium	CaseC	CaseC_[18094,47431],im3	CD68+/CD206-	18094,47431	17	7
Interstitium	CaseC	CaseC_[18094,47431],im3	CD68+/CD206+	18094,47431	394	162.3
Interstitium	CaseC	CaseC_[18094,47431],im3	Other	18094,47431	555	228.6
Interstitium	CaseC	CaseC_[18094,47431],im3	All	18094,47431	1386	570.84
Interstitium	CaseC	CaseC_[18769,44840],im3	CD20	18769,44840	158	60.72
Interstitium	CaseC	CaseC_[18769,44840],im3	CD4	18769,44840	194	74.55
Interstitium	CaseC	CaseC_[18769,44840],im3	CD8	18769,44840	49	18.8
Interstitium	CaseC	CaseC_[18769,44840],im3	FAP	18769,44840	17	6.53
Interstitium	CaseC	CaseC_[18769,44840],im3	CD68+/CD206-	18769,44840	56	21.5
Interstitium	CaseC	CaseC_[18769,44840],im3	CD68+/CD206+	18769,44840	398	153
Interstitium	CaseC	CaseC_[18769,44840],im3	Other	18769,44840	594	228.3
Interstitium	CaseC	CaseC_[18769,44840],im3	All	18769,44840	1471	565.3
Interstitium	CaseC	CaseC_[18792,46728],im3	CD20	18792,46728	234	101
Interstitium	CaseC	CaseC_[18792,46728],im3	CD4	18792,46728	224	96.65
Interstitium	CaseC	CaseC_[18792,46728],im3	CD8	18792,46728	55	23.7
Interstitium	CaseC	CaseC_[18792,46728],im3	FAP	18792,46728	85	36.7
Interstitium	CaseC	CaseC_[18792,46728],im3	CD68+/CD206-	18792,46728	28	12.1
Interstitium	CaseC	CaseC_[18792,46728],im3	CD68+/CD206+	18792,46728	255	110
Interstitium	CaseC	CaseC_[18792,46728],im3	Other	18792,46728	609	262.8
Interstitium	CaseC	CaseC_[18792,46728],im3	All	18792,46728	1493	644.21
Interstitium	CaseC	CaseC_[18923,47702],im3	CD20	18923,47702	35	17.5
Interstitium	CaseC	CaseC_[18923,47702],im3	CD4	18923,47702	161	80.67
Interstitium	CaseC	CaseC_[18923,47702],im3	CD8	18923,47702	47	23.5
Interstitium	CaseC	CaseC_[18923,47702],im3	FAP	18923,47702	38	19
Interstitium	CaseC	CaseC_[18923,47702],im3	CD68+/CD206-	18923,47702	12	6.01
Interstitium	CaseC	CaseC_[18923,47702],im3	CD68+/CD206+	18923,47702	231	115.7
Interstitium	CaseC	CaseC_[18923,47702],im3	Other	18923,47702	464	232.5
Interstitium	CaseC	CaseC_[18923,47702],im3	All	18923,47702	991	496.6
Interstitium	CaseC	CaseC_[19141,49233],im3	CD20	19141,49233	108	49.87
Interstitium	CaseC	CaseC_[19141,49233],im3	CD4	19141,49233	184	84.96
Interstitium	CaseC	CaseC_[19141,49233],im3	CD8	19141,49233	75	34.6
Interstitium	CaseC	CaseC_[19141,49233],im3	FAP	19141,49233	13	6
Interstitium	CaseC	CaseC_[19141,49233],im3	CD68+/CD206-	19141,49233	17	7.85
Interstitium	CaseC	CaseC_[19141,49233],im3	CD68+/CD206+	19141,49233	308	142.2
Interstitium	CaseC	CaseC_[19141,49233],im3	Other	19141,49233	559	258.1
Interstitium	CaseC	CaseC_[19141,49233],im3	All	19141,49233	1266	584.54
Interstitium	CaseC	CaseC_[19182,46097],im3	CD20	19182,46097	66	26.6
Interstitium	CaseC	CaseC_[19182,46097],im3	CD4	19182,46097	406	163.4
Interstitium	CaseC	CaseC_[19182,46097],im3	CD8	19182,46097	84	33.8
Interstitium	CaseC	CaseC_[19182,46097],im3	FAP	19182,46097	44	17.7
Interstitium	CaseC	CaseC_[19182,46097],im3	CD68+/CD206-	19182,46097	35	14.1
Interstitium	CaseC	CaseC_[19182,46097],im3	CD68+/CD206+	19182,46097	410	165.1
Interstitium	CaseC	CaseC_[19182,46097],im3	Other	19182,46097	698	281
Interstitium	CaseC	CaseC_[19182,46097],im3	All	19182,46097	1745	702.48
Interstitium	CaseC	CaseC_[19726,44325],im3	CD20	19726,44325	158	100.3
Interstitium	CaseC	CaseC_[19726,44325],im3	CD4	19726,44325	169	107.2
Interstitium	CaseC	CaseC_[19726,44325],im3	CD8	19726,44325	37	23.5
Interstitium	CaseC	CaseC_[19726,44325],im3	FAP	19726,44325	9	5.7
Interstitium	CaseC	CaseC_[19726,44325],im3	CD68+/CD206-	19726,44325	16	10.2
Interstitium	CaseC	CaseC_[19726,44325],im3	CD68+/CD206+	19726,44325	280	177.7
Interstitium	CaseC	CaseC_[19726,44325],im3	Other	19726,44325	267	169.4
Interstitium	CaseC	CaseC_[19726,44325],im3	All	19726,44325	937	594.5
Interstitium	CaseC	CaseC_[20234,44699],im3	CD20	20234,44699	86	33
Interstitium	CaseC	CaseC_[20234,44699],im3	CD4	20234,44699	95	36.5
Interstitium	CaseC	CaseC_[20234,44699],im3	CD8	20234,44699	55	21.1
Interstitium	CaseC	CaseC_[20234,44699],im3	FAP	20234,44699	13	5
Interstitium	CaseC	CaseC_[20234,44699],im3	CD68+/CD206-	20234,44699	18	6.92
Interstitium	CaseC	CaseC_[20234,44699],im3	CD68+/CD206+	20234,44699	270	103.8
Interstitium	CaseC	CaseC_[20234,44699],im3	Other	20234,44699	630	242.1
Interstitium	CaseC	CaseC_[20234,44699],im3	All	20234,44699	1168	448.86
Interstitium	CaseC	CaseC_[20318,46550],im3	CD20	20318,46550	106	40.74
Interstitium	CaseC	CaseC_[20318,46550],im3	CD4	20318,46550	192	73.79
Interstitium	CaseC	CaseC_[20318,46550],im3	CD8	20318,46550	76	29.2
Interstitium	CaseC	CaseC_[20318,46550],im3	FAP	20318,46550	27	10.4
Interstitium	CaseC	CaseC_[20318,46550],im3	CD68+/CD206-	20318,46550	28	10.8
Interstitium	CaseC	CaseC_[20318,46550],im3	CD68+/CD206+	20318,46550	395	151.8
Interstitium	CaseC	CaseC_[20318,46550],im3	Other	20318,46550	730	280.5
Interstitium	CaseC	CaseC_[20318,46550],im3	All	20318,46550	1558	598.74
Interstitium	CaseC	CaseC_[20353,45224],im3	CD20	20353,45224	53	21.3
Interstitium	CaseC	CaseC_[20353,45224],im3	CD4	20353,45224	63	25.3
Interstitium	CaseC	CaseC_[20353,45224],im3	CD8	20353,45224	37	14.9
Interstitium	CaseC	CaseC_[20353,45224],im3	FAP	20353,45224	19	7.63
Interstitium	CaseC	CaseC_[20353,45224],im3	CD68+/CD206-	20353,45224	16	6.42
Interstitium	CaseC	CaseC_[20353,45224],im3	CD68+/CD206+	20353,45224	219	87.91
Interstitium	CaseC	CaseC_[20353,45224],im3	Other	20353,45224	722	289.8
Interstitium	CaseC	CaseC_[20353,45224],im3	All	20353,45224	1131	453.99
Interstitium	CaseC	CaseC_[21031,44704],im3	CD20	21031,44704	59	22.7
Interstitium	CaseC	CaseC_[21031,44704],im3	CD4	21031,44704	123	47.27
Interstitium	CaseC	CaseC_[21031,44704],im3	CD8	21031,44704	37	14.2
Interstitium	CaseC	CaseC_[21031,44704],im3	FAP	21031,44704	44	16.9
Interstitium	CaseC	CaseC_[21031,44704],im3	CD68+/CD206-	21031,44704	13	5
Interstitium	CaseC	CaseC_[21031,44704],im3	CD68+/CD206+	21031,44704	457	175.6
Interstitium	CaseC	CaseC_[21031,44704],im3	Other	21031,44704	664	255.2
Interstitium	CaseC	CaseC_[21031,44704],im3	All	21031,44704	1405	539.94
Interstitium	CaseC	CaseC_[21099,45803],im3	CD20	21099,45803	109	48.64
Interstitium	CaseC	CaseC_[21099,45803],im3	CD4	21099,45803	185	82.56
Interstitium	CaseC	CaseC_[21099,45803],im3	CD8	21099,45803	49	21.9
Interstitium	CaseC	CaseC_[21099,45803],im3	FAP	21099,45803	30	13.4
Interstitium	CaseC	CaseC_[21099,45803],im3	CD68+/CD206-	21099,45803	7	3.1
Interstitium	CaseC	CaseC_[21099,45803],im3	CD68+/CD206+	21099,45803	316	141
Interstitium	CaseC	CaseC_[21099,45803],im3	Other	21099,45803	592	264.2
Interstitium	CaseC	CaseC_[21099,45803],im3	All	21099,45803	1290	575.7
Interstitium	CaseC	CaseC_[21670,43911],im3	CD20	21670,43911	51	20.2
Interstitium	CaseC	CaseC_[21670,43911],im3	CD4	21670,43911	118	46.64
Interstitium	CaseC	CaseC_[21670,43911],im3	CD8	21670,43911	15	5.93
Interstitium	CaseC	CaseC_[21670,43911],im3	FAP	21670,43911	20	7.91
Interstitium	CaseC	CaseC_[21670,43911],im3	CD68+/CD206-	21670,43911	22	8.7
Interstitium	CaseC	CaseC_[21670,43911],im3	CD68+/CD206+	21670,43911	263	104
Interstitium	CaseC	CaseC_[21670,43911],im3	Other	21670,43911	712	281.4
Interstitium	CaseC	CaseC_[21670,43911],im3	All	21670,43911	1203	475.49
Interstitium	CaseC	CaseC_[21715,46435],im3	CD20	21715,46435	69	26.5
Interstitium	CaseC	CaseC_[21715,46435],im3	CD4	21715,46435	221	84.93
Interstitium	CaseC	CaseC_[21715,46435],im3	CD8	21715,46435	78	30
Interstitium	CaseC	CaseC_[21715,46435],im3	FAP	21715,46435	36	13.8
Interstitium	CaseC	CaseC_[21715,46435],im3	CD68+/CD206-	21715,46435	24	9.22
Interstitium	CaseC	CaseC_[21715,46435],im3	CD68+/CD206+	21715,46435	368	141.4
Interstitium	CaseC	CaseC_[21715,46435],im3	Other	21715,46435	698	268.2
Interstitium	CaseC	CaseC_[21715,46435],im3	All	21715,46435	1495	574.53
Surrounding	CaseC	CaseC_[8113,48641],im3	CD20	8113,48641	57	23.6
Surrounding	CaseC	CaseC_[8113,48641],im3	CD4	8113,48641	81	33.6
Surrounding	CaseC	CaseC_[8113,48641],im3	CD8	8113,48641	74	30.7
Surrounding	CaseC	CaseC_[8113,48641],im3	FAP	8113,48641	11	4.56
Surrounding	CaseC	CaseC_[8113,48641],im3	CD68+/CD206-	8113,48641	19	7.88
Surrounding	CaseC	CaseC_[8113,48641],im3	CD68+/CD206+	8113,48641	342	141.8
Surrounding	CaseC	CaseC_[8113,48641],im3	Other	8113,48641	1021	423.28
Surrounding	CaseC	CaseC_[8113,48641],im3	All	8113,48641	1612	668.29
Surrounding	CaseC	CaseC_[8817,50019],im3	CD20	8817,50019	407	179.3
Surrounding	CaseC	CaseC_[8817,50019],im3	CD4	8817,50019	495	218
Surrounding	CaseC	CaseC_[8817,50019],im3	CD8	8817,50019	69	30.4
Surrounding	CaseC	CaseC_[8817,50019],im3	FAP	8817,50019	10	4.4
Surrounding	CaseC	CaseC_[8817,50019],im3	CD68+/CD206-	8817,50019	10	4.4
Surrounding	CaseC	CaseC_[8817,50019],im3	CD68+/CD206+	8817,50019	283	124.6
Surrounding	CaseC	CaseC_[8817,50019],im3	Other	8817,50019	485	213.6
Surrounding	CaseC	CaseC_[8817,50019],im3	All	8817,50019	1765	777.35
Surrounding	CaseC	CaseC_[9552,48711],im3	CD20	9552,48711	251	107.3
Surrounding	CaseC	CaseC_[9552,48711],im3	CD4	9552,48711	236	100.9
Surrounding	CaseC	CaseC_[9552,48711],im3	CD8	9552,48711	85	36.3
Surrounding	CaseC	CaseC_[9552,48711],im3	FAP	9552,48711	30	12.8
Surrounding	CaseC	CaseC_[9552,48711],im3	CD68+/CD206-	9552,48711	15	6.41
Surrounding	CaseC	CaseC_[9552,48711],im3	CD68+/CD206+	9552,48711	289	123.5
Surrounding	CaseC	CaseC_[9552,48711],im3	Other	9552,48711	546	233.4
Surrounding	CaseC	CaseC_[9552,48711],im3	All	9552,48711	1458	623.18
Surrounding	CaseC	CaseC_[9798,50636],im3	CD20	9798,50636	219	98.02
Surrounding	CaseC	CaseC_[9798,50636],im3	CD4	9798,50636	122	54.6
Surrounding	CaseC	CaseC_[9798,50636],im3	CD8	9798,50636	71	31.8
Surrounding	CaseC	CaseC_[9798,50636],im3	FAP	9798,50636	24	10.7
Surrounding	CaseC	CaseC_[9798,50636],im3	CD68+/CD206-	9798,50636	4	1.8
Surrounding	CaseC	CaseC_[9798,50636],im3	CD68+/CD206+	9798,50636	257	115
Surrounding	CaseC	CaseC_[9798,50636],im3	Other	9798,50636	647	289.6
Surrounding	CaseC	CaseC_[9798,50636],im3	All	9798,50636	1353	605.57
Surrounding	CaseC	CaseC_[10066,50213],im3	CD20	10066,50213	196	88.42
Surrounding	CaseC	CaseC_[10066,50213],im3	CD4	10066,50213	51	23
Surrounding	CaseC	CaseC_[10066,50213],im3	CD8	10066,50213	49	22.1
Surrounding	CaseC	CaseC_[10066,50213],im3	FAP	10066,50213	24	10.8
Surrounding	CaseC	CaseC_[10066,50213],im3	CD68+/CD206-	10066,50213	3	1.4
Surrounding	CaseC	CaseC_[10066,50213],im3	CD68+/CD206+	10066,50213	314	141.7
Surrounding	CaseC	CaseC_[10066,50213],im3	Other	10066,50213	706	318.5
Surrounding	CaseC	CaseC_[10066,50213],im3	All	10066,50213	1348	608.11
Surrounding	CaseC	CaseC_[10483,47349],im3	CD20	10483,47349	297	133.6
Surrounding	CaseC	CaseC_[10483,47349],im3	CD4	10483,47349	398	179
Surrounding	CaseC	CaseC_[10483,47349],im3	CD8	10483,47349	72	32.4
Surrounding	CaseC	CaseC_[10483,47349],im3	FAP	10483,47349	7	3.1
Surrounding	CaseC	CaseC_[10483,47349],im3	CD68+/CD206-	10483,47349	11	4.95
Surrounding	CaseC	CaseC_[10483,47349],im3	CD68+/CD206+	10483,47349	240	107.9
Surrounding	CaseC	CaseC_[10483,47349],im3	Other	10483,47349	680	305.8
Surrounding	CaseC	CaseC_[10483,47349],im3	All	10483,47349	1715	771.32
Surrounding	CaseC	CaseC_[10511,48201],im3	CD20	10511,48201	17	7.45
Surrounding	CaseC	CaseC_[10511,48201],im3	CD4	10511,48201	35	15.3
Surrounding	CaseC	CaseC_[10511,48201],im3	CD8	10511,48201	36	15.8
Surrounding	CaseC	CaseC_[10511,48201],im3	FAP	10511,48201	17	7.45
Surrounding	CaseC	CaseC_[10511,48201],im3	CD68+/CD206-	10511,48201	21	9.2
Surrounding	CaseC	CaseC_[10511,48201],im3	CD68+/CD206+	10511,48201	297	130.2
Surrounding	CaseC	CaseC_[10511,48201],im3	Other	10511,48201	936	410.2
Surrounding	CaseC	CaseC_[10511,48201],im3	All	10511,48201	1365	598.21
Surrounding	CaseC	CaseC_[10697,49009],im3	CD20	10697,49009	31	13.2
Surrounding	CaseC	CaseC_[10697,49009],im3	CD4	10697,49009	63	26.7
Surrounding	CaseC	CaseC_[10697,49009],im3	CD8	10697,49009	51	21.6
Surrounding	CaseC	CaseC_[10697,49009],im3	FAP	10697,49009	21	8.91
Surrounding	CaseC	CaseC_[10697,49009],im3	CD68+/CD206-	10697,49009	38	16.1
Surrounding	CaseC	CaseC_[10697,49009],im3	CD68+/CD206+	10697,49009	291	123.5
Surrounding	CaseC	CaseC_[10697,49009],im3	Other	10697,49009	948	402.2
Surrounding	CaseC	CaseC_[10697,49009],im3	All	10697,49009	1444	612.69
Surrounding	CaseC	CaseC_[10745,50634],im3	CD20	10745,50634	254	109.7
Surrounding	CaseC	CaseC_[10745,50634],im3	CD4	10745,50634	243	105
Surrounding	CaseC	CaseC_[10745,50634],im3	CD8	10745,50634	37	16
Surrounding	CaseC	CaseC_[10745,50634],im3	FAP	10745,50634	64	27.6
Surrounding	CaseC	CaseC_[10745,50634],im3	CD68+/CD206-	10745,50634	6	2.6
Surrounding	CaseC	CaseC_[10745,50634],im3	CD68+/CD206+	10745,50634	328	141.7
Surrounding	CaseC	CaseC_[10745,50634],im3	Other	10745,50634	520	224.6
Surrounding	CaseC	CaseC_[10745,50634],im3	All	10745,50634	1459	630.21
Surrounding	CaseC	CaseC_[11181,50223],im3	CD20	11181,50223	195	85.96
Surrounding	CaseC	CaseC_[11181,50223],im3	CD4	11181,50223	128	56.42
Surrounding	CaseC	CaseC_[11181,50223],im3	CD8	11181,50223	76	33.5
Surrounding	CaseC	CaseC_[11181,50223],im3	FAP	11181,50223	31	13.7
Surrounding	CaseC	CaseC_[11181,50223],im3	CD68+/CD206-	11181,50223	15	6.61
Surrounding	CaseC	CaseC_[11181,50223],im3	CD68+/CD206+	11181,50223	409	180.3
Surrounding	CaseC	CaseC_[11181,50223],im3	Other	11181,50223	628	276.8
Surrounding	CaseC	CaseC_[11181,50223],im3	All	11181,50223	1486	655.03
Surrounding	CaseC	CaseC_[11368,48121],im3	CD20	11368,48121	217	91.5
Surrounding	CaseC	CaseC_[11368,48121],im3	CD4	11368,48121	295	124.4
Surrounding	CaseC	CaseC_[11368,48121],im3	CD8	11368,48121	76	32
Surrounding	CaseC	CaseC_[11368,48121],im3	FAP	11368,48121	3	1.3
Surrounding	CaseC	CaseC_[11368,48121],im3	CD68+/CD206-	11368,48121	28	11.8
Surrounding	CaseC	CaseC_[11368,48121],im3	CD68+/CD206+	11368,48121	347	146.3
Surrounding	CaseC	CaseC_[11368,48121],im3	Other	11368,48121	618	260.6
Surrounding	CaseC	CaseC_[11368,48121],im3	All	11368,48121	1591	670.89
Surrounding	CaseC	CaseC_[11410,47125],im3	CD20	11410,47125	298	125.6
Surrounding	CaseC	CaseC_[11410,47125],im3	CD4	11410,47125	175	73.76
Surrounding	CaseC	CaseC_[11410,47125],im3	CD8	11410,47125	56	23.6
Surrounding	CaseC	CaseC_[11410,47125],im3	FAP	11410,47125	18	7.59
Surrounding	CaseC	CaseC_[11410,47125],im3	CD68+/CD206-	11410,47125	32	13.5
Surrounding	CaseC	CaseC_[11410,47125],im3	CD68+/CD206+	11410,47125	293	123.5
Surrounding	CaseC	CaseC_[11410,47125],im3	Other	11410,47125	740	311.9
Surrounding	CaseC	CaseC_[11410,47125],im3	All	11410,47125	1616	681.09
Surrounding	CaseC	CaseC_[11418,47772],im3	CD20	11418,47772	103	43.72
Surrounding	CaseC	CaseC_[11418,47772],im3	CD4	11418,47772	110	46.69
Surrounding	CaseC	CaseC_[11418,47772],im3	CD8	11418,47772	63	26.7
Surrounding	CaseC	CaseC_[11418,47772],im3	FAP	11418,47772	32	13.6
Surrounding	CaseC	CaseC_[11418,47772],im3	CD68+/CD206-	11418,47772	20	8.49
Surrounding	CaseC	CaseC_[11418,47772],im3	CD68+/CD206+	11418,47772	315	133.7
Surrounding	CaseC	CaseC_[11418,47772],im3	Other	11418,47772	752	319.2
Surrounding	CaseC	CaseC_[11418,47772],im3	All	11418,47772	1403	595.5
Surrounding	CaseC	CaseC_[11960,46698],im3	CD20	11960,46698	90	38.6
Surrounding	CaseC	CaseC_[11960,46698],im3	CD4	11960,46698	81	34.8
Surrounding	CaseC	CaseC_[11960,46698],im3	CD8	11960,46698	65	27.9
Surrounding	CaseC	CaseC_[11960,46698],im3	FAP	11960,46698	37	15.9
Surrounding	CaseC	CaseC_[11960,46698],im3	CD68+/CD206-	11960,46698	11	4.72
Surrounding	CaseC	CaseC_[11960,46698],im3	CD68+/CD206+	11960,46698	284	121.9
Surrounding	CaseC	CaseC_[11960,46698],im3	Other	11960,46698	934	400.7
Surrounding	CaseC	CaseC_[11960,46698],im3	All	11960,46698	1512	648.72
Surrounding	CaseC	CaseC_[12097,51586],im3	CD20	12097,51586	60	26.8
Surrounding	CaseC	CaseC_[12097,51586],im3	CD4	12097,51586	55	24.6
Surrounding	CaseC	CaseC_[12097,51586],im3	CD8	12097,51586	55	24.6
Surrounding	CaseC	CaseC_[12097,51586],im3	FAP	12097,51586	58	25.9
Surrounding	CaseC	CaseC_[12097,51586],im3	CD68+/CD206-	12097,51586	1	0.45
Surrounding	CaseC	CaseC_[12097,51586],im3	CD68+/CD206+	12097,51586	274	122.5
Surrounding	CaseC	CaseC_[12097,51586],im3	Other	12097,51586	638	285.2
Surrounding	CaseC	CaseC_[12097,51586],im3	All	12097,51586	1144	511.41
Surrounding	CaseC	CaseC_[12426,46647],im3	CD20	12426,46647	53	22.8
Surrounding	CaseC	CaseC_[12426,46647],im3	CD4	12426,46647	83	35.7
Surrounding	CaseC	CaseC_[12426,46647],im3	CD8	12426,46647	30	12.9
Surrounding	CaseC	CaseC_[12426,46647],im3	FAP	12426,46647	36	15.5
Surrounding	CaseC	CaseC_[12426,46647],im3	CD68+/CD206-	12426,46647	47	20.2
Surrounding	CaseC	CaseC_[12426,46647],im3	CD68+/CD206+	12426,46647	362	155.6
Surrounding	CaseC	CaseC_[12426,46647],im3	Other	12426,46647	933	400.9
Surrounding	CaseC	CaseC_[12426,46647],im3	All	12426,46647	1546	664.34
Surrounding	CaseC	CaseC_[12443,48065],im3	CD20	12443,48065	171	73.26
Surrounding	CaseC	CaseC_[12443,48065],im3	CD4	12443,48065	126	53.98
Surrounding	CaseC	CaseC_[12443,48065],im3	CD8	12443,48065	50	21.4
Surrounding	CaseC	CaseC_[12443,48065],im3	FAP	12443,48065	47	20.1
Surrounding	CaseC	CaseC_[12443,48065],im3	CD68+/CD206-	12443,48065	9	3.9
Surrounding	CaseC	CaseC_[12443,48065],im3	CD68+/CD206+	12443,48065	346	148.2
Surrounding	CaseC	CaseC_[12443,48065],im3	Other	12443,48065	665	284.9
Surrounding	CaseC	CaseC_[12443,48065],im3	All	12443,48065	1417	607.07
Surrounding	CaseC	CaseC_[12766,48938],im3	CD20	12766,48938	366	151.6
Surrounding	CaseC	CaseC_[12766,48938],im3	CD4	12766,48938	253	104.8
Surrounding	CaseC	CaseC_[12766,48938],im3	CD8	12766,48938	44	18.2
Surrounding	CaseC	CaseC_[12766,48938],im3	FAP	12766,48938	15	6.21
Surrounding	CaseC	CaseC_[12766,48938],im3	CD68+/CD206-	12766,48938	14	5.8
Surrounding	CaseC	CaseC_[12766,48938],im3	CD68+/CD206+	12766,48938	242	100.2
Surrounding	CaseC	CaseC_[12766,48938],im3	Other	12766,48938	575	238.1
Surrounding	CaseC	CaseC_[12766,48938],im3	All	12766,48938	1517	628.25
Surrounding	CaseC	CaseC_[12778,51005],im3	CD20	12778,51005	124	56.4
Surrounding	CaseC	CaseC_[12778,51005],im3	CD4	12778,51005	72	32.7
Surrounding	CaseC	CaseC_[12778,51005],im3	CD8	12778,51005	41	18.6
Surrounding	CaseC	CaseC_[12778,51005],im3	FAP	12778,51005	19	8.64
Surrounding	CaseC	CaseC_[12778,51005],im3	CD68+/CD206-	12778,51005	18	8.19
Surrounding	CaseC	CaseC_[12778,51005],im3	CD68+/CD206+	12778,51005	408	185.6
Surrounding	CaseC	CaseC_[12778,51005],im3	Other	12778,51005	648	294.7
Surrounding	CaseC	CaseC_[12778,51005],im3	All	12778,51005	1335	607.18
Surrounding	CaseC	CaseC_[13399,48439],im3	CD20	13399,48439	164	67.52
Surrounding	CaseC	CaseC_[13399,48439],im3	CD4	13399,48439	266	109.5
Surrounding	CaseC	CaseC_[13399,48439],im3	CD8	13399,48439	86	35.4
Surrounding	CaseC	CaseC_[13399,48439],im3	FAP	13399,48439	21	8.65
Surrounding	CaseC	CaseC_[13399,48439],im3	CD68+/CD206-	13399,48439	18	7.41
Surrounding	CaseC	CaseC_[13399,48439],im3	CD68+/CD206+	13399,48439	361	148.6
Surrounding	CaseC	CaseC_[13399,48439],im3	Other	13399,48439	673	277.1
Surrounding	CaseC	CaseC_[13399,48439],im3	All	13399,48439	1591	655.06
Surrounding	CaseC	CaseC_[13411,47826],im3	CD20	13411,47826	73	30.1
Surrounding	CaseC	CaseC_[13411,47826],im3	CD4	13411,47826	104	42.89
Surrounding	CaseC	CaseC_[13411,47826],im3	CD8	13411,47826	58	23.9
Surrounding	CaseC	CaseC_[13411,47826],im3	FAP	13411,47826	42	17.3
Surrounding	CaseC	CaseC_[13411,47826],im3	CD68+/CD206-	13411,47826	28	11.5
Surrounding	CaseC	CaseC_[13411,47826],im3	CD68+/CD206+	13411,47826	330	136.1
Surrounding	CaseC	CaseC_[13411,47826],im3	Other	13411,47826	735	303.1
Surrounding	CaseC	CaseC_[13411,47826],im3	All	13411,47826	1375	567.02
Surrounding	CaseC	CaseC_[13582,49756],im3	CD20	13582,49756	51	23.2
Surrounding	CaseC	CaseC_[13582,49756],im3	CD4	13582,49756	81	36.8
Surrounding	CaseC	CaseC_[13582,49756],im3	CD8	13582,49756	42	19.1
Surrounding	CaseC	CaseC_[13582,49756],im3	FAP	13582,49756	34	15.4
Surrounding	CaseC	CaseC_[13582,49756],im3	CD68+/CD206-	13582,49756	25	11.3
Surrounding	CaseC	CaseC_[13582,49756],im3	CD68+/CD206+	13582,49756	456	207
Surrounding	CaseC	CaseC_[13582,49756],im3	Other	13582,49756	645	292.8
Surrounding	CaseC	CaseC_[13582,49756],im3	All	13582,49756	1340	608.3
Surrounding	CaseC	CaseC_[13929,46291],im3	CD20	13929,46291	44	19.4
Surrounding	CaseC	CaseC_[13929,46291],im3	CD4	13929,46291	37	16.3
Surrounding	CaseC	CaseC_[13929,46291],im3	CD8	13929,46291	35	15.4
Surrounding	CaseC	CaseC_[13929,46291],im3	FAP	13929,46291	21	9.24
Surrounding	CaseC	CaseC_[13929,46291],im3	CD68+/CD206-	13929,46291	30	13.2
Surrounding	CaseC	CaseC_[13929,46291],im3	CD68+/CD206+	13929,46291	285	125.4
Surrounding	CaseC	CaseC_[13929,46291],im3	Other	13929,46291	846	372.1
Surrounding	CaseC	CaseC_[13929,46291],im3	All	13929,46291	1303	573.16
Surrounding	CaseC	CaseC_[14178,47492],im3	CD20	14178,47492	113	48.71
Surrounding	CaseC	CaseC_[14178,47492],im3	CD4	14178,47492	64	27.6
Surrounding	CaseC	CaseC_[14178,47492],im3	CD8	14178,47492	62	26.7
Surrounding	CaseC	CaseC_[14178,47492],im3	FAP	14178,47492	21	9.05
Surrounding	CaseC	CaseC_[14178,47492],im3	CD68+/CD206-	14178,47492	27	11.6
Surrounding	CaseC	CaseC_[14178,47492],im3	CD68+/CD206+	14178,47492	252	108.6
Surrounding	CaseC	CaseC_[14178,47492],im3	Other	14178,47492	723	311.7
Surrounding	CaseC	CaseC_[14178,47492],im3	All	14178,47492	1265	545.32
Surrounding	CaseC	CaseC_[14198,49319],im3	CD20	14198,49319	129	55.61
Surrounding	CaseC	CaseC_[14198,49319],im3	CD4	14198,49319	202	87.09
Surrounding	CaseC	CaseC_[14198,49319],im3	CD8	14198,49319	66	28.5
Surrounding	CaseC	CaseC_[14198,49319],im3	FAP	14198,49319	19	8.19
Surrounding	CaseC	CaseC_[14198,49319],im3	CD68+/CD206-	14198,49319	6	2.6
Surrounding	CaseC	CaseC_[14198,49319],im3	CD68+/CD206+	14198,49319	314	135.4
Surrounding	CaseC	CaseC_[14198,49319],im3	Other	14198,49319	612	263.8
Surrounding	CaseC	CaseC_[14198,49319],im3	All	14198,49319	1351	582.44
Surrounding	CaseC	CaseC_[14332,48782],im3	CD20	14332,48782	24	9.7
Surrounding	CaseC	CaseC_[14332,48782],im3	CD4	14332,48782	98	39.6
Surrounding	CaseC	CaseC_[14332,48782],im3	CD8	14332,48782	56	22.6
Surrounding	CaseC	CaseC_[14332,48782],im3	FAP	14332,48782	37	15
Surrounding	CaseC	CaseC_[14332,48782],im3	CD68+/CD206-	14332,48782	40	16.2
Surrounding	CaseC	CaseC_[14332,48782],im3	CD68+/CD206+	14332,48782	352	142.3
Surrounding	CaseC	CaseC_[14332,48782],im3	Other	14332,48782	763	308.5
Surrounding	CaseC	CaseC_[14332,48782],im3	All	14332,48782	1373	555.16
Surrounding	CaseC	CaseC_[14682,51260],im3	CD20	14682,51260	96	40.9
Surrounding	CaseC	CaseC_[14682,51260],im3	CD4	14682,51260	122	52.04
Surrounding	CaseC	CaseC_[14682,51260],im3	CD8	14682,51260	102	43.51
Surrounding	CaseC	CaseC_[14682,51260],im3	FAP	14682,51260	7	3
Surrounding	CaseC	CaseC_[14682,51260],im3	CD68+/CD206-	14682,51260	16	6.82
Surrounding	CaseC	CaseC_[14682,51260],im3	CD68+/CD206+	14682,51260	466	198.8
Surrounding	CaseC	CaseC_[14682,51260],im3	Other	14682,51260	619	264
Surrounding	CaseC	CaseC_[14682,51260],im3	All	14682,51260	1431	610.38
Surrounding	CaseC	CaseC_[14758,49371],im3	CD20	14758,49371	122	54.08
Surrounding	CaseC	CaseC_[14758,49371],im3	CD4	14758,49371	154	68.27
Surrounding	CaseC	CaseC_[14758,49371],im3	CD8	14758,49371	64	28.4
Surrounding	CaseC	CaseC_[14758,49371],im3	FAP	14758,49371	10	4.43
Surrounding	CaseC	CaseC_[14758,49371],im3	CD68+/CD206-	14758,49371	17	7.54
Surrounding	CaseC	CaseC_[14758,49371],im3	CD68+/CD206+	14758,49371	401	177.8
Surrounding	CaseC	CaseC_[14758,49371],im3	Other	14758,49371	596	264.2
Surrounding	CaseC	CaseC_[14758,49371],im3	All	14758,49371	1365	605.09
Surrounding	CaseC	CaseC_[15059,46759],im3	CD20	15059,46759	116	47.33
Surrounding	CaseC	CaseC_[15059,46759],im3	CD4	15059,46759	163	66.51
Surrounding	CaseC	CaseC_[15059,46759],im3	CD8	15059,46759	50	20.4
Surrounding	CaseC	CaseC_[15059,46759],im3	FAP	15059,46759	37	15.1
Surrounding	CaseC	CaseC_[15059,46759],im3	CD68+/CD206-	15059,46759	21	8.57
Surrounding	CaseC	CaseC_[15059,46759],im3	CD68+/CD206+	15059,46759	195	79.57
Surrounding	CaseC	CaseC_[15059,46759],im3	Other	15059,46759	557	227.3
Surrounding	CaseC	CaseC_[15059,46759],im3	All	15059,46759	1142	465.99
Surrounding	CaseC	CaseC_[15084,50424],im3	CD20	15084,50424	101	44.26
Surrounding	CaseC	CaseC_[15084,50424],im3	CD4	15084,50424	52	22.8
Surrounding	CaseC	CaseC_[15084,50424],im3	CD8	15084,50424	78	34.2
Surrounding	CaseC	CaseC_[15084,50424],im3	FAP	15084,50424	4	1.8
Surrounding	CaseC	CaseC_[15084,50424],im3	CD68+/CD206-	15084,50424	11	4.82
Surrounding	CaseC	CaseC_[15084,50424],im3	CD68+/CD206+	15084,50424	405	177.5
Surrounding	CaseC	CaseC_[15084,50424],im3	Other	15084,50424	631	276.5
Surrounding	CaseC	CaseC_[15084,50424],im3	All	15084,50424	1283	562.26
Surrounding	CaseC	CaseC_[15292,52448],im3	CD20	15292,52448	1019	417.71
Surrounding	CaseC	CaseC_[15292,52448],im3	CD4	15292,52448	240	98.38
Surrounding	CaseC	CaseC_[15292,52448],im3	CD8	15292,52448	66	27.1
Surrounding	CaseC	CaseC_[15292,52448],im3	FAP	15292,52448	19	7.79
Surrounding	CaseC	CaseC_[15292,52448],im3	CD68+/CD206+	15292,52448	228	93.46
Surrounding	CaseC	CaseC_[15292,52448],im3	Other	15292,52448	259	106.2
Surrounding	CaseC	CaseC_[15292,52448],im3	All	15292,52448	1840	754.25
Surrounding	CaseC	CaseC_[15529,51856],im3	CD20	15529,51856	763	309.4
Surrounding	CaseC	CaseC_[15529,51856],im3	CD4	15529,51856	657	266.4
Surrounding	CaseC	CaseC_[15529,51856],im3	CD8	15529,51856	245	99.35
Surrounding	CaseC	CaseC_[15529,51856],im3	FAP	15529,51856	17	6.89
Surrounding	CaseC	CaseC_[15529,51856],im3	CD68+/CD206-	15529,51856	5	2
Surrounding	CaseC	CaseC_[15529,51856],im3	CD68+/CD206+	15529,51856	198	80.29
Surrounding	CaseC	CaseC_[15529,51856],im3	Other	15529,51856	261	105.8
Surrounding	CaseC	CaseC_[15529,51856],im3	All	15529,51856	2155	873.91
Surrounding	CaseC	CaseC_[15599,45753],im3	CD20	15599,45753	62	25.8
Surrounding	CaseC	CaseC_[15599,45753],im3	CD4	15599,45753	87	36.2
Surrounding	CaseC	CaseC_[15599,45753],im3	CD8	15599,45753	69	28.7
Surrounding	CaseC	CaseC_[15599,45753],im3	FAP	15599,45753	37	15.4
Surrounding	CaseC	CaseC_[15599,45753],im3	CD68+/CD206-	15599,45753	41	17.1
Surrounding	CaseC	CaseC_[15599,45753],im3	CD68+/CD206+	15599,45753	373	155.2
Surrounding	CaseC	CaseC_[15599,45753],im3	Other	15599,45753	749	311.7
Surrounding	CaseC	CaseC_[15599,45753],im3	All	15599,45753	1421	591.35
Surrounding	CaseC	CaseC_[16043,50407],im3	CD20	16043,50407	122	50.6
Surrounding	CaseC	CaseC_[16043,50407],im3	CD4	16043,50407	228	94.56
Surrounding	CaseC	CaseC_[16043,50407],im3	CD8	16043,50407	125	51.84
Surrounding	CaseC	CaseC_[16043,50407],im3	FAP	16043,50407	27	11.2
Surrounding	CaseC	CaseC_[16043,50407],im3	CD68+/CD206-	16043,50407	17	7.05
Surrounding	CaseC	CaseC_[16043,50407],im3	CD68+/CD206+	16043,50407	282	117
Surrounding	CaseC	CaseC_[16043,50407],im3	Other	16043,50407	528	219
Surrounding	CaseC	CaseC_[16043,50407],im3	All	16043,50407	1330	551.59
Surrounding	CaseC	CaseC_[16273,47595],im3	CD20	16273,47595	183	81.24
Surrounding	CaseC	CaseC_[16273,47595],im3	CD4	16273,47595	782	347.2
Surrounding	CaseC	CaseC_[16273,47595],im3	CD8	16273,47595	47	20.9
Surrounding	CaseC	CaseC_[16273,47595],im3	FAP	16273,47595	28	12.4
Surrounding	CaseC	CaseC_[16273,47595],im3	CD68+/CD206-	16273,47595	23	10.2
Surrounding	CaseC	CaseC_[16273,47595],im3	CD68+/CD206+	16273,47595	240	106.5
Surrounding	CaseC	CaseC_[16273,47595],im3	Other	16273,47595	321	142.5
Surrounding	CaseC	CaseC_[16273,47595],im3	All	16273,47595	1627	722.31
Surrounding	CaseC	CaseC_[16369,48537],im3	CD20	16369,48537	610	269.4
Surrounding	CaseC	CaseC_[16369,48537],im3	CD4	16369,48537	232	102.5
Surrounding	CaseC	CaseC_[16369,48537],im3	CD8	16369,48537	36	15.9
Surrounding	CaseC	CaseC_[16369,48537],im3	FAP	16369,48537	14	6.18
Surrounding	CaseC	CaseC_[16369,48537],im3	CD68+/CD206-	16369,48537	18	7.95
Surrounding	CaseC	CaseC_[16369,48537],im3	CD68+/CD206+	16369,48537	220	97.17
Surrounding	CaseC	CaseC_[16369,48537],im3	Other	16369,48537	440	194.3
Surrounding	CaseC	CaseC_[16369,48537],im3	All	16369,48537	1574	695.2
Surrounding	CaseC	CaseC_[16391,49945],im3	CD20	16391,49945	146	59.2
Surrounding	CaseC	CaseC_[16391,49945],im3	CD4	16391,49945	452	183.3
Surrounding	CaseC	CaseC_[16391,49945],im3	CD8	16391,49945	82	33.3
Surrounding	CaseC	CaseC_[16391,49945],im3	FAP	16391,49945	37	15
Surrounding	CaseC	CaseC_[16391,49945],im3	CD68+/CD206-	16391,49945	24	9.73
Surrounding	CaseC	CaseC_[16391,49945],im3	CD68+/CD206+	16391,49945	389	157.7
Surrounding	CaseC	CaseC_[16391,49945],im3	Other	16391,49945	419	169.9
Surrounding	CaseC	CaseC_[16391,49945],im3	All	16391,49945	1552	629.34
Surrounding	CaseC	CaseC_[16397,50968],im3	CD20	16397,50968	133	55.96
Surrounding	CaseC	CaseC_[16397,50968],im3	CD4	16397,50968	121	50.91
Surrounding	CaseC	CaseC_[16397,50968],im3	CD8	16397,50968	81	34.1
Surrounding	CaseC	CaseC_[16397,50968],im3	FAP	16397,50968	13	5.47
Surrounding	CaseC	CaseC_[16397,50968],im3	CD68+/CD206-	16397,50968	15	6.31
Surrounding	CaseC	CaseC_[16397,50968],im3	CD68+/CD206+	16397,50968	353	148.5
Surrounding	CaseC	CaseC_[16397,50968],im3	Other	16397,50968	527	221.7
Surrounding	CaseC	CaseC_[16397,50968],im3	All	16397,50968	1245	523.86
Surrounding	CaseC	CaseC_[16475,49077],im3	CD20	16475,49077	199	83.28
Surrounding	CaseC	CaseC_[16475,49077],im3	CD4	16475,49077	132	55.24
Surrounding	CaseC	CaseC_[16475,49077],im3	CD8	16475,49077	71	29.7
Surrounding	CaseC	CaseC_[16475,49077],im3	FAP	16475,49077	12	5.02
Surrounding	CaseC	CaseC_[16475,49077],im3	CD68+/CD206-	16475,49077	8	3.3
Surrounding	CaseC	CaseC_[16475,49077],im3	CD68+/CD206+	16475,49077	258	108
Surrounding	CaseC	CaseC_[16475,49077],im3	Other	16475,49077	587	245.7
Surrounding	CaseC	CaseC_[16475,49077],im3	All	16475,49077	1270	531.49
Surrounding	CaseC	CaseC_[16692,45298],im3	CD20	16692,45298	31	13.4
Surrounding	CaseC	CaseC_[16692,45298],im3	CD4	16692,45298	87	37.7
Surrounding	CaseC	CaseC_[16692,45298],im3	CD8	16692,45298	67	29.1
Surrounding	CaseC	CaseC_[16692,45298],im3	FAP	16692,45298	108	46.85
Surrounding	CaseC	CaseC_[16692,45298],im3	CD68+/CD206-	16692,45298	37	16.1
Surrounding	CaseC	CaseC_[16692,45298],im3	CD68+/CD206+	16692,45298	479	207.8
Surrounding	CaseC	CaseC_[16692,45298],im3	Other	16692,45298	554	240.3
Surrounding	CaseC	CaseC_[16692,45298],im3	All	16692,45298	1365	592.14
Surrounding	CaseC	CaseC_[16856,49650],im3	CD20	16856,49650	110	45.52
Surrounding	CaseC	CaseC_[16856,49650],im3	CD4	16856,49650	192	79.46
Surrounding	CaseC	CaseC_[16856,49650],im3	CD8	16856,49650	122	50.49
Surrounding	CaseC	CaseC_[16856,49650],im3	FAP	16856,49650	5	2.1
Surrounding	CaseC	CaseC_[16856,49650],im3	CD68+/CD206-	16856,49650	19	7.86
Surrounding	CaseC	CaseC_[16856,49650],im3	CD68+/CD206+	16856,49650	444	183.7
Surrounding	CaseC	CaseC_[16856,49650],im3	Other	16856,49650	644	266.5
Surrounding	CaseC	CaseC_[16856,49650],im3	All	16856,49650	1538	636.49
Surrounding	CaseC	CaseC_[16956,46354],im3	CD20	16956,46354	296	126.8
Surrounding	CaseC	CaseC_[16956,46354],im3	CD4	16956,46354	758	324.6
Surrounding	CaseC	CaseC_[16956,46354],im3	CD8	16956,46354	51	21.8
Surrounding	CaseC	CaseC_[16956,46354],im3	FAP	16956,46354	19	8.14
Surrounding	CaseC	CaseC_[16956,46354],im3	CD68+/CD206-	16956,46354	12	5.14
Surrounding	CaseC	CaseC_[16956,46354],im3	CD68+/CD206+	16956,46354	221	94.64
Surrounding	CaseC	CaseC_[16956,46354],im3	Other	16956,46354	349	149.5
Surrounding	CaseC	CaseC_[16956,46354],im3	All	16956,46354	1713	733.57
Surrounding	CaseC	CaseC_[16958,48687],im3	CD20	16958,48687	40	17.5
Surrounding	CaseC	CaseC_[16958,48687],im3	CD4	16958,48687	116	50.84
Surrounding	CaseC	CaseC_[16958,48687],im3	CD8	16958,48687	56	24.5
Surrounding	CaseC	CaseC_[16958,48687],im3	FAP	16958,48687	41	18
Surrounding	CaseC	CaseC_[16958,48687],im3	CD68+/CD206-	16958,48687	34	14.9
Surrounding	CaseC	CaseC_[16958,48687],im3	CD68+/CD206+	16958,48687	261	114.4
Surrounding	CaseC	CaseC_[16958,48687],im3	Other	16958,48687	658	288.4
Surrounding	CaseC	CaseC_[16958,48687],im3	All	16958,48687	1210	530.32
Surrounding	CaseC	CaseC_[17199,47454],im3	CD20	17199,47454	37	15.2
Surrounding	CaseC	CaseC_[17199,47454],im3	CD4	17199,47454	99	40.6
Surrounding	CaseC	CaseC_[17199,47454],im3	CD8	17199,47454	74	30.4
Surrounding	CaseC	CaseC_[17199,47454],im3	FAP	17199,47454	14	5.74
Surrounding	CaseC	CaseC_[17199,47454],im3	CD68+/CD206-	17199,47454	40	16.4
Surrounding	CaseC	CaseC_[17199,47454],im3	CD68+/CD206+	17199,47454	361	148.1
Surrounding	CaseC	CaseC_[17199,47454],im3	Other	17199,47454	787	322.9
Surrounding	CaseC	CaseC_[17199,47454],im3	All	17199,47454	1415	580.65
Surrounding	CaseC	CaseC_[17217,46859],im3	CD20	17217,46859	64	27.9
Surrounding	CaseC	CaseC_[17217,46859],im3	CD4	17217,46859	156	68
Surrounding	CaseC	CaseC_[17217,46859],im3	CD8	17217,46859	63	27.5
Surrounding	CaseC	CaseC_[17217,46859],im3	FAP	17217,46859	18	7.85
Surrounding	CaseC	CaseC_[17217,46859],im3	CD68+/CD206-	17217,46859	22	9.59
Surrounding	CaseC	CaseC_[17217,46859],im3	CD68+/CD206+	17217,46859	452	197
Surrounding	CaseC	CaseC_[17217,46859],im3	Other	17217,46859	632	275.5
Surrounding	CaseC	CaseC_[17217,46859],im3	All	17217,46859	1411	615.03
Surrounding	CaseC	CaseC_[17326,44965],im3	CD20	17326,44965	111	46.06
Surrounding	CaseC	CaseC_[17326,44965],im3	CD4	17326,44965	91	37.8
Surrounding	CaseC	CaseC_[17326,44965],im3	CD8	17326,44965	79	32.8
Surrounding	CaseC	CaseC_[17326,44965],im3	FAP	17326,44965	25	10.4
Surrounding	CaseC	CaseC_[17326,44965],im3	CD68+/CD206-	17326,44965	60	24.9
Surrounding	CaseC	CaseC_[17326,44965],im3	CD68+/CD206+	17326,44965	404	167.6
Surrounding	CaseC	CaseC_[17326,44965],im3	Other	17326,44965	802	332.8
Surrounding	CaseC	CaseC_[17326,44965],im3	All	17326,44965	1576	653.9
Surrounding	CaseC	CaseC_[17777,50620],im3	CD20	17777,50620	415	166.9
Surrounding	CaseC	CaseC_[17777,50620],im3	CD4	17777,50620	720	289.6
Surrounding	CaseC	CaseC_[17777,50620],im3	CD8	17777,50620	107	43.04
Surrounding	CaseC	CaseC_[17777,50620],im3	FAP	17777,50620	22	8.85
Surrounding	CaseC	CaseC_[17777,50620],im3	CD68+/CD206-	17777,50620	12	4.83
Surrounding	CaseC	CaseC_[17777,50620],im3	CD68+/CD206+	17777,50620	213	85.67
Surrounding	CaseC	CaseC_[17777,50620],im3	Other	17777,50620	482	193.9
Surrounding	CaseC	CaseC_[17777,50620],im3	All	17777,50620	1980	796.37
Surrounding	CaseC	CaseC_[17888,49942],im3	CD20	17888,49942	116	48.3
Surrounding	CaseC	CaseC_[17888,49942],im3	CD4	17888,49942	283	117.8
Surrounding	CaseC	CaseC_[17888,49942],im3	CD8	17888,49942	166	69.13
Surrounding	CaseC	CaseC_[17888,49942],im3	FAP	17888,49942	25	10.4
Surrounding	CaseC	CaseC_[17888,49942],im3	CD68+/CD206-	17888,49942	18	7.5
Surrounding	CaseC	CaseC_[17888,49942],im3	CD68+/CD206+	17888,49942	316	131.6
Surrounding	CaseC	CaseC_[17888,49942],im3	Other	17888,49942	460	191.6
Surrounding	CaseC	CaseC_[17888,49942],im3	All	17888,49942	1391	579.24
Surrounding	CaseC	CaseC_[17961,46802],im3	CD20	17961,46802	25	10.6
Surrounding	CaseC	CaseC_[17961,46802],im3	CD4	17961,46802	79	33.5
Surrounding	CaseC	CaseC_[17961,46802],im3	CD8	17961,46802	37	15.7
Surrounding	CaseC	CaseC_[17961,46802],im3	FAP	17961,46802	94	39.9
Surrounding	CaseC	CaseC_[17961,46802],im3	CD68+/CD206-	17961,46802	25	10.6
Surrounding	CaseC	CaseC_[17961,46802],im3	CD68+/CD206+	17961,46802	282	119.6
Surrounding	CaseC	CaseC_[17961,46802],im3	Other	17961,46802	681	288.8
Surrounding	CaseC	CaseC_[17961,46802],im3	All	17961,46802	1228	520.8
Surrounding	CaseC	CaseC_[17967,44573],im3	CD20	17967,44573	226	97.48
Surrounding	CaseC	CaseC_[17967,44573],im3	CD4	17967,44573	455	196.3
Surrounding	CaseC	CaseC_[17967,44573],im3	CD8	17967,44573	96	41.4
Surrounding	CaseC	CaseC_[17967,44573],im3	FAP	17967,44573	63	27.2
Surrounding	CaseC	CaseC_[17967,44573],im3	CD68+/CD206-	17967,44573	41	17.7
Surrounding	CaseC	CaseC_[17967,44573],im3	CD68+/CD206+	17967,44573	368	158.7
Surrounding	CaseC	CaseC_[17967,44573],im3	Other	17967,44573	551	237.7
Surrounding	CaseC	CaseC_[17967,44573],im3	All	17967,44573	1807	779.4
Surrounding	CaseC	CaseC_[18126,46324],im3	CD20	18126,46324	49	20.5
Surrounding	CaseC	CaseC_[18126,46324],im3	CD4	18126,46324	190	79.33
Surrounding	CaseC	CaseC_[18126,46324],im3	CD8	18126,46324	74	30.9
Surrounding	CaseC	CaseC_[18126,46324],im3	FAP	18126,46324	81	33.8
Surrounding	CaseC	CaseC_[18126,46324],im3	CD68+/CD206-	18126,46324	35	14.6
Surrounding	CaseC	CaseC_[18126,46324],im3	CD68+/CD206+	18126,46324	417	174.1
Surrounding	CaseC	CaseC_[18126,46324],im3	Other	18126,46324	645	269.3
Surrounding	CaseC	CaseC_[18126,46324],im3	All	18126,46324	1495	624.17
Surrounding	CaseC	CaseC_[18152,45448],im3	CD20	18152,45448	180	74.9
Surrounding	CaseC	CaseC_[18152,45448],im3	CD4	18152,45448	293	121.9
Surrounding	CaseC	CaseC_[18152,45448],im3	CD8	18152,45448	68	28.3
Surrounding	CaseC	CaseC_[18152,45448],im3	FAP	18152,45448	16	6.66
Surrounding	CaseC	CaseC_[18152,45448],im3	CD68+/CD206-	18152,45448	38	15.8
Surrounding	CaseC	CaseC_[18152,45448],im3	CD68+/CD206+	18152,45448	345	143.6
Surrounding	CaseC	CaseC_[18152,45448],im3	Other	18152,45448	569	236.8
Surrounding	CaseC	CaseC_[18152,45448],im3	All	18152,45448	1513	629.61
Surrounding	CaseC	CaseC_[18457,47431],im3	CD20	18457,47431	98	42.8
Surrounding	CaseC	CaseC_[18457,47431],im3	CD4	18457,47431	159	69.41
Surrounding	CaseC	CaseC_[18457,47431],im3	CD8	18457,47431	59	25.8
Surrounding	CaseC	CaseC_[18457,47431],im3	FAP	18457,47431	54	23.6
Surrounding	CaseC	CaseC_[18457,47431],im3	CD68+/CD206-	18457,47431	13	5.68
Surrounding	CaseC	CaseC_[18457,47431],im3	CD68+/CD206+	18457,47431	340	148.4
Surrounding	CaseC	CaseC_[18457,47431],im3	Other	18457,47431	528	230.5
Surrounding	CaseC	CaseC_[18457,47431],im3	All	18457,47431	1255	547.86
Surrounding	CaseC	CaseC_[18702,48329],im3	CD20	18702,48329	162	68.54
Surrounding	CaseC	CaseC_[18702,48329],im3	CD4	18702,48329	188	79.54
Surrounding	CaseC	CaseC_[18702,48329],im3	CD8	18702,48329	101	42.73
Surrounding	CaseC	CaseC_[18702,48329],im3	FAP	18702,48329	12	5.08
Surrounding	CaseC	CaseC_[18702,48329],im3	CD68+/CD206-	18702,48329	23	9.73
Surrounding	CaseC	CaseC_[18702,48329],im3	CD68+/CD206+	18702,48329	316	133.7
Surrounding	CaseC	CaseC_[18702,48329],im3	Other	18702,48329	619	261.9
Surrounding	CaseC	CaseC_[18702,48329],im3	All	18702,48329	1426	603.31
Surrounding	CaseC	CaseC_[18810,50933],im3	CD20	18810,50933	666	267.1
Surrounding	CaseC	CaseC_[18810,50933],im3	CD4	18810,50933	473	189.7
Surrounding	CaseC	CaseC_[18810,50933],im3	CD8	18810,50933	124	49.73
Surrounding	CaseC	CaseC_[18810,50933],im3	FAP	18810,50933	1	0.4
Surrounding	CaseC	CaseC_[18810,50933],im3	CD68+/CD206-	18810,50933	4	1.6
Surrounding	CaseC	CaseC_[18810,50933],im3	CD68+/CD206+	18810,50933	191	76.6
Surrounding	CaseC	CaseC_[18810,50933],im3	Other	18810,50933	440	176.5
Surrounding	CaseC	CaseC_[18810,50933],im3	All	18810,50933	1906	764.42
Surrounding	CaseC	CaseC_[18919,48884],im3	CD20	18919,48884	162	68.82
Surrounding	CaseC	CaseC_[18919,48884],im3	CD4	18919,48884	373	158.5
Surrounding	CaseC	CaseC_[18919,48884],im3	CD8	18919,48884	70	29.7
Surrounding	CaseC	CaseC_[18919,48884],im3	FAP	18919,48884	31	13.2
Surrounding	CaseC	CaseC_[18919,48884],im3	CD68+/CD206-	18919,48884	20	8.5
Surrounding	CaseC	CaseC_[18919,48884],im3	CD68+/CD206+	18919,48884	242	102.8
Surrounding	CaseC	CaseC_[18919,48884],im3	Other	18919,48884	517	219.6
Surrounding	CaseC	CaseC_[18919,48884],im3	All	18919,48884	1416	601.57
Surrounding	CaseC	CaseC_[19040,43816],im3	CD20	19040,43816	20	9.13
Surrounding	CaseC	CaseC_[19040,43816],im3	CD4	19040,43816	88	40.2
Surrounding	CaseC	CaseC_[19040,43816],im3	CD8	19040,43816	23	10.5
Surrounding	CaseC	CaseC_[19040,43816],im3	FAP	19040,43816	13	5.93
Surrounding	CaseC	CaseC_[19040,43816],im3	CD68+/CD206-	19040,43816	12	5.48
Surrounding	CaseC	CaseC_[19040,43816],im3	CD68+/CD206+	19040,43816	166	75.78
Surrounding	CaseC	CaseC_[19040,43816],im3	Other	19040,43816	693	316.3
Surrounding	CaseC	CaseC_[19040,43816],im3	All	19040,43816	1020	465.61
Surrounding	CaseC	CaseC_[19257,46496],im3	CD20	19257,46496	91	38.8
Surrounding	CaseC	CaseC_[19257,46496],im3	CD4	19257,46496	435	185.7
Surrounding	CaseC	CaseC_[19257,46496],im3	CD8	19257,46496	87	37.1
Surrounding	CaseC	CaseC_[19257,46496],im3	FAP	19257,46496	28	12
Surrounding	CaseC	CaseC_[19257,46496],im3	CD68+/CD206-	19257,46496	18	7.68
Surrounding	CaseC	CaseC_[19257,46496],im3	CD68+/CD206+	19257,46496	250	106.7
Surrounding	CaseC	CaseC_[19257,46496],im3	Other	19257,46496	603	257.4
Surrounding	CaseC	CaseC_[19257,46496],im3	All	19257,46496	1517	647.61
Surrounding	CaseC	CaseC_[19416,50060],im3	CD20	19416,50060	274	110.8
Surrounding	CaseC	CaseC_[19416,50060],im3	CD4	19416,50060	272	110
Surrounding	CaseC	CaseC_[19416,50060],im3	CD8	19416,50060	151	61.08
Surrounding	CaseC	CaseC_[19416,50060],im3	FAP	19416,50060	2	0.81
Surrounding	CaseC	CaseC_[19416,50060],im3	CD68+/CD206-	19416,50060	14	5.66
Surrounding	CaseC	CaseC_[19416,50060],im3	CD68+/CD206+	19416,50060	374	151.3
Surrounding	CaseC	CaseC_[19416,50060],im3	Other	19416,50060	441	178.4
Surrounding	CaseC	CaseC_[19416,50060],im3	All	19416,50060	1531	619.25
Surrounding	CaseC	CaseC_[19541,47915],im3	CD20	19541,47915	21	9.3
Surrounding	CaseC	CaseC_[19541,47915],im3	CD4	19541,47915	71	31.4
Surrounding	CaseC	CaseC_[19541,47915],im3	CD8	19541,47915	70	31
Surrounding	CaseC	CaseC_[19541,47915],im3	FAP	19541,47915	21	9.3
Surrounding	CaseC	CaseC_[19541,47915],im3	CD68+/CD206-	19541,47915	16	7.08
Surrounding	CaseC	CaseC_[19541,47915],im3	CD68+/CD206+	19541,47915	322	142.5
Surrounding	CaseC	CaseC_[19541,47915],im3	Other	19541,47915	670	296.6
Surrounding	CaseC	CaseC_[19541,47915],im3	All	19541,47915	1193	528.11
Surrounding	CaseC	CaseC_[19742,49379],im3	CD20	19742,49379	177	74.72
Surrounding	CaseC	CaseC_[19742,49379],im3	CD4	19742,49379	491	207.3
Surrounding	CaseC	CaseC_[19742,49379],im3	CD8	19742,49379	129	54.46
Surrounding	CaseC	CaseC_[19742,49379],im3	FAP	19742,49379	27	11.4
Surrounding	CaseC	CaseC_[19742,49379],im3	CD68+/CD206-	19742,49379	17	7.18
Surrounding	CaseC	CaseC_[19742,49379],im3	CD68+/CD206+	19742,49379	359	151.6
Surrounding	CaseC	CaseC_[19742,49379],im3	Other	19742,49379	345	145.6
Surrounding	CaseC	CaseC_[19742,49379],im3	All	19742,49379	1547	653.07
Surrounding	CaseC	CaseC_[19941,47112],im3	CD20	19941,47112	71	30.4
Surrounding	CaseC	CaseC_[19941,47112],im3	CD4	19941,47112	148	63.27
Surrounding	CaseC	CaseC_[19941,47112],im3	CD8	19941,47112	59	25.2
Surrounding	CaseC	CaseC_[19941,47112],im3	FAP	19941,47112	35	15
Surrounding	CaseC	CaseC_[19941,47112],im3	CD68+/CD206-	19941,47112	23	9.83
Surrounding	CaseC	CaseC_[19941,47112],im3	CD68+/CD206+	19941,47112	352	150.5
Surrounding	CaseC	CaseC_[19941,47112],im3	Other	19941,47112	735	314.2
Surrounding	CaseC	CaseC_[19941,47112],im3	All	19941,47112	1426	609.65
Surrounding	CaseC	CaseC_[20302,44083],im3	CD20	20302,44083	6	2.5
Surrounding	CaseC	CaseC_[20302,44083],im3	CD4	20302,44083	24	10
Surrounding	CaseC	CaseC_[20302,44083],im3	CD8	20302,44083	28	11.7
Surrounding	CaseC	CaseC_[20302,44083],im3	FAP	20302,44083	14	5.86
Surrounding	CaseC	CaseC_[20302,44083],im3	CD68+/CD206-	20302,44083	10	4.18
Surrounding	CaseC	CaseC_[20302,44083],im3	CD68+/CD206+	20302,44083	222	92.88
Surrounding	CaseC	CaseC_[20302,44083],im3	Other	20302,44083	665	278.2
Surrounding	CaseC	CaseC_[20302,44083],im3	All	20302,44083	971	406.3
Surrounding	CaseC	CaseC_[20527,49621],im3	CD20	20527,49621	312	128.5
Surrounding	CaseC	CaseC_[20527,49621],im3	CD4	20527,49621	174	71.66
Surrounding	CaseC	CaseC_[20527,49621],im3	CD8	20527,49621	116	47.77
Surrounding	CaseC	CaseC_[20527,49621],im3	FAP	20527,49621	1	0.41
Surrounding	CaseC	CaseC_[20527,49621],im3	CD68+/CD206-	20527,49621	14	5.77
Surrounding	CaseC	CaseC_[20527,49621],im3	CD68+/CD206+	20527,49621	233	95.96
Surrounding	CaseC	CaseC_[20527,49621],im3	Other	20527,49621	508	209.2
Surrounding	CaseC	CaseC_[20527,49621],im3	All	20527,49621	1362	560.91
Surrounding	CaseC	CaseC_[20680,47194],im3	CD20	20680,47194	97	39.9
Surrounding	CaseC	CaseC_[20680,47194],im3	CD4	20680,47194	144	59.25
Surrounding	CaseC	CaseC_[20680,47194],im3	CD8	20680,47194	54	22.2
Surrounding	CaseC	CaseC_[20680,47194],im3	FAP	20680,47194	28	11.5
Surrounding	CaseC	CaseC_[20680,47194],im3	CD68+/CD206-	20680,47194	33	13.6
Surrounding	CaseC	CaseC_[20680,47194],im3	CD68+/CD206+	20680,47194	307	126.3
Surrounding	CaseC	CaseC_[20680,47194],im3	Other	20680,47194	673	276.9
Surrounding	CaseC	CaseC_[20680,47194],im3	All	20680,47194	1342	552.14
Surrounding	CaseC	CaseC_[21022,47694],im3	CD20	21022,47694	104	44.37
Surrounding	CaseC	CaseC_[21022,47694],im3	CD4	21022,47694	152	64.85
Surrounding	CaseC	CaseC_[21022,47694],im3	CD8	21022,47694	50	21.3
Surrounding	CaseC	CaseC_[21022,47694],im3	FAP	21022,47694	19	8.11
Surrounding	CaseC	CaseC_[21022,47694],im3	CD68+/CD206-	21022,47694	14	5.97
Surrounding	CaseC	CaseC_[21022,47694],im3	CD68+/CD206+	21022,47694	378	161.3
Surrounding	CaseC	CaseC_[21022,47694],im3	Other	21022,47694	730	311.5
Surrounding	CaseC	CaseC_[21022,47694],im3	All	21022,47694	1450	618.66
Surrounding	CaseC	CaseC_[21206,46266],im3	CD20	21206,46266	127	55.59
Surrounding	CaseC	CaseC_[21206,46266],im3	CD4	21206,46266	333	145.8
Surrounding	CaseC	CaseC_[21206,46266],im3	CD8	21206,46266	58	25.4
Surrounding	CaseC	CaseC_[21206,46266],im3	FAP	21206,46266	11	4.82
Surrounding	CaseC	CaseC_[21206,46266],im3	CD68+/CD206-	21206,46266	12	5.25
Surrounding	CaseC	CaseC_[21206,46266],im3	CD68+/CD206+	21206,46266	352	154.1
Surrounding	CaseC	CaseC_[21206,46266],im3	Other	21206,46266	520	227.6
Surrounding	CaseC	CaseC_[21206,46266],im3	All	21206,46266	1418	620.72
Surrounding	CaseC	CaseC_[21249,47196],im3	CD20	21249,47196	108	48.13
Surrounding	CaseC	CaseC_[21249,47196],im3	CD4	21249,47196	112	49.91
Surrounding	CaseC	CaseC_[21249,47196],im3	CD8	21249,47196	76	33.9
Surrounding	CaseC	CaseC_[21249,47196],im3	FAP	21249,47196	1	0.45
Surrounding	CaseC	CaseC_[21249,47196],im3	CD68+/CD206-	21249,47196	22	9.8
Surrounding	CaseC	CaseC_[21249,47196],im3	CD68+/CD206+	21249,47196	393	175.1
Surrounding	CaseC	CaseC_[21249,47196],im3	Other	21249,47196	596	265.6
Surrounding	CaseC	CaseC_[21249,47196],im3	All	21249,47196	1311	584.23
Surrounding	CaseC	CaseC_[21410,45198],im3	CD20	21410,45198	65	29.3
Surrounding	CaseC	CaseC_[21410,45198],im3	CD4	21410,45198	198	89.33
Surrounding	CaseC	CaseC_[21410,45198],im3	CD8	21410,45198	48	21.7
Surrounding	CaseC	CaseC_[21410,45198],im3	FAP	21410,45198	5	2.3
Surrounding	CaseC	CaseC_[21410,45198],im3	CD68+/CD206-	21410,45198	14	6.32
Surrounding	CaseC	CaseC_[21410,45198],im3	CD68+/CD206+	21410,45198	308	139
Surrounding	CaseC	CaseC_[21410,45198],im3	Other	21410,45198	505	227.8
Surrounding	CaseC	CaseC_[21410,45198],im3	All	21410,45198	1147	517.46
Surrounding	CaseC	CaseC_[21541,44349],im3	CD20	21541,44349	41	16.6
Surrounding	CaseC	CaseC_[21541,44349],im3	CD4	21541,44349	93	37.6
Surrounding	CaseC	CaseC_[21541,44349],im3	CD8	21541,44349	25	10.1
Surrounding	CaseC	CaseC_[21541,44349],im3	FAP	21541,44349	4	1.6
Surrounding	CaseC	CaseC_[21541,44349],im3	CD68+/CD206-	21541,44349	36	14.6
Surrounding	CaseC	CaseC_[21541,44349],im3	CD68+/CD206+	21541,44349	257	103.9
Surrounding	CaseC	CaseC_[21541,44349],im3	Other	21541,44349	642	259.5
Surrounding	CaseC	CaseC_[21541,44349],im3	All	21541,44349	1102	445.44
Surrounding	CaseC	CaseC_[21918,44951],im3	CD20	21918,44951	2	1
Surrounding	CaseC	CaseC_[21918,44951],im3	CD4	21918,44951	13	6.49
Surrounding	CaseC	CaseC_[21918,44951],im3	CD8	21918,44951	13	6.49
Surrounding	CaseC	CaseC_[21918,44951],im3	FAP	21918,44951	8	4
Surrounding	CaseC	CaseC_[21918,44951],im3	CD68+/CD206-	21918,44951	2	1
Surrounding	CaseC	CaseC_[21918,44951],im3	CD68+/CD206+	21918,44951	86	42.9
Surrounding	CaseC	CaseC_[21918,44951],im3	Other	21918,44951	445	222.1
Surrounding	CaseC	CaseC_[21918,44951],im3	All	21918,44951	570	284.5
Surrounding	CaseC	CaseC_[21969,47857],im3	CD20	21969,47857	310	124.7
Surrounding	CaseC	CaseC_[21969,47857],im3	CD4	21969,47857	537	216
Surrounding	CaseC	CaseC_[21969,47857],im3	CD8	21969,47857	75	30.2
Surrounding	CaseC	CaseC_[21969,47857],im3	FAP	21969,47857	28	11.3
Surrounding	CaseC	CaseC_[21969,47857],im3	CD68+/CD206-	21969,47857	5	2
Surrounding	CaseC	CaseC_[21969,47857],im3	CD68+/CD206+	21969,47857	213	85.69
Surrounding	CaseC	CaseC_[21969,47857],im3	Other	21969,47857	363	146
Surrounding	CaseC	CaseC_[21969,47857],im3	All	21969,47857	1535	617.5
Surrounding	CaseC	CaseC_[22265,44162],im3	CD20	22265,44162	7	3.1
Surrounding	CaseC	CaseC_[22265,44162],im3	CD4	22265,44162	56	24.6
Surrounding	CaseC	CaseC_[22265,44162],im3	CD8	22265,44162	20	8.78
Surrounding	CaseC	CaseC_[22265,44162],im3	FAP	22265,44162	3	1.3
Surrounding	CaseC	CaseC_[22265,44162],im3	CD68+/CD206-	22265,44162	3	1.3
Surrounding	CaseC	CaseC_[22265,44162],im3	CD68+/CD206+	22265,44162	164	71.96
Surrounding	CaseC	CaseC_[22265,44162],im3	Other	22265,44162	827	362.9
Surrounding	CaseC	CaseC_[22265,44162],im3	All	22265,44162	1085	476.09
Surrounding	CaseC	CaseC_[22415,46199],im3	CD20	22415,46199	127	53.92
Surrounding	CaseC	CaseC_[22415,46199],im3	CD4	22415,46199	418	177.5
Surrounding	CaseC	CaseC_[22415,46199],im3	CD8	22415,46199	106	45
Surrounding	CaseC	CaseC_[22415,46199],im3	FAP	22415,46199	79	33.5
Surrounding	CaseC	CaseC_[22415,46199],im3	CD68+/CD206-	22415,46199	6	2.5
Surrounding	CaseC	CaseC_[22415,46199],im3	CD68+/CD206+	22415,46199	366	155.4
Surrounding	CaseC	CaseC_[22415,46199],im3	Other	22415,46199	302	128.2
Surrounding	CaseC	CaseC_[22415,46199],im3	All	22415,46199	1409	598.16
Surrounding	CaseC	CaseC_[22490,44793],im3	CD20	22490,44793	3	1.3
Surrounding	CaseC	CaseC_[22490,44793],im3	CD4	22490,44793	36	15.7
Surrounding	CaseC	CaseC_[22490,44793],im3	CD8	22490,44793	19	8.3
Surrounding	CaseC	CaseC_[22490,44793],im3	FAP	22490,44793	15	6.55
Surrounding	CaseC	CaseC_[22490,44793],im3	CD68+/CD206-	22490,44793	1	0.44
Surrounding	CaseC	CaseC_[22490,44793],im3	CD68+/CD206+	22490,44793	152	66.37
Surrounding	CaseC	CaseC_[22490,44793],im3	Other	22490,44793	643	280.8
Surrounding	CaseC	CaseC_[22490,44793],im3	All	22490,44793	873	381.2
Surrounding	CaseC	CaseC_[22730,45850],im3	CD20	22730,45850	167	73.75
Surrounding	CaseC	CaseC_[22730,45850],im3	CD4	22730,45850	357	157.7
Surrounding	CaseC	CaseC_[22730,45850],im3	CD8	22730,45850	100	44.16
Surrounding	CaseC	CaseC_[22730,45850],im3	FAP	22730,45850	40	17.7
Surrounding	CaseC	CaseC_[22730,45850],im3	CD68+/CD206-	22730,45850	4	1.8
Surrounding	CaseC	CaseC_[22730,45850],im3	CD68+/CD206+	22730,45850	320	141.3
Surrounding	CaseC	CaseC_[22730,45850],im3	Other	22730,45850	488	215.5
Surrounding	CaseC	CaseC_[22730,45850],im3	All	22730,45850	1478	652.74
Surrounding	CaseC	CaseC_[22765,47886],im3	CD20	22765,47886	309	132.2
Surrounding	CaseC	CaseC_[22765,47886],im3	CD4	22765,47886	408	174.5
Surrounding	CaseC	CaseC_[22765,47886],im3	CD8	22765,47886	74	31.6
Surrounding	CaseC	CaseC_[22765,47886],im3	FAP	22765,47886	4	1.7
Surrounding	CaseC	CaseC_[22765,47886],im3	CD68+/CD206-	22765,47886	7	3
Surrounding	CaseC	CaseC_[22765,47886],im3	CD68+/CD206+	22765,47886	203	86.82
Surrounding	CaseC	CaseC_[22765,47886],im3	Other	22765,47886	450	192.5
Surrounding	CaseC	CaseC_[22765,47886],im3	All	22765,47886	1459	623.98
Surrounding	CaseC	CaseC_[22792,46762],im3	CD20	22792,46762	225	95.38
Surrounding	CaseC	CaseC_[22792,46762],im3	CD4	22792,46762	225	95.38
Surrounding	CaseC	CaseC_[22792,46762],im3	CD8	22792,46762	80	33.9
Surrounding	CaseC	CaseC_[22792,46762],im3	FAP	22792,46762	4	1.7
Surrounding	CaseC	CaseC_[22792,46762],im3	CD68+/CD206-	22792,46762	7	3
Surrounding	CaseC	CaseC_[22792,46762],im3	CD68+/CD206+	22792,46762	249	105.6
Surrounding	CaseC	CaseC_[22792,46762],im3	Other	22792,46762	538	228.1
Surrounding	CaseC	CaseC_[22792,46762],im3	All	22792,46762	1334	565.52
Surrounding	CaseC	CaseC_[23340,46388],im3	CD20	23340,46388	42	17.4
Surrounding	CaseC	CaseC_[23340,46388],im3	CD4	23340,46388	469	194.4
Surrounding	CaseC	CaseC_[23340,46388],im3	CD8	23340,46388	138	57.2
Surrounding	CaseC	CaseC_[23340,46388],im3	FAP	23340,46388	17	7.05
Surrounding	CaseC	CaseC_[23340,46388],im3	CD68+/CD206-	23340,46388	5	2.1
Surrounding	CaseC	CaseC_[23340,46388],im3	CD68+/CD206+	23340,46388	297	123.1
Surrounding	CaseC	CaseC_[23340,46388],im3	Other	23340,46388	691	286.4
Surrounding	CaseC	CaseC_[23340,46388],im3	All	23340,46388	1663	689.28
Glu	CaseC	CaseC_[8113,48641],im3	CD4	8113,48641	1	4.3
Glu	CaseC	CaseC_[8113,48641],im3	CD8	8113,48641	1	4.3
Glu	CaseC	CaseC_[8113,48641],im3	FAP	8113,48641	4	17
Glu	CaseC	CaseC_[8113,48641],im3	Other	8113,48641	108	465.4
Glu	CaseC	CaseC_[8113,48641],im3	All	8113,48641	114	491.3
Glu	CaseC	CaseC_[8817,50019],im3	CD68+/CD206-	8817,50019	1	2.5
Glu	CaseC	CaseC_[8817,50019],im3	Other	8817,50019	201	503
Glu	CaseC	CaseC_[8817,50019],im3	All	8817,50019	203	508
Glu	CaseC	CaseC_[9552,48711],im3	CD4	9552,48711	1	2.9
Glu	CaseC	CaseC_[9552,48711],im3	FAP	9552,48711	18	52.7
Glu	CaseC	CaseC_[9552,48711],im3	CD68+/CD206+	9552,48711	2	5.9
Glu	CaseC	CaseC_[9552,48711],im3	Other	9552,48711	116	339.7
Glu	CaseC	CaseC_[9552,48711],im3	All	9552,48711	137	401.2
Glu	CaseC	CaseC_[9798,50636],im3	FAP	9798,50636	1	2.5
Glu	CaseC	CaseC_[9798,50636],im3	CD68+/CD206+	9798,50636	1	2.5
Glu	CaseC	CaseC_[9798,50636],im3	Other	9798,50636	155	394.9
Glu	CaseC	CaseC_[9798,50636],im3	All	9798,50636	159	405.1
Glu	CaseC	CaseC_[10066,50213],im3	FAP	10066,50213	2	4.2
Glu	CaseC	CaseC_[10066,50213],im3	CD68+/CD206-	10066,50213	1	2.1
Glu	CaseC	CaseC_[10066,50213],im3	Other	10066,50213	197	417.9
Glu	CaseC	CaseC_[10066,50213],im3	All	10066,50213	200	424.3
Glu	CaseC	CaseC_[10483,47349],im3	CD4	10483,47349	2	4.6
Glu	CaseC	CaseC_[10483,47349],im3	FAP	10483,47349	6	14
Glu	CaseC	CaseC_[10483,47349],im3	Other	10483,47349	148	342.8
Glu	CaseC	CaseC_[10483,47349],im3	All	10483,47349	156	361.3
Glu	CaseC	CaseC_[10511,48201],im3	FAP	10511,48201	1	2.5
Glu	CaseC	CaseC_[10511,48201],im3	Other	10511,48201	159	400.7
Glu	CaseC	CaseC_[10511,48201],im3	All	10511,48201	160	403.3
Glu	CaseC	CaseC_[10697,49009],im3	FAP	10697,49009	14	52.4
Glu	CaseC	CaseC_[10697,49009],im3	Other	10697,49009	118	442
Glu	CaseC	CaseC_[10697,49009],im3	All	10697,49009	132	494.4
Glu	CaseC	CaseC_[10745,50634],im3	Other	10745,50634	138	425.2
Glu	CaseC	CaseC_[10745,50634],im3	All	10745,50634	138	425.2
Glu	CaseC	CaseC_[11181,50223],im3	CD8	11181,50223	1	2.4
Glu	CaseC	CaseC_[11181,50223],im3	Other	11181,50223	184	442.9
Glu	CaseC	CaseC_[11181,50223],im3	All	11181,50223	185	445.3
Glu	CaseC	CaseC_[11368,48121],im3	Other	11368,48121	94	333
Glu	CaseC	CaseC_[11368,48121],im3	All	11368,48121	94	333
Glu	CaseC	CaseC_[11410,47125],im3	FAP	11410,47125	4	11
Glu	CaseC	CaseC_[11410,47125],im3	Other	11410,47125	115	309.1
Glu	CaseC	CaseC_[11410,47125],im3	All	11410,47125	119	319.9
Glu	CaseC	CaseC_[11418,47772],im3	CD4	11418,47772	1	2.7
Glu	CaseC	CaseC_[11418,47772],im3	FAP	11418,47772	13	34.6
Glu	CaseC	CaseC_[11418,47772],im3	Other	11418,47772	143	380.6
Glu	CaseC	CaseC_[11418,47772],im3	All	11418,47772	157	417.8
Glu	CaseC	CaseC_[11960,46698],im3	Other	11960,46698	133	356.4
Glu	CaseC	CaseC_[11960,46698],im3	All	11960,46698	133	356.4
Glu	CaseC	CaseC_[12097,51586],im3	CD8	12097,51586	1	2.2
Glu	CaseC	CaseC_[12097,51586],im3	FAP	12097,51586	1	2.2
Glu	CaseC	CaseC_[12097,51586],im3	CD68+/CD206+	12097,51586	1	2.2
Glu	CaseC	CaseC_[12097,51586],im3	Other	12097,51586	178	391.1
Glu	CaseC	CaseC_[12097,51586],im3	All	12097,51586	181	397.7
Glu	CaseC	CaseC_[12426,46647],im3	FAP	12426,46647	5	15
Glu	CaseC	CaseC_[12426,46647],im3	CD68+/CD206-	12426,46647	2	5.9
Glu	CaseC	CaseC_[12426,46647],im3	CD68+/CD206+	12426,46647	4	12
Glu	CaseC	CaseC_[12426,46647],im3	Other	12426,46647	120	354.2
Glu	CaseC	CaseC_[12426,46647],im3	All	12426,46647	131	386.6
Glu	CaseC	CaseC_[12443,48065],im3	CD4	12443,48065	3	7.3
Glu	CaseC	CaseC_[12443,48065],im3	FAP	12443,48065	2	4.9
Glu	CaseC	CaseC_[12443,48065],im3	Other	12443,48065	126	308.1
Glu	CaseC	CaseC_[12443,48065],im3	All	12443,48065	131	320.3
Glu	CaseC	CaseC_[12766,48938],im3	FAP	12766,48938	34	111
Glu	CaseC	CaseC_[12766,48938],im3	CD68+/CD206-	12766,48938	3	9.8
Glu	CaseC	CaseC_[12766,48938],im3	Other	12766,48938	54	176
Glu	CaseC	CaseC_[12766,48938],im3	All	12766,48938	91	296
Glu	CaseC	CaseC_[12778,51005],im3	FAP	12778,51005	2	3.8
Glu	CaseC	CaseC_[12778,51005],im3	Other	12778,51005	217	409.7
Glu	CaseC	CaseC_[12778,51005],im3	All	12778,51005	219	413.5
Glu	CaseC	CaseC_[13399,48439],im3	FAP	13399,48439	4	16
Glu	CaseC	CaseC_[13399,48439],im3	CD68+/CD206+	13399,48439	2	8.1
Glu	CaseC	CaseC_[13399,48439],im3	Other	13399,48439	72	293
Glu	CaseC	CaseC_[13399,48439],im3	All	13399,48439	78	318
Glu	CaseC	CaseC_[13411,47826],im3	CD4	13411,47826	2	8.8
Glu	CaseC	CaseC_[13411,47826],im3	FAP	13411,47826	3	13
Glu	CaseC	CaseC_[13411,47826],im3	CD68+/CD206-	13411,47826	1	4.4
Glu	CaseC	CaseC_[13411,47826],im3	Other	13411,47826	71	314
Glu	CaseC	CaseC_[13411,47826],im3	All	13411,47826	78	345
Glu	CaseC	CaseC_[13582,49756],im3	CD8	13582,49756	1	2.1
Glu	CaseC	CaseC_[13582,49756],im3	CD68+/CD206-	13582,49756	1	2.1
Glu	CaseC	CaseC_[13582,49756],im3	CD68+/CD206+	13582,49756	3	6.3
Glu	CaseC	CaseC_[13582,49756],im3	Other	13582,49756	150	312.9
Glu	CaseC	CaseC_[13582,49756],im3	All	13582,49756	155	323.3
Glu	CaseC	CaseC_[13929,46291],im3	CD4	13929,46291	3	7.6
Glu	CaseC	CaseC_[13929,46291],im3	FAP	13929,46291	13	33
Glu	CaseC	CaseC_[13929,46291],im3	CD68+/CD206+	13929,46291	1	2.5
Glu	CaseC	CaseC_[13929,46291],im3	Other	13929,46291	123	312.4
Glu	CaseC	CaseC_[13929,46291],im3	All	13929,46291	140	355.5
Glu	CaseC	CaseC_[14178,47492],im3	FAP	14178,47492	43	143
Glu	CaseC	CaseC_[14178,47492],im3	CD68+/CD206-	14178,47492	4	13
Glu	CaseC	CaseC_[14178,47492],im3	Other	14178,47492	11	36.5
Glu	CaseC	CaseC_[14178,47492],im3	All	14178,47492	58	192
Glu	CaseC	CaseC_[14198,49319],im3	CD68+/CD206-	14198,49319	1	2.4
Glu	CaseC	CaseC_[14198,49319],im3	CD68+/CD206+	14198,49319	2	4.7
Glu	CaseC	CaseC_[14198,49319],im3	Other	14198,49319	144	338.8
Glu	CaseC	CaseC_[14198,49319],im3	All	14198,49319	147	345.9
Glu	CaseC	CaseC_[14332,48782],im3	FAP	14332,48782	20	109
Glu	CaseC	CaseC_[14332,48782],im3	CD68+/CD206-	14332,48782	7	38
Glu	CaseC	CaseC_[14332,48782],im3	Other	14332,48782	18	98.3
Glu	CaseC	CaseC_[14332,48782],im3	All	14332,48782	46	251
Glu	CaseC	CaseC_[14682,51260],im3	FAP	14682,51260	14	39.2
Glu	CaseC	CaseC_[14682,51260],im3	CD68+/CD206-	14682,51260	2	5.6
Glu	CaseC	CaseC_[14682,51260],im3	Other	14682,51260	172	481.5
Glu	CaseC	CaseC_[14682,51260],im3	All	14682,51260	189	529.1
Glu	CaseC	CaseC_[14758,49371],im3	CD4	14758,49371	2	4.2
Glu	CaseC	CaseC_[14758,49371],im3	FAP	14758,49371	1	2.1
Glu	CaseC	CaseC_[14758,49371],im3	CD68+/CD206+	14758,49371	2	4.2
Glu	CaseC	CaseC_[14758,49371],im3	Other	14758,49371	201	425.5
Glu	CaseC	CaseC_[14758,49371],im3	All	14758,49371	206	436.1
Glu	CaseC	CaseC_[15059,46759],im3	CD4	15059,46759	1	5.4
Glu	CaseC	CaseC_[15059,46759],im3	CD68+/CD206-	15059,46759	2	11
Glu	CaseC	CaseC_[15059,46759],im3	CD68+/CD206+	15059,46759	3	16
Glu	CaseC	CaseC_[15059,46759],im3	Other	15059,46759	31	168
Glu	CaseC	CaseC_[15059,46759],im3	All	15059,46759	37	201
Glu	CaseC	CaseC_[15084,50424],im3	CD8	15084,50424	2	4.4
Glu	CaseC	CaseC_[15084,50424],im3	Other	15084,50424	194	427.7
Glu	CaseC	CaseC_[15084,50424],im3	All	15084,50424	196	432.1
Glu	CaseC	CaseC_[15292,52448],im3	FAP	15292,52448	5	30
Glu	CaseC	CaseC_[15292,52448],im3	Other	15292,52448	76	463
Glu	CaseC	CaseC_[15292,52448],im3	All	15292,52448	81	494
Glu	CaseC	CaseC_[15529,51856],im3	CD4	15529,51856	1	6
Glu	CaseC	CaseC_[15529,51856],im3	FAP	15529,51856	6	36
Glu	CaseC	CaseC_[15529,51856],im3	CD68+/CD206+	15529,51856	3	18
Glu	CaseC	CaseC_[15529,51856],im3	Other	15529,51856	90	537
Glu	CaseC	CaseC_[15529,51856],im3	All	15529,51856	100	596.9
Glu	CaseC	CaseC_[15599,45753],im3	CD4	15599,45753	4	15
Glu	CaseC	CaseC_[15599,45753],im3	FAP	15599,45753	8	29
Glu	CaseC	CaseC_[15599,45753],im3	Other	15599,45753	117	431.3
Glu	CaseC	CaseC_[15599,45753],im3	All	15599,45753	129	475.6
Glu	CaseC	CaseC_[16043,50407],im3	FAP	16043,50407	34	113
Glu	CaseC	CaseC_[16043,50407],im3	Other	16043,50407	82	272
Glu	CaseC	CaseC_[16043,50407],im3	All	16043,50407	116	385.4
Glu	CaseC	CaseC_[16273,47595],im3	FAP	16273,47595	28	84.4
Glu	CaseC	CaseC_[16273,47595],im3	CD68+/CD206-	16273,47595	7	21
Glu	CaseC	CaseC_[16273,47595],im3	Other	16273,47595	86	259
Glu	CaseC	CaseC_[16273,47595],im3	All	16273,47595	121	364.9
Glu	CaseC	CaseC_[16369,48537],im3	CD4	16369,48537	1	2.4
Glu	CaseC	CaseC_[16369,48537],im3	CD8	16369,48537	2	4.8
Glu	CaseC	CaseC_[16369,48537],im3	FAP	16369,48537	1	2.4
Glu	CaseC	CaseC_[16369,48537],im3	CD68+/CD206+	16369,48537	1	2.4
Glu	CaseC	CaseC_[16369,48537],im3	Other	16369,48537	158	381.8
Glu	CaseC	CaseC_[16369,48537],im3	All	16369,48537	163	393.9
Glu	CaseC	CaseC_[16391,49945],im3	FAP	16391,49945	2	12
Glu	CaseC	CaseC_[16391,49945],im3	Other	16391,49945	46	285
Glu	CaseC	CaseC_[16391,49945],im3	All	16391,49945	48	297
Glu	CaseC	CaseC_[16397,50968],im3	FAP	16397,50968	2	5.8
Glu	CaseC	CaseC_[16397,50968],im3	CD68+/CD206-	16397,50968	1	2.9
Glu	CaseC	CaseC_[16397,50968],im3	CD68+/CD206+	16397,50968	1	2.9
Glu	CaseC	CaseC_[16397,50968],im3	Other	16397,50968	120	350.6
Glu	CaseC	CaseC_[16397,50968],im3	All	16397,50968	124	362.3
Glu	CaseC	CaseC_[16475,49077],im3	CD4	16475,49077	2	8.1
Glu	CaseC	CaseC_[16475,49077],im3	FAP	16475,49077	12	48.5
Glu	CaseC	CaseC_[16475,49077],im3	CD68+/CD206-	16475,49077	6	24
Glu	CaseC	CaseC_[16475,49077],im3	Other	16475,49077	65	263
Glu	CaseC	CaseC_[16475,49077],im3	All	16475,49077	85	344
Glu	CaseC	CaseC_[16692,45298],im3	CD8	16692,45298	3	8.1
Glu	CaseC	CaseC_[16692,45298],im3	FAP	16692,45298	1	2.7
Glu	CaseC	CaseC_[16692,45298],im3	Other	16692,45298	165	446.8
Glu	CaseC	CaseC_[16692,45298],im3	All	16692,45298	169	457.7
Glu	CaseC	CaseC_[16856,49650],im3	FAP	16856,49650	3	11
Glu	CaseC	CaseC_[16856,49650],im3	CD68+/CD206-	16856,49650	1	3.6
Glu	CaseC	CaseC_[16856,49650],im3	CD68+/CD206+	16856,49650	4	14
Glu	CaseC	CaseC_[16856,49650],im3	Other	16856,49650	92	332
Glu	CaseC	CaseC_[16856,49650],im3	All	16856,49650	100	360.5
Glu	CaseC	CaseC_[16956,46354],im3	FAP	16956,46354	38	126
Glu	CaseC	CaseC_[16956,46354],im3	Other	16956,46354	43	143
Glu	CaseC	CaseC_[16956,46354],im3	All	16956,46354	81	269
Glu	CaseC	CaseC_[16958,48687],im3	FAP	16958,48687	2	4.8
Glu	CaseC	CaseC_[16958,48687],im3	Other	16958,48687	183	438.4
Glu	CaseC	CaseC_[16958,48687],im3	All	16958,48687	185	443.1
Glu	CaseC	CaseC_[17199,47454],im3	CD4	17199,47454	1	4.6
Glu	CaseC	CaseC_[17199,47454],im3	FAP	17199,47454	3	14
Glu	CaseC	CaseC_[17199,47454],im3	CD68+/CD206-	17199,47454	4	18
Glu	CaseC	CaseC_[17199,47454],im3	Other	17199,47454	57	260
Glu	CaseC	CaseC_[17199,47454],im3	All	17199,47454	65	296
Glu	CaseC	CaseC_[17217,46859],im3	FAP	17217,46859	2	4.8
Glu	CaseC	CaseC_[17217,46859],im3	CD68+/CD206+	17217,46859	2	4.8
Glu	CaseC	CaseC_[17217,46859],im3	Other	17217,46859	136	323.6
Glu	CaseC	CaseC_[17217,46859],im3	All	17217,46859	140	333.1
Glu	CaseC	CaseC_[17326,44965],im3	CD4	17326,44965	4	15
Glu	CaseC	CaseC_[17326,44965],im3	FAP	17326,44965	9	35
Glu	CaseC	CaseC_[17326,44965],im3	Other	17326,44965	100	387.3
Glu	CaseC	CaseC_[17326,44965],im3	All	17326,44965	114	441.5
Glu	CaseC	CaseC_[17777,50620],im3	FAP	17777,50620	5	29
Glu	CaseC	CaseC_[17777,50620],im3	Other	17777,50620	68	397
Glu	CaseC	CaseC_[17777,50620],im3	All	17777,50620	73	426
Glu	CaseC	CaseC_[17888,49942],im3	FAP	17888,49942	19	85.3
Glu	CaseC	CaseC_[17888,49942],im3	CD68+/CD206-	17888,49942	1	4.5
Glu	CaseC	CaseC_[17888,49942],im3	Other	17888,49942	95	426
Glu	CaseC	CaseC_[17888,49942],im3	All	17888,49942	115	516.2
Glu	CaseC	CaseC_[17961,46802],im3	CD4	17961,46802	1	3.4
Glu	CaseC	CaseC_[17961,46802],im3	FAP	17961,46802	1	3.4
Glu	CaseC	CaseC_[17961,46802],im3	CD68+/CD206+	17961,46802	2	6.7
Glu	CaseC	CaseC_[17961,46802],im3	Other	17961,46802	91	305
Glu	CaseC	CaseC_[17961,46802],im3	All	17961,46802	95	319
Glu	CaseC	CaseC_[17967,44573],im3	CD4	17967,44573	1	2.9
Glu	CaseC	CaseC_[17967,44573],im3	CD68+/CD206+	17967,44573	9	26
Glu	CaseC	CaseC_[17967,44573],im3	Other	17967,44573	163	473.7
Glu	CaseC	CaseC_[17967,44573],im3	All	17967,44573	173	502.7
Glu	CaseC	CaseC_[18126,46324],im3	CD68+/CD206-	18126,46324	3	9.6
Glu	CaseC	CaseC_[18126,46324],im3	Other	18126,46324	92	295
Glu	CaseC	CaseC_[18126,46324],im3	All	18126,46324	95	305
Glu	CaseC	CaseC_[18152,45448],im3	CD4	18152,45448	7	29
Glu	CaseC	CaseC_[18152,45448],im3	FAP	18152,45448	13	54
Glu	CaseC	CaseC_[18152,45448],im3	CD68+/CD206-	18152,45448	3	12
Glu	CaseC	CaseC_[18152,45448],im3	Other	18152,45448	89	369
Glu	CaseC	CaseC_[18152,45448],im3	All	18152,45448	112	464.9
Glu	CaseC	CaseC_[18457,47431],im3	FAP	18457,47431	16	35.7
Glu	CaseC	CaseC_[18457,47431],im3	CD68+/CD206+	18457,47431	2	4.5
Glu	CaseC	CaseC_[18457,47431],im3	Other	18457,47431	153	341.3
Glu	CaseC	CaseC_[18457,47431],im3	All	18457,47431	171	381.5
Glu	CaseC	CaseC_[18702,48329],im3	CD4	18702,48329	1	2.8
Glu	CaseC	CaseC_[18702,48329],im3	CD8	18702,48329	1	2.8
Glu	CaseC	CaseC_[18702,48329],im3	FAP	18702,48329	7	19
Glu	CaseC	CaseC_[18702,48329],im3	Other	18702,48329	120	331.2
Glu	CaseC	CaseC_[18702,48329],im3	All	18702,48329	129	356.1
Glu	CaseC	CaseC_[18810,50933],im3	FAP	18810,50933	6	34
Glu	CaseC	CaseC_[18810,50933],im3	CD68+/CD206+	18810,50933	2	11
Glu	CaseC	CaseC_[18810,50933],im3	Other	18810,50933	65	367
Glu	CaseC	CaseC_[18810,50933],im3	All	18810,50933	73	412
Glu	CaseC	CaseC_[18919,48884],im3	FAP	18919,48884	18	55.5
Glu	CaseC	CaseC_[18919,48884],im3	CD68+/CD206-	18919,48884	1	3.1
Glu	CaseC	CaseC_[18919,48884],im3	Other	18919,48884	105	323.5
Glu	CaseC	CaseC_[18919,48884],im3	All	18919,48884	124	382.1
Glu	CaseC	CaseC_[19040,43816],im3	CD4	19040,43816	7	13
Glu	CaseC	CaseC_[19040,43816],im3	CD8	19040,43816	3	5.5
Glu	CaseC	CaseC_[19040,43816],im3	FAP	19040,43816	13	23.9
Glu	CaseC	CaseC_[19040,43816],im3	CD68+/CD206+	19040,43816	9	17
Glu	CaseC	CaseC_[19040,43816],im3	Other	19040,43816	210	386.9
Glu	CaseC	CaseC_[19040,43816],im3	All	19040,43816	242	445.8
Glu	CaseC	CaseC_[19257,46496],im3	FAP	19257,46496	17	47.8
Glu	CaseC	CaseC_[19257,46496],im3	CD68+/CD206-	19257,46496	1	2.8
Glu	CaseC	CaseC_[19257,46496],im3	Other	19257,46496	137	385.5
Glu	CaseC	CaseC_[19257,46496],im3	All	19257,46496	155	436.2
Glu	CaseC	CaseC_[19416,50060],im3	CD4	19416,50060	1	6.4
Glu	CaseC	CaseC_[19416,50060],im3	FAP	19416,50060	17	108
Glu	CaseC	CaseC_[19416,50060],im3	Other	19416,50060	25	159
Glu	CaseC	CaseC_[19416,50060],im3	All	19416,50060	43	274
Glu	CaseC	CaseC_[19541,47915],im3	CD4	19541,47915	1	2.2
Glu	CaseC	CaseC_[19541,47915],im3	CD8	19541,47915	1	2.2
Glu	CaseC	CaseC_[19541,47915],im3	FAP	19541,47915	1	2.2
Glu	CaseC	CaseC_[19541,47915],im3	Other	19541,47915	192	426.8
Glu	CaseC	CaseC_[19541,47915],im3	All	19541,47915	195	433.5
Glu	CaseC	CaseC_[19742,49379],im3	CD4	19742,49379	1	3.8
Glu	CaseC	CaseC_[19742,49379],im3	CD8	19742,49379	2	7.5
Glu	CaseC	CaseC_[19742,49379],im3	FAP	19742,49379	27	102
Glu	CaseC	CaseC_[19742,49379],im3	Other	19742,49379	59	222
Glu	CaseC	CaseC_[19742,49379],im3	All	19742,49379	89	335
Glu	CaseC	CaseC_[19941,47112],im3	CD68+/CD206+	19941,47112	6	17
Glu	CaseC	CaseC_[19941,47112],im3	Other	19941,47112	108	300.7
Glu	CaseC	CaseC_[19941,47112],im3	All	19941,47112	114	317.4
Glu	CaseC	CaseC_[20302,44083],im3	FAP	20302,44083	8	28
Glu	CaseC	CaseC_[20302,44083],im3	CD68+/CD206-	20302,44083	3	10
Glu	CaseC	CaseC_[20302,44083],im3	CD68+/CD206+	20302,44083	19	65.9
Glu	CaseC	CaseC_[20302,44083],im3	Other	20302,44083	102	354
Glu	CaseC	CaseC_[20302,44083],im3	All	20302,44083	132	458.1
Glu	CaseC	CaseC_[20527,49621],im3	Other	20527,49621	73	355
Glu	CaseC	CaseC_[20527,49621],im3	All	20527,49621	73	355
Glu	CaseC	CaseC_[20680,47194],im3	FAP	20680,47194	1	3.5
Glu	CaseC	CaseC_[20680,47194],im3	CD68+/CD206+	20680,47194	1	3.5
Glu	CaseC	CaseC_[20680,47194],im3	Other	20680,47194	98	338
Glu	CaseC	CaseC_[20680,47194],im3	All	20680,47194	100	345.3
Glu	CaseC	CaseC_[21022,47694],im3	CD4	21022,47694	1	2.9
Glu	CaseC	CaseC_[21022,47694],im3	CD8	21022,47694	1	2.9
Glu	CaseC	CaseC_[21022,47694],im3	CD68+/CD206-	21022,47694	1	2.9
Glu	CaseC	CaseC_[21022,47694],im3	CD68+/CD206+	21022,47694	2	5.8
Glu	CaseC	CaseC_[21022,47694],im3	Other	21022,47694	144	416
Glu	CaseC	CaseC_[21022,47694],im3	All	21022,47694	149	430.4
Glu	CaseC	CaseC_[21206,46266],im3	CD4	21206,46266	2	4.6
Glu	CaseC	CaseC_[21206,46266],im3	CD8	21206,46266	2	4.6
Glu	CaseC	CaseC_[21206,46266],im3	FAP	21206,46266	5	12
Glu	CaseC	CaseC_[21206,46266],im3	CD68+/CD206-	21206,46266	1	2.3
Glu	CaseC	CaseC_[21206,46266],im3	CD68+/CD206+	21206,46266	6	14
Glu	CaseC	CaseC_[21206,46266],im3	Other	21206,46266	150	347.2
Glu	CaseC	CaseC_[21206,46266],im3	All	21206,46266	166	384.2
Glu	CaseC	CaseC_[21249,47196],im3	CD68+/CD206-	21249,47196	2	4.4
Glu	CaseC	CaseC_[21249,47196],im3	Other	21249,47196	178	395.9
Glu	CaseC	CaseC_[21249,47196],im3	All	21249,47196	180	400.4
Glu	CaseC	CaseC_[21410,45198],im3	CD4	21410,45198	1	2.1
Glu	CaseC	CaseC_[21410,45198],im3	FAP	21410,45198	2	4.1
Glu	CaseC	CaseC_[21410,45198],im3	CD68+/CD206-	21410,45198	2	4.1
Glu	CaseC	CaseC_[21410,45198],im3	CD68+/CD206+	21410,45198	9	19
Glu	CaseC	CaseC_[21410,45198],im3	Other	21410,45198	200	411.9
Glu	CaseC	CaseC_[21410,45198],im3	All	21410,45198	214	440.7
Glu	CaseC	CaseC_[21541,44349],im3	CD4	21541,44349	9	43
Glu	CaseC	CaseC_[21541,44349],im3	FAP	21541,44349	7	33
Glu	CaseC	CaseC_[21541,44349],im3	Other	21541,44349	63	298
Glu	CaseC	CaseC_[21541,44349],im3	All	21541,44349	79	374
Glu	CaseC	CaseC_[21918,44951],im3	CD4	21918,44951	16	21.8
Glu	CaseC	CaseC_[21918,44951],im3	FAP	21918,44951	9	12
Glu	CaseC	CaseC_[21918,44951],im3	CD68+/CD206-	21918,44951	5	6.8
Glu	CaseC	CaseC_[21918,44951],im3	CD68+/CD206+	21918,44951	10	13.6
Glu	CaseC	CaseC_[21918,44951],im3	Other	21918,44951	216	294.4
Glu	CaseC	CaseC_[21918,44951],im3	All	21918,44951	257	350.2
Glu	CaseC	CaseC_[21969,47857],im3	CD4	21969,47857	1	4.6
Glu	CaseC	CaseC_[21969,47857],im3	CD8	21969,47857	2	9.3
Glu	CaseC	CaseC_[21969,47857],im3	FAP	21969,47857	35	162
Glu	CaseC	CaseC_[21969,47857],im3	Other	21969,47857	42	194
Glu	CaseC	CaseC_[21969,47857],im3	All	21969,47857	80	370
Glu	CaseC	CaseC_[22265,44162],im3	CD20	22265,44162	1	2.6
Glu	CaseC	CaseC_[22265,44162],im3	CD4	22265,44162	9	23
Glu	CaseC	CaseC_[22265,44162],im3	CD8	22265,44162	1	2.6
Glu	CaseC	CaseC_[22265,44162],im3	FAP	22265,44162	1	2.6
Glu	CaseC	CaseC_[22265,44162],im3	CD68+/CD206+	22265,44162	11	28.2
Glu	CaseC	CaseC_[22265,44162],im3	Other	22265,44162	109	279.8
Glu	CaseC	CaseC_[22265,44162],im3	All	22265,44162	132	338.9
Glu	CaseC	CaseC_[22415,46199],im3	FAP	22415,46199	4	12
Glu	CaseC	CaseC_[22415,46199],im3	CD68+/CD206-	22415,46199	1	3
Glu	CaseC	CaseC_[22415,46199],im3	Other	22415,46199	129	382.4
Glu	CaseC	CaseC_[22415,46199],im3	All	22415,46199	134	397.3
Glu	CaseC	CaseC_[22490,44793],im3	CD4	22490,44793	2	5.1
Glu	CaseC	CaseC_[22490,44793],im3	FAP	22490,44793	2	5.1
Glu	CaseC	CaseC_[22490,44793],im3	CD68+/CD206+	22490,44793	2	5.1
Glu	CaseC	CaseC_[22490,44793],im3	Other	22490,44793	153	391.3
Glu	CaseC	CaseC_[22490,44793],im3	All	22490,44793	159	406.6
Glu	CaseC	CaseC_[22730,45850],im3	CD8	22730,45850	1	2.3
Glu	CaseC	CaseC_[22730,45850],im3	FAP	22730,45850	1	2.3
Glu	CaseC	CaseC_[22730,45850],im3	CD68+/CD206+	22730,45850	5	11
Glu	CaseC	CaseC_[22730,45850],im3	Other	22730,45850	173	396
Glu	CaseC	CaseC_[22730,45850],im3	All	22730,45850	180	412
Glu	CaseC	CaseC_[22765,47886],im3	CD4	22765,47886	2	6.6
Glu	CaseC	CaseC_[22765,47886],im3	FAP	22765,47886	14	45.9
Glu	CaseC	CaseC_[22765,47886],im3	CD68+/CD206+	22765,47886	2	6.6
Glu	CaseC	CaseC_[22765,47886],im3	Other	22765,47886	69	226
Glu	CaseC	CaseC_[22765,47886],im3	All	22765,47886	87	285
Glu	CaseC	CaseC_[22792,46762],im3	FAP	22792,46762	1	2.8
Glu	CaseC	CaseC_[22792,46762],im3	CD68+/CD206-	22792,46762	2	5.6
Glu	CaseC	CaseC_[22792,46762],im3	CD68+/CD206+	22792,46762	1	2.8
Glu	CaseC	CaseC_[22792,46762],im3	Other	22792,46762	130	366.1
Glu	CaseC	CaseC_[22792,46762],im3	All	22792,46762	134	377.3
Glu	CaseC	CaseC_[23340,46388],im3	CD4	23340,46388	2	8.5
Glu	CaseC	CaseC_[23340,46388],im3	FAP	23340,46388	13	55.3
Glu	CaseC	CaseC_[23340,46388],im3	CD68+/CD206+	23340,46388	3	13
Glu	CaseC	CaseC_[23340,46388],im3	Other	23340,46388	129	549.2
Glu	CaseC	CaseC_[23340,46388],im3	All	23340,46388	147	625.8

## Sheet: Nephrectomies Int_Surr_Glu
		low median
Mean of Cell Density (per megapixel)		Colums name
Rows name	MSI coordinate	CD20	CD4	CD68+/CD206-	CD68+/CD206+	CD8	FAP	Other	Results
Glu																										CD20	CD4	CD8	FAP	M1	M2	Other
CaseC	10066,50213			2.1			4.2	417.9	141.4																CD20	1
	10483,47349		4.6				14	342.8	120.467																CD4	0.746685	1
	10511,48201						2.5	400.7	201.6																CD8	0.413678	0.614197	1
	10697,49009						52.4	442	247.2																FAP	-0.25272	-0.178292	0.0322887	1
	10745,50634							425.2	425.2																M1	-0.0699928	-0.201424	0.158732	0.144932	1
	11181,50223					2.4		442.9	222.65																M2	-0.321004	-0.328224	0.16204	0.100356	0.250438	1
	11368,48121							333	333																Other	-0.417028	-0.428291	-0.223026	0.0514015	0.300683	0.0242365	1
	11410,47125						11	309.1	160.05
	11418,47772		2.7				34.6	380.6	139.3
	11960,46698							356.4	356.4
	12097,51586				2.2	2.2	2.2	391.1	99.425
	12426,46647			5.9	12		15	354.2	96.775
	12443,48065		7.3				4.9	308.1	106.767
	12766,48938			9.8			111	176	98.9333
	12778,51005						3.8	409.7	206.75
	13399,48439				8.1		16	293	105.7
	13411,47826		8.8	4.4			13	314	85.05
	13582,49756			2.1	6.3	2.1		312.9	80.85
	13929,46291		7.6		2.5		33	312.4	88.875
	14178,47492			13			143	36.5	64.1667
	14198,49319			2.4	4.7			338.8	115.3
	14332,48782			38			109	98.3	81.7667
	14682,51260			5.6			39.2	481.5	175.433
	14758,49371		4.2		4.2		2.1	425.5	109
	15059,46759		5.4	11	16			168	50.1
	15084,50424					4.4		427.7	216.05
	15292,52448						30	463	246.5
	15529,51856		6		18		36	537	149.25
	15599,45753		15				29	431.3	158.433
	16043,50407						113	272	192.5
	16273,47595			21			84.4	259	121.467
	16369,48537		2.4		2.4	4.8	2.4	381.8	78.76
	16391,49945						12	285	148.5
	16397,50968			2.9	2.9		5.8	350.6	90.55
	16475,49077		8.1	24			48.5	263	85.9
	16692,45298					8.1	2.7	446.8	152.533
	16856,49650			3.6	14		11	332	90.15
	16956,46354						126	143	134.5
	16958,48687						4.8	438.4	221.6
	17199,47454		4.6	18			14	260	74.15
	17217,46859				4.8		4.8	323.6	111.067
	17326,44965		15				35	387.3	145.767
	17777,50620						29	397	213
	17888,49942			4.5			85.3	426	171.933
	17961,46802		3.4		6.7		3.4	305	79.625
	17967,44573		2.9		26			473.7	167.533
	18126,46324			9.6				295	152.3
	18152,45448		29	12			54	369	116
	18457,47431				4.5		35.7	341.3	127.167
	18702,48329		2.8			2.8	19	331.2	88.95
	18810,50933				11		34	367	137.333
	18919,48884			3.1			55.5	323.5	127.367
	19040,43816		13		17	5.5	23.9	386.9	89.26
	19257,46496			2.8			47.8	385.5	145.367
	19416,50060		6.4				108	159	91.1333
	19541,47915		2.2			2.2	2.2	426.8	108.35
	19742,49379		3.8			7.5	102	222	83.825
	19941,47112				17			300.7	158.85
	20302,44083			10	65.9		28	354	114.475
	20527,49621							355	355
	20680,47194				3.5		3.5	338	115
	21022,47694		2.9	2.9	5.8	2.9		416	86.1
	21206,46266		4.6	2.3	14	4.6	12	347.2	64.1167
	21249,47196			4.4				395.9	200.15
	21410,45198		2.1	4.1	19		4.1	411.9	88.24
	21541,44349		43				33	298	124.667
	21918,44951		21.8	6.8	13.6		12	294.4	69.72
	21969,47857		4.6			9.3	162	194	92.475
	22265,44162	2.6	23		28.2	2.6	2.6	279.8	56.4667
	22415,46199			3			12	382.4	132.467
	22490,44793		5.1		5.1		5.1	391.3	101.65
	22730,45850				11	2.3	2.3	396	102.9
	22765,47886		6.6		6.6		45.9	226	71.275
	22792,46762			5.6	2.8		2.8	366.1	94.325
	23340,46388		8.5		13		55.3	549.2	156.5
	8113,48641		4.3			4.3	17	465.4	122.75
	8817,50019			2.5				503	252.75
	9552,48711		2.9		5.9		52.7	339.7	100.3
	9798,50636				2.5		2.5	394.9	133.3
Surrounding
CaseC	10066,50213	88.42	23	1.4	141.7	22.1	10.8	318.5	86.56
	10483,47349	133.6	179	4.95	107.9	32.4	3.1	305.8	109.536
	10511,48201	7.45	15.3	9.2	130.2	15.8	7.45	410.2	85.0857
	10697,49009	13.2	26.7	16.1	123.5	21.6	8.91	402.2	87.4586
	10745,50634	109.7	105	2.6	141.7	16	27.6	224.6	89.6
	11181,50223	85.96	56.42	6.61	180.3	33.5	13.7	276.8	93.3271
	11368,48121	91.5	124.4	11.8	146.3	32	1.3	260.6	95.4143
	11410,47125	125.6	73.76	13.5	123.5	23.6	7.59	311.9	97.0643
	11418,47772	43.72	46.69	8.49	133.7	26.7	13.6	319.2	84.5857
	11960,46698	38.6	34.8	4.72	121.9	27.9	15.9	400.7	92.0743
	12097,51586	26.8	24.6	0.45	122.5	24.6	25.9	285.2	72.8643
	12426,46647	22.8	35.7	20.2	155.6	12.9	15.5	400.9	94.8
	12443,48065	73.26	53.98	3.9	148.2	21.4	20.1	284.9	86.5343
	12766,48938	151.6	104.8	5.8	100.2	18.2	6.21	238.1	89.2729
	12778,51005	56.4	32.7	8.19	185.6	18.6	8.64	294.7	86.4043
	13399,48439	67.52	109.5	7.41	148.6	35.4	8.65	277.1	93.4543
	13411,47826	30.1	42.89	11.5	136.1	23.9	17.3	303.1	80.6986
	13582,49756	23.2	36.8	11.3	207	19.1	15.4	292.8	86.5143
	13929,46291	19.4	16.3	13.2	125.4	15.4	9.24	372.1	81.5771
	14178,47492	48.71	27.6	11.6	108.6	26.7	9.05	311.7	77.7086
	14198,49319	55.61	87.09	2.6	135.4	28.5	8.19	263.8	83.0271
	14332,48782	9.7	39.6	16.2	142.3	22.6	15	308.5	79.1286
	14682,51260	40.9	52.04	6.82	198.8	43.51	3	264	87.01
	14758,49371	54.08	68.27	7.54	177.8	28.4	4.43	264.2	86.3886
	15059,46759	47.33	66.51	8.57	79.57	20.4	15.1	227.3	66.3971
	15084,50424	44.26	22.8	4.82	177.5	34.2	1.8	276.5	80.2686
	15292,52448	417.71	98.38		93.46	27.1	7.79	106.2	125.107
	15529,51856	309.4	266.4	2	80.29	99.35	6.89	105.8	124.304
	15599,45753	25.8	36.2	17.1	155.2	28.7	15.4	311.7	84.3
	16043,50407	50.6	94.56	7.05	117	51.84	11.2	219	78.75
	16273,47595	81.24	347.2	10.2	106.5	20.9	12.4	142.5	102.991
	16369,48537	269.4	102.5	7.95	97.17	15.9	6.18	194.3	99.0571
	16391,49945	59.2	183.3	9.73	157.7	33.3	15	169.9	89.7329
	16397,50968	55.96	50.91	6.31	148.5	34.1	5.47	221.7	74.7071
	16475,49077	83.28	55.24	3.3	108	29.7	5.02	245.7	75.7486
	16692,45298	13.4	37.7	16.1	207.8	29.1	46.85	240.3	84.4643
	16856,49650	45.52	79.46	7.86	183.7	50.49	2.1	266.5	90.8043
	16956,46354	126.8	324.6	5.14	94.64	21.8	8.14	149.5	104.374
	16958,48687	17.5	50.84	14.9	114.4	24.5	18	288.4	75.5057
	17199,47454	15.2	40.6	16.4	148.1	30.4	5.74	322.9	82.7629
	17217,46859	27.9	68	9.59	197	27.5	7.85	275.5	87.62
	17326,44965	46.06	37.8	24.9	167.6	32.8	10.4	332.8	93.1943
	17777,50620	166.9	289.6	4.83	85.67	43.04	8.85	193.9	113.256
	17888,49942	48.3	117.8	7.5	131.6	69.13	10.4	191.6	82.3329
	17961,46802	10.6	33.5	10.6	119.6	15.7	39.9	288.8	74.1
	17967,44573	97.48	196.3	17.7	158.7	41.4	27.2	237.7	110.926
	18126,46324	20.5	79.33	14.6	174.1	30.9	33.8	269.3	88.9329
	18152,45448	74.9	121.9	15.8	143.6	28.3	6.66	236.8	89.7086
	18457,47431	42.8	69.41	5.68	148.4	25.8	23.6	230.5	78.0271
	18702,48329	68.54	79.54	9.73	133.7	42.73	5.08	261.9	85.8886
	18810,50933	267.1	189.7	1.6	76.6	49.73	0.4	176.5	108.804
	18919,48884	68.82	158.5	8.5	102.8	29.7	13.2	219.6	85.8743
	19040,43816	9.13	40.2	5.48	75.78	10.5	5.93	316.3	66.1886
	19257,46496	38.8	185.7	7.68	106.7	37.1	12	257.4	92.1971
	19416,50060	110.8	110	5.66	151.3	61.08	0.81	178.4	88.2929
	19541,47915	9.3	31.4	7.08	142.5	31	9.3	296.6	75.3114
	19742,49379	74.72	207.3	7.18	151.6	54.46	11.4	145.6	93.18
	19941,47112	30.4	63.27	9.83	150.5	25.2	15	314.2	86.9143
	20302,44083	2.5	10	4.18	92.88	11.7	5.86	278.2	57.9029
	20527,49621	128.5	71.66	5.77	95.96	47.77	0.41	209.2	79.8957
	20680,47194	39.9	59.25	13.6	126.3	22.2	11.5	276.9	78.5214
	21022,47694	44.37	64.85	5.97	161.3	21.3	8.11	311.5	88.2
	21206,46266	55.59	145.8	5.25	154.1	25.4	4.82	227.6	88.3657
	21249,47196	48.13	49.91	9.8	175.1	33.9	0.45	265.6	83.27
	21410,45198	29.3	89.33	6.32	139	21.7	2.3	227.8	73.6786
	21541,44349	16.6	37.6	14.6	103.9	10.1	1.6	259.5	63.4143
	21918,44951	1	6.49	1	42.9	6.49	4	222.1	40.5686
	21969,47857	124.7	216	2	85.69	30.2	11.3	146	87.9843
	22265,44162	3.1	24.6	1.3	71.96	8.78	1.3	362.9	67.7057
	22415,46199	53.92	177.5	2.5	155.4	45	33.5	128.2	85.1457
	22490,44793	1.3	15.7	0.44	66.37	8.3	6.55	280.8	54.2086
	22730,45850	73.75	157.7	1.8	141.3	44.16	17.7	215.5	93.13
	22765,47886	132.2	174.5	3	86.82	31.6	1.7	192.5	88.9029
	22792,46762	95.38	95.38	3	105.6	33.9	1.7	228.1	80.4371
	23340,46388	17.4	194.4	2.1	123.1	57.2	7.05	286.4	98.2357
	8113,48641	23.6	33.6	7.88	141.8	30.7	4.56	423.28	95.06
	8817,50019	179.3	218	4.4	124.6	30.4	4.4	213.6	110.671
	9552,48711	107.3	100.9	6.41	123.5	36.3	12.8	233.4	88.6586
	9798,50636	98.02	54.6	1.8	115	31.8	10.7	289.6	85.9314
Interstitium
CaseC	11978,50441	58.41	62.64	9.22	176.4	26.9	14.2	291.7	91.3529
	12943,49908	16.9	31.1	13.8	130.7	27.7	25.4	308.2	79.1143
	13434,51809	98.3	42.48	6.07	153.7	20.6	10.1	215.6	78.1214
	13521,47267	146.8	84.16	18.1	112.2	30.7	9.99	293.2	99.3071
	14069,47938	16.5	29.4	15.7	107.5	22	21.6	384.7	85.3429
	14955,47108	58.8	91.46	6.53	147.2	29.6	9.99	217.5	80.1543
	14983,46180	46.12	46.5	9.22	147.2	14.6	30.4	194.1	69.7343
	16065,45870	41.89	37.7	18.8	171	28.1	11.1	273.6	83.17
	16734,47200	48.04	69.17	16.9	147.2	29.2	5.38	293.2	87.0129
	16873,48338	30	95.69	12.7	121.1	27.3	51.88	246.7	83.6243
	17010,46005	84.16	134.1	18.4	155.3	38	5	226	94.4229
	17322,49746	161.8	227.1	8.84	79.93	33	18.1	219.8	106.939
	17424,48844	22.7	62.26	18.8	148.3	26.9	31.9	261.7	81.7943
	17562,48179	81.85	64.99	17.8	90.99	20.7	20.7	267.7	80.6757
	17629,47684	22	52.27	12.9	151	32.8	21.2	331.4	89.0814
	17635,44697	68.88	101.2	14.4	195.7	43.2	42.03	277.5	106.13
	18094,47431	43.66	65.07	7	162.3	29.2	35	228.6	81.5471
	18769,44840	60.72	74.55	21.5	153	18.8	6.53	228.3	80.4857
	18792,46728	101	96.65	12.1	110	23.7	36.7	262.8	91.85
	18923,47702	17.5	80.67	6.01	115.7	23.5	19	232.5	70.6971
	19141,49233	49.87	84.96	7.85	142.2	34.6	6	258.1	83.3686
	19182,46097	26.6	163.4	14.1	165.1	33.8	17.7	281	100.243
	19726,44325	100.3	107.2	10.2	177.7	23.5	5.7	169.4	84.8571
	20234,44699	33	36.5	6.92	103.8	21.1	5	242.1	64.06
	20318,46550	40.74	73.79	10.8	151.8	29.2	10.4	280.5	85.3186
	20353,45224	21.3	25.3	6.42	87.91	14.9	7.63	289.8	64.7514
	21031,44704	22.7	47.27	5	175.6	14.2	16.9	255.2	76.6957
	21099,45803	48.64	82.56	3.1	141	21.9	13.4	264.2	82.1143
	21670,43911	20.2	46.64	8.7	104	5.93	7.91	281.4	67.8257
	21715,46435	26.5	84.93	9.22	141.4	30	13.8	268.2	82.0071
	8671,49670	58.41	57.26	15	201.4	25.7	5.76	353.6	102.447
Results		65.2814	69.8932	8.84109	105.652	25.8483	20.7645	297.672	94.4328
