# Supplementary material for: Understanding fibrosis pathogenesis via modeling macrophage-fibroblast interplay in immune-metabolic context
Source: Nat Commun. 2022 Oct 30;13:6499. doi: 10.1038/s41467-022-34241-5 (PMC9618579; doi:10.1038/s41467-022-34241-5)
Supplement: Supplementary file 8 — Source Data [file 41467_2022_34241_MOESM8_ESM.zip › Source_data/Source_data_FigS1c,S4.xlsx]

## Sheet: FigS1c
FigS1c
		rep1		rep2		rep3
		CD45+	CD45-	CD45+	CD45-	CD45+	CD45-
	hypoxia resting 24h	244009	199848	287891	408265	287891	408265		number of sorted cells
	hypoxia LPS+IFNG 24h	52848	29356	67393	68301	67393	68301
	hypoxia IL-4 24h	281162	257346	385364	387834	385364	387834
	normoxia resting 24h	288507	255041	270819	239272	270819	239272
	normoxia LPS+IFNG 24h	99904	54323	142273	258595	142273	258595
	normoxia IL-4 24h	251103	212421	390380	474708	390380	474708
	hypoxia resting 4h	202787	173407	242490	296774	242490	296774
	hypoxia LPS+IFNG 4h	140647	126804	238331	293831	238331	293831
	hypoxia IL-4 4h	161980	233826	242539	257408	242539	257408
	normoxia LPS+IFNG 4h	201453	206913	263836	272853	263836	272853
	normoxia IL-4 4h	148196	164737	454704	278119	454704	278119

## Sheet: FigS4
Fig4a-c										Fig4d-f
	Target gene	sample	CT	CT	CT	CT	CT	CT			Target gene	sample	CT	CT	CT	CT
	GAPDH	M0 Normox 4h	21.257	19.345	20.26	19.495	19.852	19.908			GAPDH	Fb Normox 4h	18.287	18.98	18.246	16.443		CT=cycle threshold
	GAPDH		20.995	18.605	20.332	19.34	19.949	19.901			GAPDH		18.358	18.891	18.461	16.42
	GAPDH	MI Normox 4h	19.857	19.744	20.257	24.126	19.457	20.909			GAPDH	Fb Nypox 4h	18.189	18.973	18.093	16.659
	GAPDH		19.813	19.359	20.003	24.275	19.472	20.602			GAPDH		18.175	18.969	18.127	18.048
	GAPDH	MF Normox 4h	20.344	19.297	20.43	20.093	18.918	21.144			GAPDH	Fb Normox 24h	18.153	17.746	18.127
	GAPDH		20.33	19.131	20.344	20.188	18.818	21.117			GAPDH		18.02	17.893	18.367
	GAPDH	M0 Hypox 4h	19.93	18.904	19.686	19.056	18.835	21.548			GAPDH	Fb Hypox 24h	17.209	17.275	17.304	15.297
	GAPDH		19.804	18.958	19.594	18.85	18.861	21.25			GAPDH		17.157	17.075	17.246	15.591
	GAPDH	MI Hypox 4h	20.22	19.939	20.288	19.581	19.981	20.688			GLUT1	Fb Normox 4h	23.21	23.367	22.98	23.53
	GAPDH		20.12	19.613	20.363	19.782	19.441	20.722			GLUT1		23.059	23.671	23.029	24.058
	GAPDH	MF Hypox 4h	21.186	19.16	19.679	18.986	18.944	20.866			GLUT1	Fb Nypox 4h	22.342	23.447	21.988	22.786
	GAPDH		21.229	19.027	19.777	19.003	18.126	20.808			GLUT1		22.515	22.233	22.051	22.704
	GAPDH	M0 Normox 24h	20.663	19.496	20.485	19.833	20.159	20.717			GLUT1	Fb Normox 24h	22.883	22.894	22.902
	GAPDH		20.52	19.582	Undetermined	19.768	20.199	20.527			GLUT1		22.968	22.99	23.182
	GAPDH	MI Normox 24h	21.094	19.924	20.561	19.355	20.663	20.587			GLUT1	Fb Hypox 24h	22.101	21.704	21.837	22.402
	GAPDH		21.042	20.048	20.421	19.194	20.536	20.499			GLUT1		22.109	21.82	21.986	22.582
	GAPDH	MF Normox 24h	20.371	19.13	19.678	19.109	19.797	20.004			BNIP3	Fb Normox 4h	24.41	25.113	24.23
	GAPDH		20.312	19.181	19.759	18.919	19.788	20.004			BNIP3		24.213	24.876	24.604
	GAPDH	M0 Hypox 24h	20.774	18.646	19.498	20.027	20.06	18.909			BNIP3	Fb Nypox 4h	23.007	23.79	22.726	24.909
	GAPDH		20.745	18.635	19.614	20.441	20.099	18.898			BNIP3		23.036	23.805	22.696	24.963
	GAPDH	MI Hypox 24h	21.188	19.913	19.919	19.544	20.497	20.512			BNIP3	Fb Normox 24h	24.587	24.23	24.257	23.285
	GAPDH		21.14	19.966	19.858	19.811	20.525	20.224			BNIP3		24.565	24.052	24.402	23.19
	GAPDH	MF Hypox 24h	21.52	18.844	19.333	18.644	19.469	18.714			BNIP3	Fb Hypox 24h	21.457	21.374	21.339
	GAPDH		21.613	19.019	19.477	18.929	19.299	18.683			BNIP3		21.471	21.362	21.202
	VEGFA	M0 Normox 4h	28.082	26.98	28.923	27.756					VEGFA	Fb Normox 4h	26.377	23.954	24.12	21.976
	VEGFA		28.285	27.049	28.834	27.722					VEGFA		26.273	23.787	24.421	21.857
	VEGFA	MI Normox 4h	28.424	26.581	28.338	29.588					VEGFA	Fb Nypox 4h	25.249	24.619	22.238	26.471
	VEGFA		28.918	26.518	28.325	29.639					VEGFA		25.022	24.467	22.484	26.391
	VEGFA	MF Normox 4h	28.353	26.854	28.646	27.254					VEGFA	Fb Normox 24h	26.978	25.696	24.922	25.218
	VEGFA		28.504	26.984	28.482	27.228					VEGFA		26.586	25.703	25.693	25.008
	VEGFA	M0 Hypox 4h	27.767	25.626	26	25.31					VEGFA	Fb Hypox 24h	25.592	24.629	23.011	24.805
	VEGFA		27.824	25.813	25.963	25.207					VEGFA		25.175	24.439	23.234	24.826
	VEGFA	MI Hypox 4h	28.049	28.331	26.004	27.642
	VEGFA		28.031	28.677	26.223	27.796
	VEGFA	MF Hypox 4h	28.785	25.332	25.78	25.096
	VEGFA		29.061	25.774	25.56	25.096
	VEGFA	M0 Normox 24h	29.476	28.842	28.708	29.13
	VEGFA		29.584	28.615	28.702	28.899
	VEGFA	MI Normox 24h	26.054	25.139	25.084	25.128
	VEGFA		25.908	25.063	25.09	25.281
	VEGFA	MF Normox 24h	28.715	26.946	27.509	26.958
	VEGFA		28.657	26.826	27.625	27.056
	VEGFA	M0 Hypox 24h	27.813	27.44	27.172	27.94
	VEGFA		27.811	27.31	27.501	27.589
	VEGFA	MI Hypox 24h	26.584	25.681	24.457	25.287
	VEGFA		26.726	25.616	24.95	25.027
	VEGFA	MF Hypox 24h	28.785	26.898	26.962	26.202
	VEGFA		28.802	26.919	27.273	26.036
	CXCR4	M0 Normox 4h	27.451	25.176		25.615		26.932
	CXCR4		27.469	25.475		25.771		27.153
	CXCR4	MI Normox 4h	31.166	29.085		35.013		30.255
	CXCR4		31.181	29.134		34.88		30.155
	CXCR4	MF Normox 4h	27.519	24.745		25.581		26.738
	CXCR4		27.284	24.799		25.45		26.753
	CXCR4	M0 Hypox 4h	25.725	23.627		24.333		27.21
	CXCR4		25.684	23.641		24.214		27.124
	CXCR4	MI Hypox 4h	28.76	27.888		28.256		29.71
	CXCR4		28.781	27.915		28.398		29.825
	CXCR4	MF Hypox 4h	27.88	24.176		24.397		28.242
	CXCR4		27.869	24.084		24.1		28.256
	CXCR4	M0 Normox 24h	28.338	26.589		26.342		26.903
	CXCR4		28.538	26.508		26.952		26.999
	CXCR4	MI Normox 24h	27.407	26.74		27.039		26.774
	CXCR4		27.532	27.167		26.564		26.988
	CXCR4	MF Normox 24h	29.271	25.639		27.294		28.571
	CXCR4		29.413	25.561		27.291		28.767
	CXCR4	M0 Hypox 24h	27.54	23.635		26.306		24.77
	CXCR4		27.494	24.046		26.108		24.718
	CXCR4	MI Hypox 24h	26.205	23.984		24.585		24.083
	CXCR4		26.228	23.98		24.42		24.544
	CXCR4	MF Hypox 24h	28.928	23.973		24.994		24.98
	CXCR4		28.932	24.292		24.956		24.895
	GLUT1	M0 Normox 4h		27.422		27.615	27.195	28.284
	GLUT1			27.306		27.55	27.323	28.544
	GLUT1	MI Normox 4h		28.741		31.659	26.981	28.959
	GLUT1			28.426		31.761	27.159	29.429
	GLUT1	MF Normox 4h		27.416		28.096	26.264	29.77
	GLUT1			27.376		28.458	26.367	29.737
	GLUT1	M0 Hypox 4h		23.914		24.062	23.967	26.416
	GLUT1			23.766		24.043	23.976	26.566
	GLUT1	MI Hypox 4h		25.514		25.329	25.03	26.853
	GLUT1			25.57		25.143	25.097	26.783
	GLUT1	MF Hypox 4h		24.133		24.05	23.789	26.524
	GLUT1			23.98		23.899	23.765	26.4
	GLUT1	M0 Normox 24h		27.799		27.896	27.579	28.74
	GLUT1			27.733		27.97	27.592	28.703
	GLUT1	MI Normox 24h		27.201		27.484	26.77	26.542
	GLUT1			27.297		27.476	26.816	26.657
	GLUT1	MF Normox 24h		25.925		25.975	26.506	27.113
	GLUT1			25.85		26.246	26.344	26.918
	GLUT1	M0 Hypox 24h		24.843		26.325	25.13	24.339
	GLUT1			24.72		26.128	25.263	24.206
	GLUT1	MI Hypox 24h		25.427		24.822	25.519	24.971
	GLUT1			25.358		24.723	25.412	25.022
	GLUT1	MF Hypox 24h		24.743		24.266	24.291	24.476
	GLUT1			24.713		24.08	24.242	24.665
